# Supplementary material for: A one-dimensional HgII coordination polymer based on bis­(pyridin-3-ylmeth­yl)sulfane
Source: Acta Crystallogr E Crystallogr Commun. 2017 Nov 17;73(Pt 12):1871–4. doi: 10.1107/S205698901701619X (PMC5730242; doi:10.1107/S205698901701619X)
Supplement: Supplementary file 1 [file e-73-01871-sup1.cif]

##############################################################################
#                                                                            #
# This CIF contains the data in a paper accepted for publication in          #
# Acta Crystallographica Section E. It conforms to the requirements of       #
# Notes for Authors for Acta Crystallographica Section E, and has been       #
# peer reviewed under the auspices of the IUCr Commission on Journals.       #
#                                                                            #
# Full details of the Crystallographic Information File format               #
# are given in the paper "The Crystallographic Information File (CIF):       #
# a New Standard Archive File for Crystallography" by S. R. Hall, F. H.      #
# Allen and I. D. Brown [Acta Cryst. (1991), A47, 655-685].                  #
#                                                                            #
# The current version of the core CIF dictionary is obtainable from          #
# ftp://ftp.iucr.org/pub/cif_core.dic.                                       #
#                                                                            #
# Software is freely available for graphical display of the structure(s)     #
# in this CIF. For information consult the CIF software page                 #
# http://www.iucr.org/resources/cif/software.                                #
#                                                                            #
# This file may be used for bona fide research purposes within the           #
# scientific community so long as proper attribution is given to the journal # 
# article from which it was obtained.                                        #
#                                                                            #
##############################################################################
data_I
_audit_creation_method     'SHELXL-2014/7'
_chemical_name_systematic
;\
<i>catena</i>-Poly[[dichloridomercury(II)]-\m-bis(pyridin-3-ylmethyl)sulfane-\
\k^2^<i>N</i>:<i>N</i>']
;
_chemical_name_common     ?
_chemical_formula_moiety     'C12 H12 Cl2 Hg N2 S'
_chemical_formula_sum     'C12 H12 Cl2 Hg N2 S'
_chemical_formula_iupac     '[Hg Cl2 (C12 H12 N2 S)]'
_chemical_formula_weight     487.79
_chemical_melting_point     ?
_shelx_space_group_comment
;
The symmetry employed for this shelxl refinement is uniquely defined
by the following loop, which should always be used as a source of
symmetry information in preference to the above space-group names.
They are only intended as comments.
;
_space_group_crystal_system     monoclinic
_space_group_name_H-M_alt     'P 21/n'
_space_group_name_Hall     '-P 2yn'
loop_
    _space_group_symop_operation_xyz
    'x, y, z'
    '-x+1/2, y+1/2, -z+1/2'
    '-x, -y, -z'
    'x-1/2, -y-1/2, z-1/2'
_cell_length_a     10.4724(11)
_cell_length_b     13.1128(14)
_cell_length_c     10.8914(12)
_cell_angle_alpha     90
_cell_angle_beta     100.1171(18)
_cell_angle_gamma     90
_cell_volume     1472.4(3)
_cell_formula_units_Z     4
_cell_measurement_reflns_used     9216
_cell_measurement_theta_min     2.45
_cell_measurement_theta_max     28.23
_cell_measurement_temperature     298(2)
_exptl_crystal_description     plate
_exptl_crystal_colour     colorless
_exptl_crystal_size_max     0.450
_exptl_crystal_size_mid     0.400
_exptl_crystal_size_min     0.300
_exptl_crystal_density_diffrn     2.200
_exptl_crystal_density_meas     ?
_exptl_crystal_density_method     ?
_exptl_crystal_F_000     912
_exptl_absorpt_coefficient_mu     10.941
_exptl_absorpt_correction_type     multi-scan
_exptl_absorpt_process_details
;
(SADABS; Bruker, 2014)
;
_shelx_estimated_absorpt_T_min     0.084
_shelx_estimated_absorpt_T_max     0.138
_exptl_absorpt_correction_T_min     0.4467
_exptl_absorpt_correction_T_max     0.7457
_diffrn_ambient_temperature     298(2)
_diffrn_radiation_type     MoK\a
_diffrn_radiation_wavelength     0.71073
_diffrn_measurement_device_type     'Bruker SMART APEX CCD'
_diffrn_measurement_method     '\f and \w scans'
_diffrn_detector_area_resol_mean     ?
_diffrn_reflns_number     8706
_diffrn_reflns_av_R_equivalents     0.0469
_diffrn_reflns_theta_min     2.454
_diffrn_reflns_theta_max     26.998
_diffrn_reflns_theta_full     25.242
_diffrn_measured_fraction_theta_max     0.993
_diffrn_measured_fraction_theta_full     0.999
_diffrn_reflns_limit_h_min     -13
_diffrn_reflns_limit_h_max     11
_diffrn_reflns_limit_k_min     -16
_diffrn_reflns_limit_k_max     10
_diffrn_reflns_limit_l_min     -13
_diffrn_reflns_limit_l_max     13
_refine_special_details     ?
_reflns_number_total     3197
_reflns_number_gt     2413
_reflns_threshold_expression     'I > 2\s(I)'
_refine_ls_structure_factor_coef     Fsqd
_refine_ls_matrix_type     full
_refine_ls_R_factor_all     0.0536
_refine_ls_R_factor_gt     0.0328
_refine_ls_wR_factor_gt     0.0694
_refine_ls_wR_factor_ref     0.0761
_refine_ls_goodness_of_fit_ref     1.027
_refine_ls_restrained_S_all     1.027
_refine_ls_number_reflns     3197
_refine_ls_number_parameters     163
_refine_ls_number_restraints     0
_refine_ls_hydrogen_treatment     constr
_refine_ls_weighting_scheme     calc
_refine_ls_weighting_details
                      'w=1/[\s^2^(Fo^2^)+(0.0315P)^2^] where P=(Fo^2^+2Fc^2^)/3'
_atom_sites_solution_hydrogens     geom
_atom_sites_solution_primary     ?
_atom_sites_solution_secondary     ?
_refine_ls_shift/su_max     0.000
_refine_ls_shift/su_mean     0.000
_refine_diff_density_max     0.620
_refine_diff_density_min     -1.618
_refine_ls_extinction_method     none
_refine_ls_extinction_coef     .
loop_
    _atom_type_symbol
    _atom_type_description
    _atom_type_scat_dispersion_real
    _atom_type_scat_dispersion_imag
    _atom_type_scat_source
    'C' 'C' 0.0033 0.0016
                         'International Tables Vol C Tables 4.2.6.8 and 6.1.1.4'
    'H' 'H' 0.0000 0.0000
                         'International Tables Vol C Tables 4.2.6.8 and 6.1.1.4'
    'N' 'N' 0.0061 0.0033
                         'International Tables Vol C Tables 4.2.6.8 and 6.1.1.4'
    'S' 'S' 0.1246 0.1234
                         'International Tables Vol C Tables 4.2.6.8 and 6.1.1.4'
    'Cl' 'Cl' 0.1484 0.1585
                         'International Tables Vol C Tables 4.2.6.8 and 6.1.1.4'
    'Hg' 'Hg' -2.3894 9.2266
                         'International Tables Vol C Tables 4.2.6.8 and 6.1.1.4'
_computing_data_collection
;
APEX2 (Bruker, 2014)
;
_computing_cell_refinement
;
SAINT (Bruker, 2014)
;
_computing_data_reduction
;
SAINT (Bruker, 2014)
;
_computing_structure_solution
;
SHELXS97 (Sheldrick, 2008)
;
_computing_structure_refinement
;
SHELXL2014 (Sheldrick, 2015)
;
_computing_molecular_graphics
;
DIAMOND (Brandenburg, 2010)
;
_computing_publication_material
;
SHELXTL (Sheldrick, 2008) and publCIF (Westrip, 2010)
;
loop_
    _atom_site_type_symbol
    _atom_site_label
    _atom_site_fract_x
    _atom_site_fract_y
    _atom_site_fract_z
    _atom_site_U_iso_or_equiv
    _atom_site_adp_type
    _atom_site_calc_flag
    _atom_site_occupancy
    _atom_site_disorder_assembly
    _atom_site_disorder_group
    Hg Hg1 0.62237(2) 0.33807(2) 0.42736(2) 0.04266(10) Uani d 1 . .
    Cl Cl1 0.54910(16) 0.36205(14) 0.21164(15) 0.0559(4) Uani d 1 . .
    Cl Cl2 0.75516(17) 0.37587(15) 0.62207(16) 0.0633(5) Uani d 1 . .
    S S1 -0.06074(16) 0.35443(14) 0.33023(18) 0.0598(5) Uani d 1 . .
    N N1 0.4127(5) 0.3509(4) 0.4938(4) 0.0416(12) Uani d 1 . .
    N N2 -0.1449(4) 0.6533(4) 0.0651(4) 0.0408(12) Uani d 1 . .
    C C1 0.4063(6) 0.3940(5) 0.6036(6) 0.0467(15) Uani d 1 . .
    H H1 0.4823 0.4178 0.6525 0.056 Uiso calc 1 . .
    C C2 0.2918(7) 0.4044(5) 0.6469(6) 0.0551(17) Uani d 1 . .
    H H2 0.2897 0.4384 0.7215 0.066 Uiso calc 1 . .
    C C3 0.1800(7) 0.3642(5) 0.5789(7) 0.0537(17) Uani d 1 . .
    H H3 0.1018 0.3697 0.6079 0.064 Uiso calc 1 . .
    C C4 0.1849(6) 0.3153(4) 0.4666(6) 0.0414(14) Uani d 1 . .
    C C5 0.3037(6) 0.3121(4) 0.4282(6) 0.0425(14) Uani d 1 . .
    H H5 0.3081 0.2812 0.3523 0.051 Uiso calc 1 . .
    C C6 0.0678(6) 0.2659(5) 0.3898(7) 0.0545(17) Uani d 1 . .
    H H6A 0.0341 0.2151 0.4405 0.065 Uiso calc 1 . .
    H H6B 0.0944 0.2307 0.3201 0.065 Uiso calc 1 . .
    C C7 0.0153(6) 0.4169(5) 0.2132(6) 0.0462(15) Uani d 1 . .
    H H7A 0.0896 0.4559 0.2536 0.055 Uiso calc 1 . .
    H H7B 0.0457 0.3660 0.1605 0.055 Uiso calc 1 . .
    C C8 -0.0790(5) 0.4860(5) 0.1354(5) 0.0403(13) Uani d 1 . .
    C C9 -0.0627(5) 0.5903(4) 0.1356(5) 0.0379(13) Uani d 1 . .
    H H9 0.0090 0.6181 0.1873 0.045 Uiso calc 1 . .
    C C10 -0.2482(6) 0.6139(5) -0.0097(6) 0.0464(15) Uani d 1 . .
    H H10 -0.3048 0.6575 -0.0601 0.056 Uiso calc 1 . .
    C C11 -0.2726(6) 0.5132(5) -0.0141(6) 0.0574(17) Uani d 1 . .
    H H11 -0.3457 0.4882 -0.0663 0.069 Uiso calc 1 . .
    C C12 -0.1897(6) 0.4473(5) 0.0583(6) 0.0503(16) Uani d 1 . .
    H H12 -0.2068 0.3776 0.0563 0.060 Uiso calc 1 . .
loop_
    _atom_site_aniso_label
    _atom_site_aniso_U_11
    _atom_site_aniso_U_22
    _atom_site_aniso_U_33
    _atom_site_aniso_U_12
    _atom_site_aniso_U_13
    _atom_site_aniso_U_23
    Hg1 0.03985(13) 0.04678(16) 0.03812(15) 0.00356(11) -0.00208(9) -0.00140(12)
    Cl1 0.0515(9) 0.0733(12) 0.0385(9) 0.0022(8) -0.0039(7) -0.0006(8)
    Cl2 0.0602(10) 0.0726(12) 0.0482(10) -0.0080(9) -0.0154(8) -0.0059(9)
    S1 0.0373(8) 0.0776(13) 0.0666(12) 0.0107(8) 0.0149(8) 0.0249(10)
    N1 0.041(3) 0.048(3) 0.035(3) 0.011(2) 0.006(2) -0.002(2)
    N2 0.039(3) 0.042(3) 0.039(3) -0.004(2) 0.000(2) 0.002(2)
    C1 0.047(3) 0.046(4) 0.046(4) -0.003(3) 0.004(3) 0.001(3)
    C2 0.063(4) 0.061(5) 0.045(4) 0.004(3) 0.021(3) -0.009(3)
    C3 0.056(4) 0.053(4) 0.057(4) -0.001(3) 0.024(3) -0.002(3)
    C4 0.043(3) 0.033(3) 0.049(4) 0.011(2) 0.009(3) 0.012(3)
    C5 0.044(3) 0.047(4) 0.037(3) 0.010(3) 0.007(3) -0.003(3)
    C6 0.044(4) 0.047(4) 0.071(5) -0.001(3) 0.008(3) 0.017(3)
    C7 0.039(3) 0.051(4) 0.051(4) 0.000(3) 0.013(3) 0.006(3)
    C8 0.043(3) 0.047(4) 0.031(3) 0.001(3) 0.006(2) -0.003(3)
    C9 0.032(3) 0.045(4) 0.036(3) -0.005(2) 0.003(2) -0.002(3)
    C10 0.040(3) 0.055(4) 0.039(4) -0.005(3) -0.006(3) 0.001(3)
    C11 0.056(4) 0.055(4) 0.053(4) -0.013(3) -0.011(3) -0.004(3)
    C12 0.051(4) 0.040(4) 0.056(4) -0.014(3) -0.002(3) -0.003(3)
_geom_special_details
;
 All esds (except the esd in the dihedral angle between two l.s. planes)
 are estimated using the full covariance matrix.  The cell esds are taken
 into account individually in the estimation of esds in distances, angles
 and torsion angles; correlations between esds in cell parameters are only
 used when they are defined by crystal symmetry.  An approximate (isotropic)
 treatment of cell esds is used for estimating esds involving l.s. planes.
;
loop_
    _geom_bond_atom_site_label_1
    _geom_bond_atom_site_label_2
    _geom_bond_site_symmetry_2
    _geom_bond_distance
    _geom_bond_publ_flag
    Hg1 Cl1 . 2.3610(16) y
    Hg1 Cl2 . 2.3751(16) y
    Hg1 N2 2_545 2.434(5) y
    Hg1 N1 . 2.436(5) y
    S1 C6 . 1.810(6) ?
    S1 C7 . 1.813(6) ?
    N1 C5 . 1.335(8) ?
    N1 C1 . 1.336(7) ?
    N2 C9 . 1.334(7) ?
    N2 C10 . 1.339(7) ?
    N2 Hg1 2 2.434(5) ?
    C1 C2 . 1.370(8) ?
    C1 H1 . 0.9300 ?
    C2 C3 . 1.376(10) ?
    C2 H2 . 0.9300 ?
    C3 C4 . 1.390(9) ?
    C3 H3 . 0.9300 ?
    C4 C5 . 1.381(8) ?
    C4 C6 . 1.504(9) ?
    C5 H5 . 0.9300 ?
    C6 H6A . 0.9700 ?
    C6 H6B . 0.9700 ?
    C7 C8 . 1.490(8) ?
    C7 H7A . 0.9700 ?
    C7 H7B . 0.9700 ?
    C8 C9 . 1.378(8) ?
    C8 C12 . 1.402(8) ?
    C9 H9 . 0.9300 ?
    C10 C11 . 1.345(9) ?
    C10 H10 . 0.9300 ?
    C11 C12 . 1.372(9) ?
    C11 H11 . 0.9300 ?
    C12 H12 . 0.9300 ?
loop_
    _geom_angle_atom_site_label_1
    _geom_angle_atom_site_label_2
    _geom_angle_atom_site_label_3
    _geom_angle_site_symmetry_1
    _geom_angle_site_symmetry_3
    _geom_angle
    _geom_angle_publ_flag
    Cl1 Hg1 Cl2 . . 153.86(7) y
    Cl1 Hg1 N2 . 2_545 100.29(12) y
    Cl2 Hg1 N2 . 2_545 98.03(12) y
    Cl1 Hg1 N1 . . 97.69(12) y
    Cl2 Hg1 N1 . . 97.91(13) y
    N2 Hg1 N1 2_545 . 98.39(16) y
    C6 S1 C7 . . 98.7(3) ?
    C5 N1 C1 . . 117.9(5) ?
    C5 N1 Hg1 . . 123.0(4) ?
    C1 N1 Hg1 . . 119.0(4) ?
    C9 N2 C10 . . 118.8(5) ?
    C9 N2 Hg1 . 2 123.3(4) ?
    C10 N2 Hg1 . 2 117.9(4) ?
    N1 C1 C2 . . 122.3(6) ?
    N1 C1 H1 . . 118.8 ?
    C2 C1 H1 . . 118.8 ?
    C1 C2 C3 . . 119.3(6) ?
    C1 C2 H2 . . 120.3 ?
    C3 C2 H2 . . 120.3 ?
    C2 C3 C4 . . 119.4(6) ?
    C2 C3 H3 . . 120.3 ?
    C4 C3 H3 . . 120.3 ?
    C5 C4 C3 . . 117.0(6) ?
    C5 C4 C6 . . 120.6(6) ?
    C3 C4 C6 . . 122.4(6) ?
    N1 C5 C4 . . 123.9(6) ?
    N1 C5 H5 . . 118.1 ?
    C4 C5 H5 . . 118.1 ?
    C4 C6 S1 . . 113.9(4) ?
    C4 C6 H6A . . 108.8 ?
    S1 C6 H6A . . 108.8 ?
    C4 C6 H6B . . 108.8 ?
    S1 C6 H6B . . 108.8 ?
    H6A C6 H6B . . 107.7 ?
    C8 C7 S1 . . 110.2(4) ?
    C8 C7 H7A . . 109.6 ?
    S1 C7 H7A . . 109.6 ?
    C8 C7 H7B . . 109.6 ?
    S1 C7 H7B . . 109.6 ?
    H7A C7 H7B . . 108.1 ?
    C9 C8 C12 . . 116.7(6) ?
    C9 C8 C7 . . 122.2(5) ?
    C12 C8 C7 . . 121.0(6) ?
    N2 C9 C8 . . 123.1(5) ?
    N2 C9 H9 . . 118.4 ?
    C8 C9 H9 . . 118.4 ?
    N2 C10 C11 . . 121.9(6) ?
    N2 C10 H10 . . 119.0 ?
    C11 C10 H10 . . 119.0 ?
    C10 C11 C12 . . 120.1(6) ?
    C10 C11 H11 . . 120.0 ?
    C12 C11 H11 . . 120.0 ?
    C11 C12 C8 . . 119.3(6) ?
    C11 C12 H12 . . 120.4 ?
    C8 C12 H12 . . 120.4 ?
loop_
    _geom_torsion_atom_site_label_1
    _geom_torsion_atom_site_label_2
    _geom_torsion_atom_site_label_3
    _geom_torsion_atom_site_label_4
    _geom_torsion_site_symmetry_1
    _geom_torsion_site_symmetry_2
    _geom_torsion_site_symmetry_3
    _geom_torsion_site_symmetry_4
    _geom_torsion
    _geom_torsion_publ_flag
    C5 N1 C1 C2 . . . . -3.7(9) ?
    Hg1 N1 C1 C2 . . . . 179.6(5) ?
    N1 C1 C2 C3 . . . . 3.8(10) ?
    C1 C2 C3 C4 . . . . -1.1(10) ?
    C2 C3 C4 C5 . . . . -1.4(9) ?
    C2 C3 C4 C6 . . . . 177.5(6) ?
    C1 N1 C5 C4 . . . . 0.9(9) ?
    Hg1 N1 C5 C4 . . . . 177.5(4) ?
    C3 C4 C5 N1 . . . . 1.6(9) ?
    C6 C4 C5 N1 . . . . -177.4(5) ?
    C5 C4 C6 S1 . . . . -117.0(5) ?
    C3 C4 C6 S1 . . . . 64.1(7) ?
    C7 S1 C6 C4 . . . . 71.9(5) ?
    C6 S1 C7 C8 . . . . 172.1(5) ?
    S1 C7 C8 C9 . . . . 114.8(5) ?
    S1 C7 C8 C12 . . . . -65.0(7) ?
    C10 N2 C9 C8 . . . . -0.1(8) ?
    Hg1 N2 C9 C8 2 . . . 176.9(4) ?
    C12 C8 C9 N2 . . . . -1.4(9) ?
    C7 C8 C9 N2 . . . . 178.9(5) ?
    C9 N2 C10 C11 . . . . 1.2(9) ?
    Hg1 N2 C10 C11 2 . . . -175.9(5) ?
    N2 C10 C11 C12 . . . . -0.7(10) ?
    C10 C11 C12 C8 . . . . -0.8(10) ?
    C9 C8 C12 C11 . . . . 1.8(9) ?
    C7 C8 C12 C11 . . . . -178.5(6) ?
loop_
    _geom_hbond_atom_site_label_D
    _geom_hbond_atom_site_label_H
    _geom_hbond_atom_site_label_A
    _geom_hbond_site_symmetry_A
    _geom_hbond_distance_DH
    _geom_hbond_distance_HA
    _geom_hbond_distance_DA
    _geom_hbond_angle_DHA
    _geom_hbond_publ_flag
    C10 H10 Cl1 3_565 0.93 2.80 3.526(6) 135.5 y
    C2 H2 Cg2 3_566 0.93 2.89 3.689(7) 145 y
_shelx_hkl_file
;
  -1   0   0   -0.19    0.07
  -2   0   0    0.83    0.22
   3   0   0    0.47    0.71
  -3   0   0    0.65    0.31
   4   0   0  270.26   12.02
  -4   0   0  244.74   11.78
  -4   0   0  230.30   11.75
  -5   0   0   -0.15    0.45
   5   0   0   -1.53    0.90
  -5   0   0   -0.25    0.39
  -6   0   0   51.85    2.62
  -6   0   0   54.60    2.62
   6   0   0   48.18    2.99
   7   0   0   -0.26    1.28
  -7   0   0    0.17    0.48
   8   0   0   55.16    3.48
  -8   0   0   57.33    2.90
  -9   0   0   -0.05    0.50
 -10   0   0    1.17    0.56
 -11   0   0    0.21    0.56
 -12   0   0   18.92    1.35
   0  -1   0   -0.03    0.02
  -1   1   0   20.94    1.01
   2  -1   0  461.05   22.58
  -2  -1   0  525.92   22.49
  -2   1   0  443.88   22.43
  -3  -1   0   56.15    2.77
  -3   1   0   57.44    2.75
   4  -1   0    5.53    1.02
  -4  -1   0    3.72    0.48
  -4  -1   0    5.71    0.57
  -4   1   0    5.31    0.44
   4   1   0    6.58    0.84
  -5  -1   0   57.20    2.68
   5  -1   0   53.31    3.07
  -5   1   0   53.37    2.66
   5   1   0   50.35    2.92
  -6  -1   0  173.41    8.54
  -6  -1   0  205.44    8.59
   6  -1   0  179.86    8.92
   6   1   0  161.96    8.79
  -6   1   0  170.05    8.52
  -7  -1   0   19.99    1.17
  -7  -1   0   17.82    1.13
   7  -1   0   16.26    1.76
  -7   1   0   16.38    1.08
  -8  -1   0    1.71    0.55
   8  -1   0    1.20    1.50
  -8   1   0    3.07    0.56
  -9  -1   0   19.54    1.27
  -9   1   0   20.77    1.26
 -10  -1   0   33.95    1.99
 -10   1   0   37.60    2.00
 -11  -1   0    4.68    0.74
 -11   1   0    3.80    0.70
 -12  -1   0    0.58    0.66
 -12   1   0    0.86    0.68
   0  -2   0  119.84    5.65
  -1  -2   0  135.62    6.85
  -1  -2   0  148.90    6.91
  -1   2   0  150.00    6.83
  -2  -2   0    5.01    0.48
  -2  -2   0    4.94    0.58
  -2   2   0    4.61    0.33
  -3  -2   0  268.14   11.47
  -3  -2   0  259.17   11.41
   3  -2   0  211.16   11.46
  -3   2   0  223.61   11.35
  -4  -2   0  116.72    5.38
  -4  -2   0  123.34    5.43
   4  -2   0   99.70    5.52
  -4   2   0  106.14    5.33
   5  -2   0   13.21    1.35
  -5  -2   0   16.53    0.99
  -5  -2   0   12.29    0.85
  -5   2   0   11.81    0.80
  -6  -2   0    1.24    0.47
   6  -2   0    0.74    1.14
  -6  -2   0    0.96    0.60
  -6   2   0    0.49    0.40
  -7  -2   0   65.99    3.29
   7  -2   0   63.64    3.84
  -7   2   0   65.99    3.27
   8  -2   0   11.69    1.81
  -8  -2   0   13.20    0.99
  -8   2   0   15.11    0.96
  -9  -2   0   36.31    2.01
  -9   2   0   36.43    1.99
 -10  -2   0    0.90    0.56
 -10   2   0   -0.19    0.55
 -11  -2   0    8.88    0.88
 -11   2   0    9.60    0.88
 -12  -2   0    4.64    0.80
 -12   2   0    4.39    0.77
   0  -3   0    2.25    0.39
   0  -3   0    1.41    0.18
   1  -3   0  283.22   12.75
  -1  -3   0  261.03   12.75
  -1  -3   0  253.35   12.65
  -1   3   0  275.42   12.63
  -2  -3   0    1.14    0.43
  -2  -3   0    1.45    0.54
  -2   3   0    1.48    0.22
  -3  -3   0  116.05    5.56
  -3  -3   0  110.52    5.49
   3  -3   0  111.51    5.54
  -3   3   0  119.62    5.45
  -4  -3   0    0.82    0.40
  -4  -3   0    1.29    0.62
   4  -3   0   -0.21    0.57
  -4   3   0    1.01    0.30
  -5  -3   0  217.64    9.68
   5  -3   0  180.17    9.84
  -5  -3   0  214.24    9.75
  -5   3   0  197.22    9.62
   6  -3   0    2.93    1.10
  -6  -3   0    2.59    0.71
  -6  -3   0    2.05    0.52
  -6   3   0    1.90    0.43
  -7  -3   0   52.32    2.77
  -7  -3   0   60.29    2.88
   7  -3   0   47.56    3.24
  -7   3   0   54.70    2.74
  -8  -3   0    2.41    0.59
   8  -3   0    1.83    1.57
  -8   3   0    2.78    0.53
  -9  -3   0   48.44    2.58
  -9   3   0   48.62    2.55
 -10  -3   0    0.70    0.59
 -10   3   0    1.49    0.57
 -11  -3   0    7.69    0.85
 -11   3   0    6.87    0.81
 -12  -3   0   -0.39    0.64
 -12   3   0    0.40    0.60
   0  -4   0  639.50   31.69
   0  -4   0  708.88   31.90
   1  -4   0   85.10    3.99
  -1  -4   0   75.79    4.03
   1  -4   0   89.64    4.00
  -1  -4   0   83.83    4.15
   1  -4   0   87.21    4.13
  -2  -4   0    1.71    0.53
  -2  -4   0    0.22    0.41
   2  -4   0    0.34    0.42
  -2   4   0    0.63    0.20
  -3  -4   0  179.91    8.65
  -3  -4   0  176.83    8.55
  -3   4   0  180.74    8.49
   4  -4   0   46.73    2.58
  -4  -4   0   53.02    2.66
  -4  -4   0   49.00    2.53
  -4   4   0   52.28    2.46
   5  -4   0   16.71    1.26
  -5  -4   0   20.78    1.26
  -5  -4   0   18.95    1.08
  -5   4   0   15.39    0.97
  -6  -4   0   12.45    0.90
  -6  -4   0   14.27    1.09
   6  -4   0   12.13    1.35
  -6   4   0   12.60    0.81
  -7  -4   0   60.98    3.01
  -7  -4   0   63.63    3.14
   7  -4   0   55.51    3.42
  -7   4   0   54.72    2.94
   8  -4   0   27.71    2.27
  -8  -4   0   24.97    1.55
  -8   4   0   27.88    1.52
  -9  -4   0   19.39    1.26
  -9   4   0   19.42    1.21
 -10  -4   0    1.96    0.64
 -10   4   0    3.51    0.61
 -11  -4   0    9.59    0.94
 -11   4   0    9.72    0.87
 -12  -4   0    6.84    0.88
 -12   4   0    4.88    0.80
   0  -5   0    0.36    0.21
   0  -5   0    0.33    0.50
  -1  -5   0   18.02    1.01
   1  -5   0   18.62    1.14
   1  -5   0   18.08    0.93
  -1  -5   0   21.27    1.19
  -2  -5   0  280.60   13.86
  -2  -5   0  268.44   13.73
   2  -5   0  289.66   13.84
  -2   5   0  321.39   13.70
  -3  -5   0   12.97    0.89
  -3  -5   0   14.40    1.06
   3  -5   0   14.59    0.96
  -3   5   0   14.20    0.76
  -4  -5   0    7.06    0.67
   4  -5   0    9.31    0.77
  -4  -5   0    7.20    0.91
  -4   5   0    8.38    0.55
   5  -5   0    4.91    0.75
  -5  -5   0    5.80    0.62
  -5  -5   0    7.23    0.95
  -5   5   0    6.57    0.50
  -6  -5   0  140.14    6.99
   6  -5   0  139.51    7.20
  -6  -5   0  157.59    7.13
  -6   5   0  140.62    6.93
  -7  -5   0    7.68    0.74
  -7  -5   0    7.18    1.00
   7  -5   0    6.41    1.27
  -7   5   0    6.61    0.62
  -8  -5   0    1.17    0.56
   8  -5   0    1.43    1.33
  -8   5   0   -0.28    0.47
  -9  -5   0    8.34    0.79
  -9   5   0    7.51    0.74
 -10  -5   0   40.17    2.20
 -10   5   0   37.90    2.14
 -11   5   0    0.65    0.64
 -12  -5   0    1.61    0.76
 -12   5   0    0.87    0.75
   0  -6   0  382.13   17.92
   0  -6   0  369.72   17.71
  -1  -6   0   16.22    1.12
  -1  -6   0   15.54    0.92
   1  -6   0   15.67    0.82
   1  -6   0   17.76    1.11
   2  -6   0    0.37    0.20
   2  -6   0    0.10    0.56
  -2  -6   0    1.16    0.63
   2  -6   0    0.05    0.20
  -2  -6   0    0.83    0.47
  -3  -6   0    1.64    0.52
  -3  -6   0    2.76    0.70
   3  -6   0    2.08    0.61
  -3   6   0    2.26    0.30
  -4  -6   0  226.31   10.93
   4  -6   0  221.61   10.86
  -4  -6   0  217.67   10.77
  -4   6   0  237.02   10.71
  -5  -6   0    6.10    0.66
   5  -6   0    6.82    0.80
  -5  -6   0    6.17    1.00
   5  -6   0    6.26    0.79
  -5   6   0    6.98    0.56
   6  -6   0    3.52    0.85
  -6  -6   0    3.40    0.92
  -6  -6   0    3.02    0.59
   6  -6   0    1.90    0.75
  -6   6   0    3.24    0.49
   7  -6   0    1.27    1.07
  -7  -6   0    1.12    0.90
  -7  -6   0   -0.37    0.55
  -7   6   0   -0.31    0.47
   8  -6   0   49.43    3.12
  -8  -6   0   55.65    2.69
  -8   6   0   47.19    2.59
  -9  -6   0    4.86    0.69
  -9   6   0    3.90    0.63
 -10  -6   0   -0.36    0.64
 -10   6   0    0.82    0.58
 -11  -6   0    0.95    0.67
 -11   6   0   -0.43    0.68
 -12  -6   0   12.75    1.17
 -12   6   0   14.56    1.19
   0  -7   0    0.08    0.30
   0  -7   0    0.22    0.62
   1  -7   0   63.71    3.10
  -1  -7   0   65.18    3.16
  -1  -7   0   63.68    3.36
   1  -7   0   66.08    3.35
   2  -7   0   93.90    4.60
  -2  -7   0   84.58    4.44
  -2  -7   0   84.99    4.60
   2  -7   0  101.02    4.36
   3  -7   0   21.09    1.36
  -3  -7   0   19.92    1.43
   3  -7   0   22.74    1.06
   3  -7   0   20.23    1.06
  -3  -7   0   17.03    1.21
  -4  -7   0    0.12    0.54
  -4  -7   0   -0.28    0.77
   4  -7   0    1.11    0.67
  -4   7   0    0.46    0.34
  -5  -7   0   29.71    1.72
   5  -7   0   32.37    1.87
  -5  -7   0   31.15    1.98
  -5   7   0   31.29    1.62
   6  -7   0   73.02    3.86
   6  -7   0   73.03    3.82
  -6  -7   0   71.73    3.71
  -6  -7   0   77.70    3.96
  -6   7   0   74.55    3.64
  -7  -7   0   17.49    1.20
   7  -7   0   17.48    1.53
  -7  -7   0   19.49    1.49
  -7   7   0   18.91    1.13
   8  -7   0    1.10    1.18
  -8  -7   0    1.19    0.58
  -8   7   0    1.06    0.52
  -9  -7   0   12.91    1.00
  -9   7   0   11.31    0.95
 -10  -7   0   20.17    1.36
 -10   7   0   19.74    1.35
 -11  -7   0    3.23    0.77
 -11   7   0    2.85    0.82
 -12  -7   0    0.31    0.77
 -12   7   0   -0.50    0.83
   0  -8   0    2.12    0.73
   0  -8   0    2.22    0.38
  -1  -8   0   95.84    4.81
   1  -8   0   96.60    4.75
   1  -8   0  102.20    5.03
  -1  -8   0  104.89    5.06
  -2  -8   0   -0.74    0.72
   2  -8   0   -0.11    0.25
  -2  -8   0   -0.27    0.55
   2  -8   0   -0.42    0.68
  -3  -8   0  103.67    5.60
   3  -8   0  117.58    5.58
   3  -8   0  114.32    5.29
   3  -8   0  113.16    5.29
  -3  -8   0  104.82    5.40
  -4  -8   0   24.52    1.69
  -4  -8   0   20.02    1.42
   4  -8   0   24.13    1.62
  -4   8   0   26.83    1.28
   5  -8   0   13.80    1.19
  -5  -8   0   13.03    0.99
  -5  -8   0   12.77    1.30
  -5   8   0   12.90    0.82
  -6  -8   0    7.89    0.79
   6  -8   0    7.50    1.00
   6  -8   0    7.28    0.93
  -6  -8   0    7.43    1.15
  -6   8   0    7.08    0.68
  -7  -8   0   24.86    1.57
   7  -8   0   25.60    1.83
  -7  -8   0   25.90    1.85
  -7   8   0   28.67    1.50
   8  -8   0    2.93    1.17
  -8  -8   0    3.37    0.66
  -8   8   0    2.30    0.60
  -9  -8   0   10.54    0.95
  -9   8   0    9.71    0.87
 -10  -8   0    3.98    0.73
 -10   8   0    3.92    0.73
 -11  -8   0    8.88    0.96
 -11   8   0    5.59    0.90
   0  -9   0   -0.39    0.77
   0  -9   0    0.21    0.42
  -1  -9   0   56.44    3.09
   1  -9   0   55.33    2.72
   1  -9   0   55.63    3.04
  -1  -9   0   55.63    2.80
   2  -9   0    7.86    0.52
   2  -9   0    8.80    1.01
  -2  -9   0    7.41    0.80
  -2  -9   0    8.41    1.02
  -3  -9   0   34.39    2.16
   3  -9   0   37.19    2.11
  -3  -9   0   33.10    1.90
   3  -9   0   34.20    1.74
   4  -9   0    2.04    0.84
  -4  -9   0    0.96    0.66
  -4  -9   0    0.85    0.93
   5  -9   0   52.89    2.87
  -5  -9   0   48.13    2.67
  -5  -9   0   50.51    2.97
  -5   9   0   52.60    2.55
   6  -9   0    8.35    0.94
   6  -9   0    6.00    1.02
  -6  -9   0    7.56    1.19
  -6  -9   0    6.44    0.77
  -6   9   0    6.85    0.64
   7  -9   0   19.68    1.49
  -7  -9   0   16.67    1.23
  -7  -9   0   16.28    1.53
  -7   9   0   19.27    1.15
   8  -9   0   -0.11    1.12
  -8  -9   0    0.52    0.62
  -9  -9   0   17.04    1.23
 -10  -9   0    1.89    0.71
 -11  -9   0    4.22    0.91
   0 -10   0   71.02    3.81
  -1 -10   0   10.80    1.20
   1 -10   0   10.03    1.15
  -2 -10   0    2.55    0.95
   2 -10   0    3.78    0.93
   3 -10   0   20.98    1.59
  -3 -10   0   22.28    1.69
  -4 -10   0   47.16    2.77
   4 -10   0   44.77    2.66
   5 -10   0   22.32    1.64
  -5 -10   0   21.15    1.74
  -6 -10   0    0.70    1.07
   6 -10   0   -0.07    0.92
  -6 -10   0    0.31    0.62
   6 -10   0    0.20    0.70
  -7 -10   0   16.84    1.22
  -7 -10   0   15.93    1.59
   7 -10   0   17.23    1.44
   8 -10   0    8.68    1.32
  -8 -10   0    9.03    0.92
  -9 -10   0    0.97    0.72
 -10 -10   0    1.41    0.77
   0 -11   0    1.49    0.97
  -1 -11   0    2.01    0.96
   1 -11   0    0.66    0.89
   2 -11   0   67.97    3.76
  -2 -11   0   69.86    3.81
   3 -11   0    5.07    1.02
  -3 -11   0    4.62    1.09
  -4 -11   0    0.35    0.94
   4 -11   0    1.00    0.88
   5 -11   0    0.60    0.95
  -5 -11   0   -1.31    1.01
   6 -11   0   35.67    2.29
  -6 -11   0   34.54    2.38
  -7 -11   0   -1.25    1.15
   7 -11   0   -0.99    0.81
   8 -11   0    0.89    1.10
   0 -12   0   39.51    2.50
   1 -12   0    6.59    1.10
  -1 -12   0    6.62    1.13
   2 -12   0    0.61    0.95
  -2 -12   0    2.24    0.95
   3 -12   0    1.15    0.98
  -3 -12   0    1.06    0.93
   4 -12   0   44.38    2.68
  -4 -12   0   42.88    2.75
   5 -12   0    1.08    1.04
  -5 -12   0   -1.60    1.07
   6 -12   0   -1.30    1.05
  -6 -12   0    0.22    1.19
  -7 -12   0    0.90    1.22
   7 -12   0   -0.40    0.95
   8 -12   0   12.39    1.51
   0 -13   0   -0.94    0.94
   1 -13   0    6.56    1.22
  -1 -13   0    5.56    1.16
  -2 -13   0   10.40    1.32
   2 -13   0   11.79    1.38
  -3 -13   0   11.42    1.42
   3 -13   0   12.91    1.42
  -4 -13   0   -0.01    1.03
   4 -13   0    0.61    1.04
  -5 -13   0    5.54    1.29
   5 -13   0    3.97    1.17
  -6 -13   0    6.40    1.43
   6 -13   0    5.60    1.32
   7 -13   0    6.79    1.17
  -7 -13   0    5.56    1.46
   8 -13   0   -0.20    1.24
   0 -14   0    0.18    0.98
   1 -14   0    9.05    1.34
  -1 -14   0    8.36    1.34
   2 -14   0   -1.24    1.00
  -2 -14   0    0.93    1.04
   3 -14   0    9.83    1.44
  -3 -14   0   11.95    1.46
  -4 -14   0    0.69    1.16
   4 -14   0   -0.60    1.06
   5 -14   0   10.08    1.47
  -5 -14   0   11.00    1.56
  -6 -14   0   -0.89    1.31
   7 -14   0    7.53    1.26
  -7 -14   0    7.22    1.62
   8 -14   0    0.28    1.30
   0 -15   0   -0.54    1.13
   1 -15   0    5.02    1.27
  -1 -15   0    6.19    1.32
   2 -15   0    3.12    1.25
  -2 -15   0    0.74    1.15
   3 -15   0    6.63    1.40
  -3 -15   0    7.25    1.40
  -4 -15   0    1.36    1.26
   4 -15   0   -1.56    1.25
   5 -15   0    4.83    1.54
  -5 -15   0    4.34    1.44
  -6 -15   0    2.04    1.56
  -7 -15   0    2.24    1.69
   7 -15   0    2.46    1.29
   0 -16   0    7.42    1.44
  -1 -16   0   -0.68    1.17
   1 -16   0    1.44    1.27
  -2 -16   0    2.09    1.35
   2 -16   0    0.14    1.22
   3 -16   0    1.31    1.29
  -3 -16   0   -0.08    1.24
   4 -16   0    7.79    1.54
  -4 -16   0    9.35    1.77
  -5 -16   0    2.42    1.57
   5 -16   0    2.36    1.43
   0 -17   0   -0.24    1.32
   1 -17   0   -1.84    1.30
  -1 -17   0   -0.94    1.34
  -2 -17   0    7.51    1.65
   2 -17   0    5.47    1.55
   3 -17   0   -0.03    1.45
  -3 -17   0   -2.08    1.48
 -13   0   1    0.83    0.77
 -12   0   1   -0.08    0.61
 -11   0   1   12.90    1.02
 -10   0   1    0.29    0.55
  -9   0   1   43.38    2.31
   8   0  -1    1.09    1.29
  -8   0   1    0.38    0.50
  -7   0   1   88.14    4.45
  -7   0   1   94.92    4.51
   7   0  -1   89.20    4.78
  -6   0   1    0.47    0.58
   6   0  -1    1.14    0.94
  -6   0   1    0.48    0.40
  -5   0   1  134.95    6.23
   5   0  -1  125.92    6.40
  -5   0   1  129.00    6.30
  -4   0   1    1.07    0.31
   4   0  -1    0.67    0.64
  -4   0   1    0.12    0.54
  -3   0   1  926.50   45.46
  -3   0   1 1000.00   45.33
  -2   0   1    1.34    0.40
  -2   0   1    1.07    0.19
  -1   0   1   34.59    1.65
   0   0  -1    0.02    0.04
  -1   0  -1  602.51   28.36
  -2   0  -1    0.33    0.36
   2   0   1    1.12    0.74
  -3   0  -1    4.42    0.46
   3   0   1    5.25    0.93
   4   0   1    0.92    0.92
  -4   0  -1    0.91    0.37
  -5   0  -1  234.89   12.39
   5   0   1  288.55   12.82
  -6   0  -1   -0.07    0.46
   6   0   1    0.65    1.26
  -7   0  -1   41.81    2.33
   7   0   1   49.18    3.03
   8   0   1    2.29    1.58
  -8   0  -1    0.40    0.57
  -9   0  -1   66.27    3.59
   9   0   1   77.14    4.37
 -10   0  -1    0.34    0.56
 -11   0  -1   -0.03    0.62
 -12   0  -1   -1.11    0.66
 -13  -1   1   10.35    1.03
 -13   1   1   10.08    1.00
 -12  -1   1    6.62    0.87
 -12   1   1    6.77    0.87
 -11  -1   1    0.77    0.60
 -11   1   1    1.19    0.60
 -10  -1   1    4.07    0.64
 -10   1   1    3.00    0.63
  -9  -1   1   69.92    3.71
  -9   1   1   77.40    3.73
   8  -1  -1   24.16    1.98
  -8  -1   1   22.35    1.32
  -8   1   1   20.76    1.31
  -7  -1   1   35.95    1.86
  -7  -1   1   34.71    1.96
   7  -1  -1   32.59    2.32
  -7   1   1   35.03    1.84
  -6  -1   1    0.58    0.43
  -6  -1   1    2.52    0.66
   6  -1  -1    2.24    1.05
  -6   1   1    2.11    0.60
  -6   1   1    2.38    0.42
  -5  -1   1  114.05    5.76
  -5  -1   1  120.01    5.67
   5  -1  -1  109.83    5.90
  -5   1   1  129.18    5.75
  -5   1   1  116.80    5.66
   4  -1  -1   87.63    4.57
  -4  -1   1   85.05    4.48
  -4  -1   1   96.43    4.39
  -4   1   1   89.63    4.38
  -4   1   1   97.32    4.47
  -3  -1   1   12.52    0.88
  -3  -1   1   12.00    0.67
  -3   1   1   10.94    0.66
  -3   1   1   11.90    0.84
  -2  -1   1   25.17    1.12
  -2  -1   1   22.29    1.25
  -2   1   1   20.55    1.10
  -2   1   1   22.04    1.23
  -1  -1   1  300.93   13.94
  -1   1   1  291.40   13.94
   0  -1  -1   73.12    3.87
   0   1  -1   90.79    3.86
   1  -1   1   36.24    1.81
  -1   1  -1   34.30    1.70
   2  -1   1   19.86    1.30
  -2  -1  -1   16.90    1.02
   2   1   1   18.94    1.17
  -2   1  -1   16.56    0.95
  -3  -1  -1  231.89   10.94
   3  -1   1  227.23   11.17
   3   1   1  224.66   11.09
  -3   1  -1  236.87   10.91
   4  -1   1   77.59    4.13
  -4  -1  -1   72.92    3.76
  -4   1  -1   80.62    3.75
  -5  -1  -1    8.86    0.71
   5  -1   1   10.48    1.38
  -5   1  -1    8.45    0.66
  -6  -1  -1   19.53    1.20
   6  -1   1   17.69    1.88
  -6  -1  -1   22.60    1.16
  -6   1  -1   19.26    1.19
   7  -1   1  154.52    7.93
  -7  -1  -1  147.84    7.39
  -7   1  -1  155.99    7.38
   8  -1   1   23.83    2.32
  -8  -1  -1   25.45    1.48
   8   1   1   29.45    2.40
  -8   1  -1   22.72    1.44
  -9  -1  -1   11.71    0.95
   9  -1   1   12.32    1.91
  -9   1  -1   10.95    0.89
 -10  -1  -1   10.50    0.92
 -10   1  -1   11.03    0.91
 -11  -1  -1   19.07    1.33
 -11   1  -1   20.99    1.35
 -12  -1  -1    2.71    0.75
 -12   1  -1    2.24    0.71
 -13   2   1   -0.41    0.69
 -12  -2   1    0.96    0.68
 -12   2   1    1.37    0.63
 -11  -2   1    6.88    0.78
 -11   2   1    6.11    0.76
 -10  -2   1   27.23    1.60
 -10   2   1   26.69    1.59
  -9  -2   1    4.39    0.65
  -9   2   1    3.76    0.64
  -8  -2   1    0.88    0.52
   8  -2  -1    0.82    1.41
  -8   2   1    0.65    0.48
   7  -2  -1   31.21    2.32
  -7  -2   1   34.97    1.95
  -7  -2   1   33.27    1.77
  -7   2   1   31.98    1.75
  -6  -2   1  171.74    8.14
   6  -2  -1  161.48    8.42
  -6  -2   1  184.26    8.29
  -6   2   1  162.08    8.11
   5  -2  -1    6.61    0.99
  -5  -2   1    8.81    0.83
  -5  -2   1    8.53    0.63
  -5   2   1    8.05    0.58
  -4  -2   1  147.26    6.31
   4  -2  -1  132.22    6.41
  -4  -2   1  124.57    6.40
  -4   2   1  122.79    6.26
  -3  -2   1  103.75    4.44
  -3  -2   1   94.59    4.56
   3  -2  -1   88.11    4.46
  -3   2   1   84.54    4.41
  -2  -2   1  516.25   24.99
  -2  -2   1  530.47   24.85
  -2   2   1  536.82   24.85
  -1  -2   1    5.75    0.57
  -1  -2   1    6.30    0.34
   1  -2  -1    6.11    0.33
   1  -2  -1    5.94    0.33
   0  -2   1  151.12    7.22
  -1  -2  -1   24.31    1.32
  -1  -2  -1   28.51    1.30
  -1   2  -1   24.98    1.24
  -2  -2  -1   17.55    0.89
   2  -2   1   14.21    0.99
  -2   2  -1   14.10    0.80
  -3  -2  -1   11.52    0.76
  -3  -2  -1   12.13    0.78
   3  -2   1   12.50    1.03
  -3   2  -1   10.76    0.67
   4  -2   1   14.05    1.31
  -4  -2  -1   13.79    0.89
  -4  -2  -1   12.69    0.89
  -4   2  -1   14.71    0.82
   5  -2   1   47.51    2.79
  -5  -2  -1   47.23    2.34
  -5  -2  -1   43.56    2.35
  -5   2  -1   44.96    2.30
  -6  -2  -1  135.26    6.71
  -6  -2  -1  144.25    6.69
   6  -2   1  138.43    7.19
  -6   2  -1  135.91    6.67
  -7  -2  -1    6.41    0.67
   7  -2   1    3.62    1.55
  -7   2  -1    4.72    0.60
  -8  -2  -1    3.47    0.65
   8  -2   1    2.75    1.60
  -8   2  -1    3.67    0.62
   9  -2   1   27.83    2.53
  -9  -2  -1   27.55    1.67
  -9   2  -1   29.85    1.65
 -10  -2  -1   32.85    1.92
 -10   2  -1   33.74    1.89
 -11  -2  -1   -0.30    0.63
 -11   2  -1    0.80    0.63
 -12  -2  -1   17.45    1.27
 -12   2  -1   15.06    1.25
 -12  -3   1   15.88    1.17
 -12   3   1   15.34    1.15
 -11  -3   1    1.32    0.65
 -11   3   1    0.57    0.53
 -10  -3   1    4.38    0.67
 -10   3   1    4.97    0.65
  -9  -3   1    0.87    0.55
  -9   3   1    0.81    0.50
  -8  -3   1   62.99    3.15
   8  -3  -1   56.63    3.66
  -8   3   1   64.86    3.13
  -7  -3   1    2.06    0.86
  -7  -3   1    2.47    0.53
   7  -3  -1    1.48    1.17
  -7   3   1    3.17    0.47
   6  -3  -1    4.22    1.06
  -6  -3   1    5.81    0.56
  -6  -3   1    2.87    0.79
  -6   3   1    4.13    0.47
  -5  -3   1    0.39    0.65
   5  -3  -1    0.76    0.69
  -5  -3   1   -0.41    0.37
  -5   3   1    0.76    0.31
  -4  -3   1  270.14   13.54
  -4  -3   1  308.30   13.42
   4  -3  -1  272.20   13.48
  -4   3   1  281.68   13.38
  -3  -3   1   -0.62    0.58
  -3  -3   1    1.11    0.31
  -3   3   1    0.42    0.23
  -2  -3   1  140.33    6.80
  -2  -3   1  137.83    6.93
  -2   3   1  151.61    6.79
  -1  -3   1   19.53    0.97
   1  -3  -1   19.24    0.95
  -1  -3   1   19.49    1.20
   1  -3  -1   19.04    0.95
   0  -3  -1  856.22   36.91
   0  -3   1  716.10   36.83
   0  -3   1  780.70   37.04
  -1  -3  -1    9.86    0.59
  -1  -3  -1    9.53    0.68
   1  -3   1    8.83    0.67
  -1   3  -1    9.09    0.47
   2  -3   1   48.36    2.51
  -2  -3  -1   52.27    2.52
  -2  -3  -1   47.50    2.53
  -2   3  -1   54.61    2.44
  -3  -3  -1    2.44    0.49
  -3  -3  -1    1.28    0.46
   3  -3   1    1.14    0.54
   3  -3   1    1.94    0.38
  -3   3  -1    1.39    0.28
   4  -3   1  168.06    8.43
   4  -3   1  167.75    8.22
  -4  -3  -1  184.05    8.28
  -4  -3  -1  176.93    8.28
  -4   3  -1  165.31    8.19
   5  -3   1   11.80    0.73
  -5  -3  -1   11.92    0.82
  -5  -3  -1    9.44    0.86
   5  -3   1   12.42    1.31
  -5   3  -1    9.68    0.71
   6  -3   1   70.42    4.03
  -6  -3  -1   71.68    3.60
  -6  -3  -1   72.08    3.60
  -6   3  -1   72.41    3.53
  -7  -3  -1    1.67    0.60
   7  -3   1    3.23    1.44
  -7   3  -1    1.71    0.50
  -8  -3  -1   46.83    2.56
   8  -3   1   51.42    3.35
  -8   3  -1   48.20    2.52
  -9  -3  -1    4.72    0.69
   9  -3   1    5.69    1.77
  -9   3  -1    5.55    0.65
 -10  -3  -1   25.52    1.54
 -10   3  -1   22.97    1.47
 -11  -3  -1   -0.40    0.61
 -11   3  -1    0.48    0.61
 -12  -3  -1    8.94    0.95
 -12   3  -1    8.39    0.95
 -12  -4   1    0.80    0.67
 -12   4   1   -0.14    0.68
 -11  -4   1    3.08    0.71
 -11   4   1    3.62    0.69
 -10  -4   1   19.29    1.27
 -10   4   1   18.75    1.24
  -9  -4   1   11.74    0.94
  -9   4   1   13.02    0.93
   8  -4  -1    1.22    1.29
  -8  -4   1    0.72    0.94
  -8  -4   1    1.31    0.54
  -8   4   1   -0.76    0.43
  -7  -4   1   17.45    1.05
   7  -4  -1   14.91    1.57
  -7  -4   1   17.57    1.34
  -7   4   1   14.05    0.97
  -6  -4   1  140.59    7.02
   6  -4  -1  134.52    7.04
  -6  -4   1  155.04    6.87
  -6   4   1  138.97    6.82
   5  -4  -1   44.07    2.35
  -5  -4   1   43.13    2.43
  -5  -4   1   46.23    2.24
  -5   4   1   42.62    2.19
  -4  -4   1   23.90    1.21
  -4  -4   1   22.77    1.43
  -4   4   1   20.07    1.15
  -3  -4   1  313.37   14.74
  -3  -4   1  305.07   14.89
  -3   4   1  316.45   14.71
  -2  -4   1  178.06    8.86
  -2  -4   1  181.44    9.02
  -2   4   1  201.65    8.85
   1  -4  -1   13.64    0.66
  -1  -4   1   12.22    0.94
  -1  -4   1   11.31    0.70
   0  -4  -1  110.06    5.29
   0  -4   1  116.69    5.44
   0  -4   1  104.63    5.27
   0  -4  -1  116.06    5.43
   1  -4   1  189.54    9.65
  -1  -4  -1  206.27    9.67
  -1  -4  -1  187.62    9.56
  -1   4  -1  224.50    9.53
   2  -4   1  130.20    6.03
  -2  -4  -1  119.99    6.03
  -2  -4  -1  112.41    5.97
  -2   4  -1  136.24    5.91
   3  -4   1    7.88    0.65
   3  -4   1    7.84    0.70
  -3  -4  -1    8.47    0.72
  -3  -4  -1    8.48    0.68
  -3   4  -1    7.69    0.49
  -4  -4  -1   49.28    2.42
  -4  -4  -1   51.89    2.47
   4  -4   1   43.82    2.52
   4  -4   1   42.21    2.37
  -4   4  -1   48.45    2.32
  -5  -4  -1   69.58    3.25
   5  -4   1   59.07    3.41
  -5  -4  -1   68.77    3.21
   5  -4   1   60.23    3.14
  -5   4  -1   59.48    3.10
   6  -4   1   54.97    3.37
  -6  -4  -1   63.21    3.06
  -6  -4  -1   58.83    3.00
  -6   4  -1   57.21    2.92
   7  -4   1   23.52    2.11
  -7  -4  -1   25.21    1.48
  -7   4  -1   24.50    1.38
  -8  -4  -1    7.13    0.78
   8  -4   1    7.30    1.63
  -8   4  -1    6.97    0.69
  -9  -4  -1   22.38    1.41
   9  -4   1   25.15    2.34
  -9   4  -1   21.28    1.36
 -10  -4  -1   19.35    1.37
 -10   4  -1   23.43    1.38
 -11  -4  -1    0.81    0.67
 -11   4  -1    0.07    0.64
 -12  -4  -1    5.38    0.87
 -12   4  -1    6.83    0.81
 -12  -5   1    2.41    0.78
 -12   5   1    1.70    0.75
 -11  -5   1    2.98    0.68
 -11   5   1   -0.14    0.64
 -10  -5   1   -0.97    0.56
 -10   5   1    0.36    0.55
  -9  -5   1   57.83    2.84
  -9   5   1   50.82    2.78
   8  -5  -1    4.70    1.32
  -8  -5   1    6.51    0.68
  -8  -5   1    3.48    1.01
  -8   5   1    3.85    0.59
  -7  -5   1   20.68    1.53
   7  -5  -1   21.37    1.65
  -7  -5   1   19.71    1.23
  -7   5   1   19.81    1.19
  -6  -5   1   11.27    1.20
  -6  -5   1   11.45    0.85
   6  -5  -1   13.35    1.10
  -6   5   1   11.64    0.79
   5  -5  -1   89.88    4.64
  -5  -5   1   94.01    4.78
  -5  -5   1   95.42    4.57
  -5   5   1   96.00    4.53
  -4  -5   1   33.65    1.73
  -4  -5   1   31.91    1.97
  -4   5   1   34.06    1.68
  -3  -5   1   18.99    1.41
  -3  -5   1   23.81    1.18
  -3   5   1   22.19    1.13
  -2  -5   1   -0.49    0.59
   2  -5  -1    0.44    0.20
  -2  -5   1    0.36    0.33
   2  -5  -1    0.78    0.20
  -1  -5   1  347.25   18.23
   1  -5  -1  399.98   18.24
  -1  -5   1  411.82   18.46
   1  -5  -1  389.54   18.41
   0  -5   1   22.65    1.14
   0  -5  -1   21.66    1.17
   0  -5   1   26.63    1.40
   1  -5   1   25.18    1.40
  -1  -5  -1   24.15    1.38
   1  -5   1   24.17    1.16
  -1  -5  -1   23.53    1.24
   1  -5   1   23.89    1.17
  -2  -5  -1    6.47    0.70
   2  -5   1    7.74    0.68
  -2  -5  -1    6.82    0.60
  -2   5  -1    7.92    0.43
  -3  -5  -1  181.23    9.36
  -3  -5  -1  188.65    9.43
   3  -5   1  192.07    9.40
  -3   5  -1  221.39    9.29
  -4  -5  -1   30.18    1.64
   4  -5   1   29.08    1.70
  -4  -5  -1   30.28    1.71
   4  -5   1   27.26    1.62
  -4   5  -1   30.95    1.50
  -5  -5  -1   14.46    0.97
  -5  -5  -1   14.45    1.13
   5  -5   1   14.63    1.18
   5  -5   1   11.52    0.96
  -5   5  -1   13.88    0.82
  -6  -5  -1    4.86    0.88
   6  -5   1    4.90    1.11
  -6  -5  -1    4.56    0.65
  -6   5  -1    4.05    0.51
   7  -5   1  101.34    5.72
  -7  -5  -1  122.31    5.39
  -7   5  -1  102.08    5.27
   8  -5   1    3.61    1.45
  -8  -5  -1    5.74    0.69
  -8   5  -1    3.50    0.57
   9  -5   1    3.99    1.61
  -9  -5  -1    4.19    0.69
  -9   5  -1    3.79    0.59
 -10  -5  -1    0.98    0.63
 -10   5  -1    2.54    0.59
 -11  -5  -1   15.18    1.21
 -11   5  -1   15.55    1.13
 -12  -5  -1    0.36    0.75
 -12   5  -1    2.97    0.76
 -12  -6   1    0.27    0.74
 -12   6   1   -1.29    0.79
 -11  -6   1    8.51    0.94
 -11   6   1    9.87    0.97
 -10  -6   1    0.17    0.60
 -10   6   1   -1.09    0.61
  -9  -6   1   11.42    0.91
  -9   6   1    8.33    0.83
  -8  -6   1    0.73    0.52
  -8  -6   1    0.70    0.87
   8  -6  -1    0.48    1.15
  -8   6   1   -0.23    0.48
   7  -6  -1   87.57    4.42
  -7  -6   1   83.08    4.39
  -7  -6   1   82.44    4.14
  -7   6   1   80.68    4.10
   6  -6  -1    8.15    0.90
  -6  -6   1    8.40    1.11
  -6  -6   1    7.38    0.72
  -6   6   1    7.91    0.64
  -5  -6   1   72.45    3.82
  -5  -6   1   75.63    3.58
  -5   6   1   68.93    3.52
  -4  -6   1   11.19    0.76
  -4  -6   1   10.31    1.12
  -4   6   1   11.69    0.69
  -3  -6   1  277.40   13.86
  -3  -6   1  283.98   13.64
  -3   6   1  301.88   13.61
   2  -6  -1   19.91    0.97
   2  -6  -1   19.29    0.96
  -2  -6   1   18.86    1.32
   2  -6  -1   18.43    1.22
  -2  -6   1   16.25    1.03
  -1  -6   1   23.81    1.43
   1  -6  -1   21.69    1.11
   1  -6  -1   23.72    1.36
  -1  -6   1   19.84    1.16
   0  -6   1    0.71    0.25
   0  -6  -1    1.15    0.55
   0  -6   1    0.23    0.60
   0  -6  -1    0.61    0.27
  -1  -6  -1  229.89   11.07
   1  -6   1  228.24   10.85
   1  -6   1  236.87   11.08
  -1  -6  -1  225.92   10.91
   2  -6   1   25.64    1.55
  -2  -6  -1   23.72    1.56
  -2  -6  -1   27.62    1.45
  -2   6  -1   29.27    1.32
  -3  -6  -1    1.48    0.54
   3  -6   1    1.72    0.58
  -3  -6  -1    1.64    0.66
  -3   6  -1    1.30    0.29
  -4  -6  -1   -0.56    0.53
   4  -6   1    0.87    0.59
  -4  -6  -1   -0.24    0.66
   4  -6   1   -0.48    0.53
  -4   6  -1    0.04    0.34
  -5  -6  -1  149.06    6.89
  -5  -6  -1  134.53    6.77
   5  -6   1  136.80    6.80
   5  -6   1  128.20    6.88
  -5   6  -1  148.17    6.68
  -6  -6  -1   13.06    1.13
  -6  -6  -1   10.46    0.90
   6  -6   1    9.66    1.23
  -6   6  -1   10.59    0.75
   7  -6   1   14.16    1.57
  -7  -6  -1   16.00    1.07
  -7   6  -1   14.14    0.95
   8  -6   1    1.99    1.37
  -8  -6  -1    2.78    0.61
  -8   6  -1    2.03    0.52
   9  -6   1   54.08    3.46
  -9  -6  -1   52.06    2.76
  -9   6  -1   50.06    2.70
 -10  -6  -1    4.08    0.73
 -10   6  -1    4.39    0.68
 -11  -6  -1    1.31    0.70
 -11   6  -1   -0.69    0.68
 -12  -6  -1    0.18    0.77
 -12   6  -1    1.95    0.80
 -12  -7   1    5.88    0.92
 -12   7   1    5.38    0.91
 -11  -7   1    4.13    0.77
 -11   7   1    4.78    0.81
 -10  -7   1    5.49    0.76
 -10   7   1    4.47    0.73
  -9  -7   1   20.57    1.27
  -9   7   1   16.92    1.18
   8  -7  -1   18.03    1.63
  -8  -7   1   17.34    1.49
  -8  -7   1   17.32    1.17
  -8   7   1   18.91    1.14
  -7  -7   1    7.26    1.14
  -7  -7   1    5.61    0.72
   7  -7  -1    6.41    1.00
  -7   7   1    7.35    0.67
  -6  -7   1    2.80    0.57
  -6  -7   1    2.15    1.04
   6  -7  -1    2.85    0.73
  -6   7   1    2.05    0.49
  -5  -7   1   65.35    3.78
  -5  -7   1   70.44    3.52
  -5   7   1   75.60    3.47
  -4  -7   1   54.30    2.72
  -4  -7   1   54.06    3.02
   4  -7  -1   52.31    2.90
  -4   7   1   55.71    2.66
  -3  -7   1   33.05    1.66
   3  -7  -1   31.11    1.57
  -3  -7   1   31.21    1.94
   3  -7  -1   29.06    1.83
   3  -7  -1   32.00    1.57
  -2  -7   1    7.97    0.65
   2  -7  -1    8.36    0.85
   2  -7  -1    8.10    0.51
  -2  -7   1    8.21    0.96
  -1  -7   1   55.40    3.07
   1  -7  -1   65.87    3.29
  -1  -7   1   68.58    3.36
   1  -7  -1   64.51    3.05
   0  -7  -1   91.92    4.68
   0  -7  -1   91.12    4.47
   0  -7   1   98.52    4.72
   0  -7   1   92.35    4.45
  -1  -7  -1    2.69    0.67
   1  -7   1    3.82    0.70
   1  -7   1    2.89    0.26
  -1  -7  -1    2.71    0.45
  -2  -7  -1   17.30    1.01
   2  -7   1   15.16    0.82
  -2  -7  -1   15.80    1.16
   2  -7   1   15.92    0.82
   2  -7   1   16.48    1.15
  -3  -7  -1  139.93    6.90
   3  -7   1  142.45    6.99
  -3  -7  -1  132.03    7.01
  -3   7  -1  155.97    6.79
  -4  -7  -1   48.54    2.73
  -4  -7  -1   48.05    2.61
   4  -7   1   48.95    2.68
  -4   7  -1   53.61    2.47
  -5  -7  -1    8.67    0.88
   5  -7   1    9.93    0.99
  -5  -7  -1    9.65    1.06
   5  -7   1   12.13    1.01
  -5   7  -1   10.34    0.71
  -6  -7  -1   12.16    1.05
  -6  -7  -1   15.22    1.31
   6  -7   1   12.65    1.28
  -6   7  -1   15.29    0.92
  -7  -7  -1   45.84    2.59
   7  -7   1   46.81    2.95
  -7  -7  -1   54.61    2.77
  -7   7  -1   48.81    2.52
   8  -7   1   21.82    1.93
  -8  -7  -1   19.75    1.32
  -8   7  -1   19.93    1.25
  -9  -7  -1    0.70    0.61
   9  -7   1   -1.57    1.50
  -9   7  -1   -0.11    0.57
 -10  -7  -1    6.00    0.81
 -10   7  -1    3.59    0.75
 -11  -7  -1    7.77    0.90
 -11   7  -1    8.91    0.95
 -12   7  -1    3.86    0.94
 -12  -8   1   -0.57    0.80
 -12   8   1    1.04    0.86
 -11  -8   1    1.68    0.74
 -11   8   1    1.47    0.78
 -10  -8   1   18.08    1.25
 -10   8   1   17.28    1.26
  -9  -8   1   -0.67    0.61
  -9   8   1    0.43    0.60
   8  -8  -1   -0.28    1.02
  -8  -8   1   -0.75    1.06
  -8  -8   1    0.00    0.55
  -8   8   1    0.99    0.55
   7  -8  -1    6.22    1.03
  -7  -8   1    8.56    0.79
  -7  -8   1    8.10    1.18
   7  -8  -1    8.56    1.01
  -7   8   1    7.17    0.71
  -6  -8   1   79.83    4.32
  -6  -8   1   89.23    4.64
   6  -8  -1   85.63    4.53
  -6   8   1   95.93    4.30
  -5  -8   1    0.88    1.02
  -5  -8   1    0.07    0.50
   5  -8  -1    0.65    0.79
  -5   8   1    1.00    0.38
   4  -8  -1   26.43    1.39
  -4  -8   1   29.28    1.50
   4  -8  -1   26.38    1.40
  -4  -8   1   24.55    1.84
   4  -8  -1   27.00    1.73
  -3  -8   1    0.64    0.83
   3  -8  -1    0.80    0.33
   3  -8  -1    0.84    0.33
   3  -8  -1    0.68    0.71
  -3  -8   1    0.64    0.51
   2  -8  -1  145.97    7.05
   2  -8  -1  146.91    6.78
  -2  -8   1  136.29    6.83
  -2  -8   1  140.57    7.10
  -1  -8   1    4.59    0.88
  -1  -8   1    4.47    0.55
   1  -8  -1    4.72    0.41
   1  -8  -1    4.52    0.82
   0  -8   1   74.18    3.62
   0  -8  -1   73.00    3.64
   0  -8  -1   73.88    3.89
   0  -8   1   81.04    3.93
   1  -8   1   20.66    1.38
  -1  -8  -1   19.47    1.36
   1  -8   1   19.66    1.01
  -1  -8  -1   19.08    1.11
   2  -8   1   76.90    3.83
   2  -8   1   69.92    3.53
  -2  -8  -1   73.66    3.84
  -2  -8  -1   75.91    3.66
   3  -8   1   12.49    0.71
  -3  -8  -1   13.10    1.13
   3  -8   1   11.75    0.71
  -3  -8  -1   13.68    0.98
   3  -8   1   13.78    1.10
  -4  -8  -1   17.02    1.31
  -4  -8  -1   13.52    1.13
   4  -8   1   14.62    1.23
  -4   8  -1   17.95    0.92
  -5  -8  -1    5.67    1.01
  -5  -8  -1    4.70    0.77
   5  -8   1    4.98    0.87
   5  -8   1    4.97    0.83
  -5   8  -1    7.06    0.59
  -6  -8  -1   30.44    2.02
   6  -8   1   31.82    2.00
  -6  -8  -1   28.90    1.78
  -6   8  -1   32.21    1.67
  -7  -8  -1    5.32    0.70
  -7  -8  -1    5.31    1.06
   7  -8   1    4.68    1.12
  -7   8  -1    4.76    0.62
  -8  -8  -1    6.09    0.81
   8  -8   1    8.41    1.44
  -8   8  -1    7.13    0.73
   9  -8   1    1.91    1.48
  -9  -8  -1    3.70    0.73
 -10  -8  -1   23.68    1.55
 -11  -8  -1    0.73    0.71
 -11  -9   1   -0.50    0.73
 -10  -9   1    0.60    0.69
 -10   9   1    2.69    0.77
  -9  -9   1    5.36    0.77
  -9   9   1    5.34    0.78
  -8  -9   1   30.88    2.09
   8  -9  -1   29.41    2.04
  -8  -9   1   29.31    1.70
  -8   9   1   27.90    1.66
  -7  -9   1   -1.52    1.01
   7  -9  -1   -0.92    0.77
  -7  -9   1    0.85    0.61
  -7   9   1    0.32    0.49
   6  -9  -1    7.34    1.04
  -6  -9   1    6.98    1.21
  -6  -9   1    6.85    0.74
  -6   9   1    6.21    0.61
   5  -9  -1    1.89    0.41
  -5  -9   1    2.64    1.11
  -5  -9   1    1.20    0.55
   5  -9  -1    1.11    0.42
   5  -9  -1    0.19    0.83
   4  -9  -1   73.33    3.59
  -4  -9   1   75.48    3.67
   4  -9  -1   71.62    3.59
   4  -9  -1   76.04    3.93
  -4  -9   1   73.26    4.01
   3  -9  -1    1.72    0.80
   3  -9  -1    1.21    0.34
  -3  -9   1    0.30    0.97
   2  -9  -1   10.19    0.61
   2  -9  -1    8.88    1.08
  -2  -9   1    9.00    1.12
  -1  -9   1   21.65    1.66
   1  -9  -1   23.76    1.60
   1  -9  -1   24.32    1.25
   0  -9  -1   86.31    4.67
   0  -9   1   97.41    4.74
   0  -9  -1   90.36    4.41
  -1  -9  -1    3.99    0.86
  -1  -9  -1    4.25    0.59
   1  -9   1    5.15    0.90
  -2  -9  -1   22.48    1.33
   2  -9   1   21.97    1.53
  -2  -9  -1   21.23    1.54
  -3  -9  -1    0.68    0.83
  -3  -9  -1    1.51    0.66
   3  -9   1    0.80    0.79
  -4  -9  -1   64.61    3.49
  -4  -9  -1   63.40    3.32
   4  -9   1   64.85    3.44
   5  -9   1    4.54    0.92
   5  -9   1    3.91    0.80
  -5  -9  -1    4.24    0.76
  -5  -9  -1    4.61    1.01
  -6  -9  -1   21.17    1.39
   6  -9   1   21.19    1.56
  -6  -9  -1   22.74    1.64
   7  -9   1    6.66    1.12
  -7  -9  -1    5.61    1.14
  -7  -9  -1    6.11    0.76
  -8  -9  -1   21.32    1.47
   8  -9   1   25.71    2.03
   9  -9   1   -0.18    1.45
  -9  -9  -1    0.46    0.66
 -10  -9  -1    7.16    0.90
 -11  -9  -1    1.92    0.77
   8 -10  -1    4.12    1.09
  -8 -10   1    5.55    1.28
   7 -10  -1   19.29    1.43
  -7 -10   1   15.38    1.63
  -6 -10   1   18.57    1.69
   6 -10  -1   19.25    1.57
  -5 -10   1    7.29    1.28
   5 -10  -1    6.76    1.08
  -4 -10   1    1.10    1.10
   4 -10  -1    0.79    0.92
   3 -10  -1   61.87    3.40
  -3 -10   1   60.94    3.49
  -2 -10   1   15.44    1.44
   2 -10  -1   17.16    1.40
   1 -10  -1    0.69    0.42
   1 -10  -1    0.42    0.87
  -1 -10   1    0.36    0.92
   0 -10  -1    8.40    1.06
   0 -10   1   10.01    1.12
   0 -10  -1    6.48    0.66
  -1 -10  -1   44.56    2.35
   1 -10   1   46.33    2.66
  -1 -10  -1   44.85    2.62
   2 -10   1   50.03    2.77
  -2 -10  -1   47.06    2.52
  -2 -10  -1   46.81    2.77
   3 -10   1    4.77    0.96
  -3 -10  -1    5.08    0.80
  -3 -10  -1    4.52    0.94
   4 -10   1    6.79    1.00
  -4 -10  -1    7.34    0.86
  -4 -10  -1    5.69    1.06
  -5 -10  -1   19.33    1.59
   5 -10   1   21.05    1.56
  -5 -10  -1   21.49    1.39
  -6 -10  -1   15.26    1.19
   6 -10   1   17.78    1.39
  -6 -10  -1   16.73    1.53
  -7 -10  -1    8.84    1.24
  -7 -10  -1    8.51    0.90
   7 -10   1   10.08    1.23
   8 -10   1    9.80    1.48
  -8 -10  -1    8.70    0.94
  -9 -10  -1   13.52    1.16
   9 -10   1   16.67    1.96
 -10 -10  -1    2.01    0.83
   8 -11  -1   -0.62    1.01
  -8 -11   1    2.07    1.21
   7 -11  -1    1.83    0.90
  -7 -11   1    1.57    1.21
  -6 -11   1    1.53    1.17
   6 -11  -1    0.77    1.06
  -5 -11   1   44.78    2.94
   5 -11  -1   51.09    2.88
  -4 -11   1    1.74    1.13
   4 -11  -1    0.60    0.94
  -3 -11   1   12.26    1.38
   3 -11  -1   13.19    1.33
   2 -11  -1    0.48    0.90
  -2 -11   1    1.67    1.01
  -1 -11   1   49.65    2.91
   1 -11  -1   47.33    2.80
   0 -11   1   -0.16    0.97
   0 -11  -1    1.73    0.94
  -1 -11  -1    5.82    1.03
   1 -11   1    4.52    1.04
  -2 -11  -1    0.47    0.94
   2 -11   1    0.22    0.89
  -3 -11  -1   69.34    3.93
   3 -11   1   74.74    3.94
   4 -11   1    5.25    1.03
  -4 -11  -1    5.02    1.05
  -5 -11  -1    7.02    1.13
   5 -11   1    5.97    1.09
  -6 -11  -1   -0.79    1.01
   6 -11   1   -0.60    0.82
  -7 -11  -1   25.53    1.92
   7 -11   1   23.81    1.85
   8 -11   1   -0.18    1.17
   9 -11   1    2.73    1.49
  -8 -12   1    1.45    1.33
  -7 -12   1   22.00    1.88
   7 -12  -1   18.60    1.56
  -6 -12   1    3.14    1.28
   6 -12  -1    3.60    1.18
   5 -12  -1    4.62    1.14
  -5 -12   1    5.96    1.35
   4 -12  -1    1.77    1.03
  -4 -12   1    3.23    1.13
   3 -12  -1   26.98    1.98
  -3 -12   1   27.31    2.07
   2 -12  -1    7.89    1.13
  -2 -12   1    6.10    1.17
   1 -12  -1    5.05    0.99
  -1 -12   1    5.01    1.14
   0 -12   1    5.69    1.12
   0 -12  -1    6.05    1.09
   1 -12   1   52.80    3.10
  -1 -12  -1   52.59    3.08
   2 -12   1   -0.23    0.90
  -2 -12  -1    1.23    0.98
   3 -12   1    5.14    1.09
  -3 -12  -1    2.87    1.04
  -4 -12  -1   -0.99    0.90
   4 -12   1   -0.17    0.98
  -5 -12  -1   23.05    1.89
   5 -12   1   27.91    1.96
   6 -12   1    2.73    0.95
  -6 -12  -1    1.35    1.11
  -7 -12  -1   -0.11    1.15
   7 -12   1    0.44    0.98
   8 -12   1   -0.68    1.22
   9 -12   1    8.63    1.73
  -8 -13   1    6.47    1.58
   7 -13  -1    0.03    0.98
  -7 -13   1   -0.03    1.28
  -6 -13   1    0.00    1.30
   6 -13  -1   -0.10    1.14
  -5 -13   1    7.84    1.45
   5 -13  -1   10.11    1.35
   4 -13  -1   12.93    1.44
  -4 -13   1   13.57    1.64
  -3 -13   1    1.82    1.12
   3 -13  -1    1.19    1.04
   2 -13  -1    0.60    0.98
  -2 -13   1    1.48    1.03
  -1 -13   1    7.88    1.26
   1 -13  -1    7.16    1.18
   0 -13  -1   11.44    1.32
   0 -13   1   14.29    1.46
  -1 -13  -1    2.10    1.07
   1 -13   1    2.77    1.06
   2 -13   1    4.13    1.04
  -2 -13  -1    4.68    1.10
  -3 -13  -1   11.35    1.37
   3 -13   1   11.81    1.38
  -4 -13  -1   14.43    1.54
   4 -13   1   17.77    1.59
  -5 -13  -1    0.87    1.02
   5 -13   1    0.05    1.08
  -6 -13  -1    4.39    1.27
   6 -13   1    3.13    1.01
  -7 -13  -1    4.13    1.38
   7 -13   1    4.77    1.17
   8 -13   1    6.45    1.50
  -8 -14   1   -0.39    1.57
   7 -14  -1   -0.90    1.06
  -7 -14   1   -0.21    1.42
   6 -14  -1   14.29    1.65
  -6 -14   1   12.31    1.79
  -5 -14   1   -1.92    1.32
   5 -14  -1    0.68    1.19
  -4 -14   1    0.99    1.27
   4 -14  -1    1.14    1.13
   3 -14  -1   -0.10    1.05
  -3 -14   1   -0.81    1.20
  -2 -14   1   14.40    1.65
   2 -14  -1   15.71    1.59
  -1 -14   1   -0.63    1.05
   1 -14  -1    0.56    1.05
   0 -14  -1    6.37    1.33
   0 -14   1    6.60    1.29
  -1 -14  -1   -0.98    1.02
   1 -14   1   -0.54    1.05
   2 -14   1   16.66    1.64
  -2 -14  -1   15.14    1.57
   3 -14   1    0.86    1.14
  -3 -14  -1    0.51    1.03
  -4 -14  -1    6.50    1.26
   4 -14   1    6.56    1.25
  -5 -14  -1    0.26    1.20
   5 -14   1    0.94    1.16
  -6 -14  -1    8.56    1.55
   6 -14   1    7.52    1.23
  -7 -14  -1    0.13    1.38
   7 -14   1    2.59    1.22
   7 -15  -1   -0.87    1.18
  -7 -15   1   -2.50    1.56
   6 -15  -1   -0.50    1.38
  -6 -15   1   -1.27    1.60
   5 -15  -1    3.71    1.34
  -5 -15   1    1.24    1.50
  -4 -15   1    7.61    1.53
   4 -15  -1    7.20    1.41
   3 -15  -1   -0.69    1.10
  -3 -15   1   -1.48    1.32
  -2 -15   1    1.50    1.20
   2 -15  -1    1.45    1.16
  -1 -15   1    4.48    1.36
   1 -15  -1    4.45    1.33
   0 -15  -1   11.52    1.43
   0 -15   1   10.78    1.48
  -1 -15  -1   -0.18    1.14
   1 -15   1    0.28    1.21
  -2 -15  -1    3.69    1.19
   2 -15   1    2.90    1.18
  -3 -15  -1    1.86    1.16
   3 -15   1    2.86    1.32
  -4 -15  -1   10.03    1.52
   4 -15   1   12.13    1.63
   5 -15   1    1.25    1.36
  -5 -15  -1    0.39    1.28
  -6 -15  -1    3.84    1.54
   6 -15   1    2.21    1.17
  -5 -16   1   -0.18    1.56
   5 -16  -1    1.07    1.38
  -4 -16   1   -0.21    1.46
   4 -16  -1    1.51    1.39
   3 -16  -1    5.84    1.52
  -3 -16   1    7.64    1.62
  -2 -16   1    1.43    1.35
   2 -16  -1    4.40    1.44
  -1 -16   1    1.19    1.28
   1 -16  -1    0.17    1.23
   0 -16   1   -0.04    1.25
   0 -16  -1   -0.32    1.21
   1 -16   1    8.59    1.57
  -1 -16  -1    8.95    1.51
   2 -16   1    3.98    1.47
  -2 -16  -1    6.17    1.42
  -3 -16  -1    0.57    1.26
   3 -16   1    3.16    1.45
   4 -16   1    3.79    1.47
  -4 -16  -1   -0.42    1.32
   5 -16   1    3.40    1.53
  -5 -16  -1    4.18    1.62
  -3 -17   1   -0.56    1.51
   3 -17  -1    3.11    1.39
  -2 -17   1   -1.26    1.58
   2 -17  -1   -1.89    1.33
   1 -17  -1    4.71    1.44
  -1 -17   1    5.35    1.64
   0 -17   1    0.91    1.35
   0 -17  -1   -3.18    1.17
  -1 -17  -1    0.53    1.35
   1 -17   1    1.35    1.44
   2 -17   1   -1.21    1.39
  -2 -17  -1   -0.10    1.29
 -13   0   2   -1.02    0.67
 -12   0   2    7.44    0.86
 -11   0   2    0.44    0.57
 -10   0   2   14.28    1.03
  -9   0   2    0.53    0.53
  -8   0   2  120.84    5.83
  -8   0   2  113.58    5.71
  -7   0   2   -0.26    0.44
  -7   0   2   -0.06    0.64
   6   0  -2  172.61    8.50
  -6   0   2  173.08    8.50
  -6   0   2  179.94    8.37
  -5   0   2   -0.57    0.64
   5   0  -2    0.98    0.61
  -5   0   2   -0.04    0.33
  -4   0   2  148.51    7.35
  -4   0   2  154.17    7.20
  -3   0   2    0.30    0.22
  -3   0   2    0.40    0.61
  -2   0   2  907.12   40.61
  -2   0   2  818.86   40.77
   1   0  -2    1.43    0.13
   1   0  -2    1.14    0.13
   0   0  -2  272.47   12.83
  -1   0  -2    2.97    0.37
   1   0   2    4.36    0.76
  -2   0  -2   89.98    4.37
   2   0   2   91.37    4.64
  -3   0  -2   -0.06    0.41
   3   0   2    0.61    0.91
   4   0   2  184.17    9.43
  -4   0  -2  195.57    9.08
   5   0   2   -1.05    1.21
  -5   0  -2   -0.28    0.42
   6   0   2  166.99    8.74
  -6   0  -2  174.10    8.22
  -7   0  -2   -0.16    0.51
   7   0   2    1.74    1.56
   8   0   2   26.60    2.49
  -8   0  -2   23.18    1.44
  -9   0  -2    0.81    0.56
   9   0   2   -0.46    1.70
  10   0   2   61.59    4.07
 -10   0  -2   56.08    3.04
 -11   0  -2    1.37    0.65
 -12   0  -2    0.99    0.67
 -13  -1   2    1.34    0.73
 -13   1   2    0.73    0.72
 -12  -1   2    9.74    0.96
 -12   1   2   10.77    0.94
 -11  -1   2    8.83    0.88
 -11   1   2    9.98    0.88
 -10  -1   2   13.08    0.97
 -10   1   2   12.14    0.94
  -9  -1   2    1.90    0.53
  -9   1   2    1.42    0.52
  -8  -1   2   21.06    1.26
  -8  -1   2   21.31    1.50
  -8   1   2   21.12    1.26
  -7  -1   2   28.83    1.79
  -7  -1   2   29.47    1.60
  -7   1   2   29.23    1.59
  -7   1   2   30.38    1.73
  -6  -1   2   79.84    3.99
   6  -1  -2   79.90    4.19
  -6  -1   2   83.51    4.17
  -6   1   2   81.32    4.11
  -6   1   2   84.17    3.98
  -5  -1   2    0.60    0.34
  -5  -1   2    0.44    0.71
   5  -1  -2    1.61    0.76
  -5   1   2    0.59    0.62
  -5   1   2    1.25    0.31
  -4  -1   2  336.59   15.36
  -4  -1   2  302.84   15.51
  -4   1   2  334.22   15.36
  -4   1   2  325.91   15.51
  -3  -1   2  128.25    5.53
  -3  -1   2  107.69    5.69
  -3   1   2  116.51    5.68
  -3   1   2  111.70    5.52
  -2  -1   2  232.63   12.81
  -2  -1   2  302.34   12.68
  -2   1   2  270.75   12.67
   1  -1  -2    5.86    0.33
  -1  -1   2    5.59    0.32
  -1  -1   2    6.62    0.66
   1  -1  -2    5.81    0.33
  -1   1   2    6.89    0.62
   0  -1   2  242.29   10.71
   0  -1   2  214.34   10.66
   0  -1  -2  216.61   10.56
   0   1  -2  223.19   10.55
  -1  -1  -2   79.96    4.12
   1  -1   2   95.37    4.37
   1   1   2   90.91    4.29
  -1   1  -2   80.44    4.12
  -2  -1  -2   34.09    1.71
   2  -1   2   33.18    2.06
  -2   1  -2   31.88    1.68
  -3  -1  -2   22.84    1.37
   3  -1   2   24.07    1.83
  -3   1  -2   27.33    1.34
   4  -1   2  179.29    9.29
  -4  -1  -2  187.05    8.92
  -4   1  -2  197.75    8.89
   4   1   2  179.91    9.20
   5  -1   2  117.97    6.38
  -5  -1  -2  125.98    5.91
   5   1   2  117.64    6.29
  -5   1  -2  124.51    5.89
   6  -1   2   67.14    3.99
  -6  -1  -2   67.48    3.36
   6   1   2   67.09    3.93
  -6   1  -2   65.52    3.34
  -7  -1  -2    1.11    0.56
   7  -1   2    0.03    1.56
  -7   1  -2    0.82    0.52
   7   1   2    1.83    1.54
  -8  -1  -2   30.20    1.81
   8  -1   2   34.47    2.76
   8   1   2   39.09    2.82
  -8   1  -2   29.22    1.79
  -9  -1  -2   21.56    1.29
   9  -1   2   22.09    2.37
  -9   1  -2   17.71    1.25
 -10  -1  -2    5.03    0.75
  10  -1   2    5.48    2.04
 -10   1  -2    6.77    0.75
 -11  -1  -2    2.30    0.68
 -11   1  -2    2.54    0.68
 -12  -1  -2   11.12    1.06
 -12   1  -2   12.84    1.08
 -13  -2   2    6.17    0.96
 -13   2   2    9.96    1.00
 -12  -2   2    1.52    0.68
 -12   2   2    1.76    0.70
 -11  -2   2    5.04    0.77
 -11   2   2    4.15    0.65
 -10  -2   2    4.81    0.65
 -10   2   2    4.37    0.64
  -9  -2   2   95.54    4.73
  -8  -2   2    6.88    1.02
  -8  -2   2    8.00    0.69
  -8   2   2    6.55    0.63
  -7  -2   2    1.37    0.85
  -7  -2   2    0.33    0.45
  -7   2   2    1.55    0.43
  -6  -2   2   48.37    2.36
   6  -2  -2   46.06    2.65
  -6  -2   2   46.92    2.59
  -6   2   2   45.52    2.34
  -5  -2   2  255.04   11.32
  -5  -2   2  233.42   11.50
   5  -2  -2  218.61   11.43
  -5   2   2  246.05   11.31
  -4  -2   2   48.27    2.12
   4  -2  -2   41.59    2.16
  -4  -2   2   41.63    2.32
  -4   2   2   39.42    2.10
  -3  -2   2   77.23    3.70
  -3  -2   2   76.83    3.90
  -3   2   2   77.95    3.70
  -2  -2   2   17.60    0.89
  -2  -2   2   17.66    1.19
  -2   2   2   18.27    0.91
   1  -2  -2   51.66    2.50
  -1  -2   2   57.45    2.48
   1  -2  -2   52.52    2.50
  -1  -2   2   46.39    2.65
   0  -2   2   42.14    2.18
   0  -2  -2   41.86    2.02
   0   2  -2   41.91    1.99
   1  -2   2    7.92    0.70
  -1  -2  -2    6.47    0.51
   1  -2   2    7.73    0.68
  -1   2  -2    6.68    0.50
  -2  -2  -2   39.34    2.08
   2  -2   2   44.66    2.31
  -2   2  -2   40.80    2.04
  -3  -2  -2  212.71   10.69
  -3  -2  -2  221.18   10.66
   3  -2   2  233.98   10.97
  -3   2  -2  231.16   10.66
  -4  -2  -2   26.09    1.56
   4  -2   2   30.78    2.06
  -4  -2  -2   28.26    1.49
  -4   2  -2   29.49    1.51
  -5  -2  -2    5.68    0.67
  -5  -2  -2    6.25    0.60
   5  -2   2    5.78    1.37
  -5   2  -2    6.51    0.58
   6  -2   2   26.31    2.32
  -6  -2  -2   25.97    1.57
  -6   2  -2   29.88    1.54
  -7  -2  -2  165.15    7.81
   7  -2   2  166.51    8.45
  -7   2  -2  151.74    7.75
   8  -2   2    7.00    1.84
  -8  -2  -2    7.71    0.78
  -8   2  -2    7.38    0.73
  -9  -2  -2   10.49    0.95
   9  -2   2   14.95    2.11
  -9   2  -2   11.85    0.93
  10  -2   2   15.14    2.24
 -10  -2  -2   12.45    0.99
 -10   2  -2   11.70    0.99
 -11  -2  -2   25.40    1.56
 -11   2  -2   23.25    1.52
 -12  -2  -2    0.07    0.65
 -12   2  -2    0.09    0.67
 -13  -3   2   -0.73    0.77
 -12  -3   2    0.09    0.66
 -12   3   2    0.30    0.64
 -11  -3   2   17.65    1.26
 -11   3   2   19.59    1.27
 -10  -3   2    0.27    0.52
 -10   3   2   -0.36    0.55
  -9  -3   2    3.38    0.60
  -9   3   2    4.38    0.60
  -8  -3   2    0.56    0.49
  -8  -3   2    0.73    0.94
  -8   3   2   -0.11    0.48
   7  -3  -2  104.19    5.69
  -7  -3   2  112.85    5.66
  -7  -3   2  116.09    5.43
  -7   3   2  112.71    5.41
  -6  -3   2    0.49    0.81
  -6  -3   2    0.03    0.40
   6  -3  -2    0.17    0.89
  -6   3   2    1.15    0.39
  -5  -3   2    2.40    0.81
   5  -3  -2    2.90    0.60
  -5  -3   2    2.23    0.39
  -5   3   2    2.11    0.38
  -4  -3   2   32.15    1.61
  -4  -3   2   31.71    1.87
  -4   3   2   31.83    1.60
  -3  -3   2  452.63   21.86
  -3  -3   2  432.20   22.05
  -3   3   2  506.83   21.89
   2  -3  -2   11.72    0.62
   2  -3  -2   11.46    0.62
  -2  -3   2   12.20    0.61
  -2  -3   2   10.43    0.97
  -1  -3   2    1.41    0.13
   1  -3  -2    1.27    0.21
  -1  -3   2    3.05    0.68
   0  -3   2   50.79    2.57
   0  -3  -2   48.80    2.40
   1  -3   2  282.67   13.69
  -1   3  -2  292.62   13.55
  -2  -3  -2   20.83    1.20
  -2  -3  -2   21.87    1.20
   2  -3   2   20.77    1.23
   2  -3   2   22.90    1.33
  -2   3  -2   23.54    1.12
   3  -3   2   66.57    3.48
   3  -3   2   69.63    3.71
  -3  -3  -2   65.62    3.51
  -3  -3  -2   79.98    3.51
  -3   3  -2   74.39    3.45
   4  -3   2    4.75    0.49
  -4  -3  -2    3.45    0.61
  -4  -3  -2    4.09    0.57
   4  -3   2    4.40    1.03
  -4   3  -2    4.33    0.46
  -5  -3  -2  268.04   12.76
   5  -3   2  270.88   13.18
  -5   3  -2  265.06   12.72
   6  -3   2    8.61    1.54
  -6  -3  -2    9.49    0.83
  -6   3  -2    8.63    0.70
  -7  -3  -2    5.93    0.72
   7  -3   2    6.99    1.71
  -7   3  -2    6.21    0.66
   8  -3   2   -0.70    1.63
  -8  -3  -2    0.02    0.52
  -8   3  -2    0.29    0.54
   9  -3   2   39.04    3.16
  -9   3  -2   43.53    2.26
  10  -3   2    0.49    1.79
 -10  -3  -2   -0.29    0.57
 -10   3  -2    0.36    0.59
 -11  -3  -2    5.65    0.81
 -11   3  -2    4.09    0.75
 -12  -3  -2    0.50    0.69
 -12   3  -2   -0.66    0.68
 -12  -4   2    2.05    0.76
 -12   4   2    3.61    0.76
 -11  -4   2    0.17    0.59
 -11   4   2    0.79    0.64
 -10  -4   2    8.22    0.82
 -10   4   2   10.30    0.85
  -9  -4   2   58.96    3.00
  -9   4   2   57.83    2.99
  -8  -4   2   41.29    2.13
  -8  -4   2   37.88    2.46
  -8   4   2   40.56    2.12
  -7  -4   2    4.31    0.99
   7  -4  -2    4.77    1.09
  -7  -4   2    4.75    0.58
  -7   4   2    4.18    0.55
  -6  -4   2   73.49    3.45
   6  -4  -2   66.65    3.59
  -6  -4   2   70.49    3.72
  -6   4   2   69.23    3.43
  -5  -4   2  143.45    6.73
   5  -4  -2  143.54    6.80
  -5  -4   2  135.96    6.95
  -5   4   2  138.70    6.71
  -4  -4   2   21.28    1.47
  -4  -4   2   22.47    1.16
  -4   4   2   21.59    1.14
  -3  -4   2   12.39    1.09
  -3  -4   2   13.42    0.74
  -3   4   2   13.67    0.74
   2  -4  -2  103.94    4.94
  -2  -4   2  109.77    4.92
  -2  -4   2   97.14    5.15
   2  -4  -2  103.67    4.94
  -1  -4   2  102.69    5.07
  -1  -4   2  108.48    4.83
   1  -4  -2   95.53    4.86
   0  -4   2   23.02    1.42
   0  -4  -2   24.27    1.20
   1  -4   2   25.80    1.55
  -1  -4  -2   28.53    1.42
  -1   4  -2   28.48    1.33
   2  -4   2    8.99    0.76
  -2  -4  -2   12.11    0.71
  -2  -4  -2    8.81    0.73
   2  -4   2    9.91    0.76
  -2   4  -2    9.52    0.54
   3  -4   2  143.06    7.46
  -3  -4  -2  163.57    7.49
   3  -4   2  156.64    7.61
  -3   4  -2  159.26    7.39
   4  -4   2  125.74    6.68
  -4  -4  -2  139.59    6.51
  -4  -4  -2  146.13    6.50
   4  -4   2  123.97    6.44
  -4   4  -2  134.82    6.40
  -5  -4  -2    1.78    0.60
   5  -4   2    1.93    1.09
  -5  -4  -2    2.40    0.65
   5  -4   2    2.89    0.56
  -5   4  -2    3.08    0.44
  -6  -4  -2   62.23    3.18
  -6  -4  -2   62.22    3.17
   6  -4   2   61.57    3.66
  -6   4  -2   61.14    3.08
  -7  -4  -2   96.59    4.55
   7  -4   2   83.35    5.06
  -7   4  -2   91.55    4.47
  -8  -4  -2   13.96    1.02
   8  -4   2   14.46    1.94
  -8   4  -2   12.37    0.93
  -9  -4  -2    5.06    0.68
   9  -4   2    1.88    1.74
  -9   4  -2    3.80    0.60
 -10  -4  -2   22.97    1.50
  10  -4   2   25.19    2.61
 -10   4  -2   23.43    1.46
 -11  -4  -2   13.58    1.08
 -11   4  -2   14.40    1.11
 -12  -4  -2    1.93    0.72
 -12   4  -2    0.93    0.73
 -12  -5   2    8.61    0.95
 -12   5   2    7.43    0.93
 -11  -5   2    2.29    0.68
 -11   5   2    2.03    0.70
 -10  -5   2   17.58    1.16
 -10   5   2   15.42    1.15
  -9  -5   2    1.58    0.55
  -9   5   2    0.07    0.51
  -8  -5   2   24.10    1.80
  -8  -5   2   25.16    1.44
  -8   5   2   25.11    1.42
  -7  -5   2   15.05    1.42
   7  -5  -2   16.19    1.39
  -7  -5   2   15.15    0.99
  -7   5   2   15.31    0.98
   6  -5  -2   50.63    2.74
  -6  -5   2   55.36    2.63
  -6  -5   2   52.20    2.93
  -6   5   2   50.31    2.60
  -5  -5   2    1.73    0.88
  -5  -5   2    1.02    0.42
  -5   5   2    1.81    0.37
  -4  -5   2  227.08   11.06
  -4  -5   2  232.03   10.80
  -4   5   2  224.08   10.79
  -3  -5   2   21.22    1.52
   3  -5  -2   22.74    1.15
   3  -5  -2   20.27    1.15
  -3  -5   2   24.53    1.16
  -3   5   2   22.82    1.16
  -2  -5   2  154.61    7.16
   2  -5  -2  151.42    7.18
  -2  -5   2  141.79    7.40
   2  -5  -2  156.89    7.18
   1  -5  -2   -0.05    0.22
  -1  -5   2    0.54    0.16
  -1  -5   2    0.44    0.66
   0  -5   2  161.67    7.89
   0  -5  -2  162.90    7.70
  -1  -5  -2   36.11    1.81
   1  -5   2   35.31    1.97
  -1  -5  -2   36.87    1.94
  -2  -5  -2   64.72    3.30
   2  -5   2   60.91    3.30
  -2  -5  -2   69.10    3.24
  -2   5  -2   67.26    3.13
   3  -5   2    2.41    0.59
  -3  -5  -2    2.13    0.60
   3  -5   2    1.80    0.56
  -3  -5  -2    2.84    0.55
  -3   5  -2    2.12    0.31
  -4  -5  -2  136.58    6.09
   4  -5   2  120.07    6.21
   4  -5   2  113.27    6.05
  -4  -5  -2  130.45    6.10
  -4   5  -2  124.19    5.96
  -5  -5  -2   11.91    0.91
   5  -5   2    9.18    1.21
   5  -5   2    9.32    0.84
  -5  -5  -2   11.05    0.94
  -5   5  -2   11.53    0.72
  -6  -5  -2   60.32    2.98
   6  -5   2   56.29    3.32
  -6  -5  -2   53.95    2.91
  -6   5  -2   54.58    2.82
   7  -5   2   10.71    1.65
  -7  -5  -2    7.93    0.85
  -7   5  -2   10.00    0.76
  -8  -5  -2   32.73    1.91
   8  -5   2   36.11    2.67
  -8   5  -2   33.14    1.84
   9  -5   2   13.73    2.11
  -9  -5  -2   12.49    1.05
  -9   5  -2   14.55    1.00
 -10  -5  -2    4.45    0.72
  10  -5   2    5.30    1.94
 -10   5  -2    4.07    0.71
 -11  -5  -2   -0.44    0.60
 -11   5  -2   -1.73    0.61
 -12   5  -2   12.35    1.08
 -12  -6   2    9.54    0.98
 -12   6   2    7.04    0.95
 -11  -6   2    0.94    0.61
 -11   6   2    0.86    0.67
 -10  -6   2   12.65    1.00
 -10   6   2   12.41    0.98
  -9  -6   2    3.31    0.64
  -9   6   2    3.39    0.60
  -8  -6   2   37.35    2.06
  -8  -6   2   39.60    2.44
  -8   6   2   38.95    2.05
  -7  -6   2    0.66    1.01
   7  -6  -2    1.34    0.81
  -7  -6   2    1.86    0.51
  -7   6   2    1.24    0.49
  -6  -6   2  121.62    6.19
  -6  -6   2  121.42    5.88
   6  -6  -2  124.22    6.00
  -6   6   2  119.09    5.86
  -5  -6   2   12.03    0.82
  -5  -6   2   13.84    1.30
  -5   6   2   12.94    0.79
  -4  -6   2   57.34    3.11
  -4  -6   2   55.90    2.78
  -4   6   2   56.54    2.77
  -3  -6   2   16.52    0.88
  -3  -6   2   15.55    1.30
   3  -6  -2   15.66    0.87
   3  -6  -2   15.94    0.87
   2  -6  -2  139.06    6.70
  -2  -6   2  142.67    6.68
  -1  -6   2    5.12    0.34
   1  -6  -2    4.61    0.38
  -1  -6   2    6.11    0.86
   0  -6  -2  123.05    6.20
   0  -6  -2  124.93    6.04
   0  -6   2  132.83    6.27
   0  -6   2  126.13    5.97
   1  -6   2    0.17    0.62
  -1  -6  -2    1.05    0.39
  -1  -6  -2    1.03    0.58
   1  -6   2    0.59    0.14
  -2  -6  -2   69.78    3.74
   2  -6   2   69.52    3.75
  -2  -6  -2   74.61    3.65
  -2   6  -2   82.17    3.54
  -3  -6  -2    0.78    0.61
   3  -6   2    1.29    0.60
  -3  -6  -2    1.09    0.54
   3  -6   2   -0.47    0.53
  -3   6  -2    0.46    0.30
   4  -6   2   87.53    4.50
  -4  -6  -2   88.38    4.39
   4  -6   2   83.74    4.41
  -4  -6  -2   88.83    4.44
  -4   6  -2   93.42    4.26
   5  -6   2    4.83    0.77
   5  -6   2    7.66    1.04
  -5  -6  -2    8.12    0.86
  -5  -6  -2    6.28    0.75
  -5   6  -2    5.61    0.53
  -6  -6  -2   93.13    4.78
   6  -6   2   87.49    5.06
  -6  -6  -2  110.00    4.86
  -6   6  -2   92.33    4.66
   7  -6   2    9.63    1.53
  -7  -6  -2    9.85    0.92
  -7   6  -2   11.26    0.81
   8  -6   2   22.16    2.18
  -8  -6  -2   22.27    1.43
  -8   6  -2   23.17    1.35
   9  -6   2    0.92    1.62
  -9  -6  -2    1.75    0.65
  -9   6  -2    0.60    0.53
  10  -6   2   43.56    3.27
 -10  -6  -2   37.39    2.16
 -10   6  -2   35.40    2.09
 -11  -6  -2    1.25    0.70
 -11   6  -2    1.58    0.67
 -12   6  -2    0.58    0.77
 -12  -7   2    2.71    0.77
 -12   7   2    2.47    0.83
 -11  -7   2    4.77    0.81
 -11   7   2    5.03    0.82
 -10  -7   2    6.77    0.81
 -10   7   2    7.30    0.81
  -9  -7   2    2.07    0.61
  -9   7   2    1.65    0.58
  -8  -7   2   23.82    1.80
  -8  -7   2   24.43    1.42
  -8   7   2   24.11    1.40
   7  -7  -2   13.66    1.15
  -7  -7   2   12.68    0.95
  -7  -7   2   14.77    1.45
  -7   7   2   12.94    0.91
  -6  -7   2   34.48    1.81
  -6  -7   2   34.61    2.26
  -6   7   2   32.92    1.78
  -5  -7   2    0.15    0.44
  -5  -7   2    0.69    1.01
  -5   7   2   -0.28    0.35
   4  -7  -2   24.17    1.30
  -4  -7   2   25.36    1.33
  -4  -7   2   24.98    1.78
   4  -7  -2   24.45    1.30
  -3  -7   2  126.02    5.94
   3  -7  -2  124.71    5.95
  -3  -7   2  123.24    6.28
   3  -7  -2  123.45    5.94
   2  -7  -2   22.25    1.17
  -2  -7   2   22.95    1.16
  -2  -7   2   22.14    1.61
   1  -7  -2    1.18    0.65
  -1  -7   2    1.96    0.28
   1  -7  -2    2.65    0.33
  -1  -7   2    1.51    0.79
   0  -7  -2  122.60    5.93
   0  -7  -2  126.60    6.13
   0  -7   2  121.39    5.87
   0  -7   2  126.30    6.18
  -1  -7  -2   64.30    3.17
   1  -7   2   67.67    3.40
  -1  -7  -2   67.73    3.37
   1  -7   2   60.29    3.06
  -2  -7  -2   80.57    3.87
   2  -7   2   76.36    3.73
   2  -7   2   78.17    4.02
  -2  -7  -2   78.30    4.00
   2  -7   2   79.64    3.73
  -3  -7  -2    4.97    0.66
  -3  -7  -2    3.93    0.75
   3  -7   2    4.72    0.77
  -3   7  -2    5.62    0.42
  -4  -7  -2   52.60    2.88
  -4  -7  -2   53.55    2.81
   4  -7   2   50.89    2.87
   4  -7   2   51.53    2.88
  -4   7  -2   60.46    2.66
  -5  -7  -2   70.45    3.59
  -5  -7  -2   65.17    3.49
   5  -7   2   65.60    3.54
   5  -7   2   69.43    3.67
  -5   7  -2   70.35    3.35
   6  -7   2   10.59    1.38
  -6  -7  -2   10.99    1.01
  -6  -7  -2   14.65    1.21
  -6   7  -2   12.41    0.84
   7  -7   2    0.67    1.21
  -7  -7  -2    1.23    0.62
  -7   7  -2    0.26    0.48
   8  -7   2   27.03    2.28
  -8  -7  -2   27.24    1.62
  -8   7  -2   26.09    1.53
  -9  -7  -2   10.21    0.96
   9  -7   2    9.54    1.89
  -9   7  -2   11.51    0.91
 -10  -7  -2    1.46    0.66
  10  -7   2   -0.18    1.87
 -11  -7  -2    1.20    0.68
 -12  -8   2    1.52    0.83
 -12   8   2    0.14    0.83
 -11  -8   2    1.01    0.74
 -11   8   2    0.47    0.76
 -10  -8   2   -0.71    0.65
 -10   8   2    1.42    0.69
  -9  -8   2   34.11    1.89
  -9   8   2   32.84    1.88
  -8  -8   2    1.50    0.56
  -8  -8   2    1.17    1.06
  -8   8   2   -0.02    0.52
  -7  -8   2    0.99    0.55
   7  -8  -2    1.09    0.75
  -7  -8   2    0.42    1.07
  -7   8   2    1.07    0.47
  -6  -8   2    2.22    1.09
  -6  -8   2    2.74    0.55
  -6   8   2    1.72    0.45
   5  -8  -2  108.84    5.32
  -5  -8   2  113.53    5.72
   5  -8  -2  111.04    5.33
  -5  -8   2  108.30    5.34
  -4  -8   2    6.80    1.22
  -4  -8   2    8.78    0.69
   4  -8  -2    8.90    0.61
   4  -8  -2    9.31    0.62
  -3  -8   2   14.62    1.43
   3  -8  -2   15.15    0.87
  -2  -8   2    2.54    0.97
   2  -8  -2    3.33    0.38
   2  -8  -2    3.43    0.79
   1  -8  -2  112.02    5.33
  -1  -8   2  114.56    5.67
   1  -8  -2  106.77    5.56
   0  -8  -2   10.08    1.02
   0  -8  -2   10.14    0.71
   0  -8   2   11.87    1.14
  -1  -8  -2   10.11    0.72
  -1  -8  -2    9.24    0.95
   1  -8   2    9.58    0.99
  -2  -8  -2   15.98    1.25
  -2  -8  -2   17.27    1.11
   2  -8   2   17.82    1.31
  -3  -8  -2   97.52    4.58
  -3  -8  -2   89.80    4.68
   3  -8   2   89.45    4.69
   4  -8   2    1.31    0.79
   4  -8   2    2.26    0.72
  -4  -8  -2    1.62    0.67
  -4  -8  -2    1.81    0.78
  -5  -8  -2    1.18    0.84
   5  -8   2    1.72    0.81
   5  -8   2    0.10    0.78
  -5  -8  -2   -0.07    0.67
   6  -8   2    1.25    0.96
  -6  -8  -2    1.98    0.68
  -6  -8  -2    1.41    0.88
  -7  -8  -2   53.65    2.90
   7  -8   2   55.63    3.28
  -8  -8  -2    0.50    0.60
   8  -8   2   -0.60    1.32
  -9  -8  -2    2.62    0.74
   9  -8   2    2.97    1.63
  10  -8   2    0.98    1.85
 -10  -8  -2    0.35    0.65
 -11  -8  -2   10.87    1.07
 -11   9   2    6.04    0.91
 -10   9   2    0.48    0.68
  -9   9   2    0.31    0.58
  -8  -9   2    3.12    1.19
  -8   9   2    2.86    0.57
   7  -9  -2   44.51    2.73
   7  -9  -2   48.61    2.65
  -7  -9   2   48.68    2.91
  -7   9   2   46.49    2.43
  -6  -9   2    1.57    1.11
   6  -9  -2    1.30    0.45
   6  -9  -2    2.00    0.44
   6  -9  -2    1.85    0.94
  -5  -9   2    5.25    1.25
   5  -9  -2    4.98    0.52
   5  -9  -2    4.06    0.51
   5  -9  -2    4.10    0.99
   4  -9  -2   13.37    0.83
   4  -9  -2   13.64    0.83
   4  -9  -2   12.40    1.24
  -4  -9   2   11.14    1.49
   3  -9  -2   78.96    4.02
   3  -9  -2   82.03    4.35
  -3  -9   2   89.74    4.50
   2  -9  -2    6.08    0.51
   2  -9  -2    7.65    0.99
  -2  -9   2    6.76    1.15
  -1  -9   2    1.25    0.93
   1  -9  -2    1.34    0.41
   1  -9  -2    2.26    0.80
   0  -9   2   -0.25    0.88
   0  -9  -2    1.58    0.45
   0  -9  -2    1.11    0.84
   1  -9   2  112.85    5.87
  -1  -9  -2  123.82    5.63
  -1  -9  -2  111.32    5.83
  -2  -9  -2    1.04    0.62
   2  -9   2   -1.11    0.79
  -2  -9  -2    0.14    0.78
  -3  -9  -2    5.81    0.95
   3  -9   2    5.95    0.92
  -3  -9  -2    6.36    0.79
  -4  -9  -2    6.34    0.83
  -4  -9  -2    5.77    0.95
   4  -9   2    4.52    0.92
  -5  -9  -2   56.19    2.86
   5  -9   2   52.06    2.95
  -5  -9  -2   53.56    2.99
   5  -9   2   51.82    2.95
  -6  -9  -2    5.37    1.00
  -6  -9  -2    6.42    0.81
   6  -9   2    5.27    1.01
   7  -9   2    8.33    1.35
  -7  -9  -2    7.62    0.90
   8  -9   2    0.89    1.30
  -8  -9  -2   -0.20    0.63
  -9  -9  -2   21.90    1.48
   9  -9   2   20.68    2.27
  10  -9   2   -2.05    1.89
 -10  -9  -2    0.91    0.74
  -9 -10   2    9.20    1.46
  -9  10   2   10.29    0.89
  -8 -10   2    9.10    1.46
  -8  10   2    7.51    0.76
   7 -10  -2    1.66    1.03
   7 -10  -2   -0.50    0.48
   7 -10  -2   -1.06    0.48
  -7 -10   2   -0.08    1.14
  -6 -10   2   27.55    2.11
   6 -10  -2   27.43    1.53
   6 -10  -2   27.75    1.53
   6 -10  -2   28.94    1.95
   5 -10  -2   17.58    1.49
  -5 -10   2   16.03    1.66
   5 -10  -2   19.37    1.07
   5 -10  -2   17.17    1.06
  -4 -10   2   10.30    1.36
   4 -10  -2    8.24    0.66
   4 -10  -2    8.79    1.14
   3 -10  -2    1.47    0.94
  -3 -10   2    0.15    1.10
   3 -10  -2    1.58    0.41
   2 -10  -2   22.99    1.18
   2 -10  -2   21.42    1.62
  -2 -10   2   16.65    1.68
  -1 -10   2   54.46    3.00
   1 -10  -2   49.55    2.87
   1 -10  -2   47.70    2.51
   0 -10   2   15.71    1.36
   0 -10  -2   10.68    0.83
   0 -10  -2   11.16    1.21
  -1 -10  -2    1.13    0.56
   1 -10   2    1.14    0.87
  -1 -10  -2    1.33    0.88
  -2 -10  -2   18.33    1.21
  -2 -10  -2   18.27    1.45
   2 -10   2   16.91    1.47
  -3 -10  -2   31.90    1.93
  -3 -10  -2   34.21    2.13
   3 -10   2   35.46    2.15
   4 -10   2   32.87    2.11
  -4 -10  -2   36.91    1.97
  -4 -10  -2   32.19    2.11
  -5 -10  -2    5.67    1.02
   5 -10   2    7.11    0.95
  -5 -10  -2    7.08    0.89
   5 -10   2    7.39    1.05
   6 -10   2   16.89    1.45
  -6 -10  -2   15.94    1.25
  -6 -10  -2   18.15    1.50
   7 -10   2   16.31    1.60
  -7 -10  -2   14.80    1.20
  -8 -10  -2    6.48    0.86
   8 -10   2    7.81    1.50
   9 -10   2   -0.84    1.54
  -9 -10  -2    1.22    0.77
  10 -10   2   11.27    2.24
 -10 -10  -2   10.36    1.07
  -9 -11   2    1.22    1.26
  -8 -11   2   10.22    1.56
  -7 -11   2    3.24    1.28
   7 -11  -2    2.49    1.08
  -6 -11   2   24.85    1.98
   6 -11  -2   22.84    1.81
   5 -11  -2    0.54    0.94
  -5 -11   2    0.58    1.19
  -4 -11   2   32.16    2.24
   4 -11  -2   28.66    2.03
  -3 -11   2   -1.32    1.03
   3 -11  -2    0.60    0.91
   2 -11  -2   22.75    1.81
  -2 -11   2   27.58    1.95
  -1 -11   2    0.32    1.03
   1 -11  -2   -0.57    0.90
   0 -11   2   69.86    3.70
   0 -11  -2   63.99    3.59
   0 -11  -2   63.00    3.27
  -1 -11  -2    8.43    0.85
  -1 -11  -2    9.85    1.17
   1 -11   2    9.56    1.24
  -2 -11  -2   23.93    1.44
  -2 -11  -2   22.03    1.66
   2 -11   2   21.97    1.70
  -3 -11  -2    0.40    0.92
  -3 -11  -2   -0.34    0.73
   3 -11   2    0.36    0.89
  -4 -11  -2   30.74    2.02
   4 -11   2   25.39    1.98
  -4 -11  -2   33.74    1.83
  -5 -11  -2    0.45    0.74
  -5 -11  -2    0.01    0.90
   5 -11   2   -0.07    0.94
   5 -11   2    1.00    0.79
  -6 -11  -2    2.31    0.82
  -6 -11  -2    3.14    1.07
   6 -11   2    4.59    0.98
   7 -11   2    0.61    1.08
  -7 -11  -2    1.16    0.73
  -8 -11  -2   17.03    1.27
   8 -11   2   16.24    1.84
   9 -11   2    0.27    1.60
  -9 -11  -2    0.08    0.80
  10 -11   2    5.44    2.08
 -10 -11  -2    4.96    0.93
  -8 -12   2    5.66    1.50
  -7 -12   2    0.08    1.30
   7 -12  -2    0.36    1.15
  -6 -12   2    8.83    1.46
   6 -12  -2    8.87    1.33
   5 -12  -2    3.46    1.08
  -5 -12   2    3.90    1.33
   4 -12  -2   21.10    1.71
  -4 -12   2   20.65    1.87
   3 -12  -2    6.82    1.14
  -3 -12   2    3.99    1.29
   2 -12  -2   26.80    1.91
  -2 -12   2   26.24    2.01
   1 -12  -2    1.52    0.98
  -1 -12   2    5.62    1.15
   0 -12   2   19.51    1.61
   0 -12  -2   16.42    1.46
  -1 -12  -2    0.43    0.91
   1 -12   2    1.30    1.03
   2 -12   2   33.64    2.29
  -2 -12  -2   34.30    2.20
  -3 -12  -2    2.92    0.99
   3 -12   2    2.95    1.01
  -4 -12  -2    9.55    1.19
   4 -12   2    8.44    1.23
   5 -12   2    0.22    0.82
  -5 -12  -2   -0.08    0.90
  -6 -12  -2   16.41    1.53
   6 -12   2   14.24    1.43
   7 -12   2    4.28    1.20
   8 -12   2    3.58    1.44
   9 -12   2   -0.34    1.59
  -8 -13   2    3.43    1.57
  -7 -13   2    8.23    1.66
   7 -13  -2    9.60    1.44
   6 -13  -2    1.93    1.19
  -6 -13   2    2.91    1.36
   5 -13  -2    0.64    1.06
  -5 -13   2    0.31    1.31
  -4 -13   2    2.68    1.31
   4 -13  -2    2.35    1.11
   3 -13  -2   12.29    1.39
  -3 -13   2    9.19    1.49
   2 -13  -2    3.15    1.08
  -2 -13   2    4.09    1.21
   1 -13  -2   -0.23    0.92
  -1 -13   2    2.40    1.14
   0 -13  -2    9.70    1.28
   0 -13   2   11.52    1.42
  -1 -13  -2   28.34    2.00
   1 -13   2   26.92    2.06
  -2 -13  -2    5.62    1.17
   2 -13   2    7.06    1.29
  -3 -13  -2   -0.46    0.95
   3 -13   2    0.75    1.02
  -4 -13  -2    5.38    1.15
   4 -13   2    6.53    1.22
  -5 -13  -2   11.52    1.36
   5 -13   2   11.06    1.22
  -6 -13  -2   -0.65    1.09
   6 -13   2    0.72    0.99
   7 -13   2    1.31    1.18
   8 -13   2    3.56    1.48
  -8 -14   2   -0.68    1.62
   7 -14  -2    1.57    1.39
  -7 -14   2    1.60    1.58
  -6 -14   2    0.62    1.42
   6 -14  -2    0.21    1.25
   5 -14  -2   14.29    1.65
   4 -14  -2    1.39    1.14
  -4 -14   2    0.27    1.26
   3 -14  -2   -1.72    1.06
  -3 -14   2    0.43    1.32
  -2 -14   2    0.46    1.24
   2 -14  -2   -0.27    1.08
   1 -14  -2   18.52    1.66
  -1 -14   2   18.64    1.84
   0 -14  -2    0.26    1.02
   0 -14   2   -0.18    1.12
  -1 -14  -2    0.31    1.06
   1 -14   2    2.07    1.11
   2 -14   2    0.82    1.16
  -2 -14  -2    1.39    1.06
  -3 -14  -2   14.61    1.53
   3 -14   2   16.62    1.72
   4 -14   2    0.01    1.20
  -4 -14  -2    2.11    1.12
   5 -14   2    1.44    0.99
  -5 -14  -2    2.03    1.15
   6 -14   2   -1.25    1.04
  -6 -14  -2   -1.06    1.24
   7 -14   2   10.22    1.58
  -7 -15   2    4.70    1.75
   6 -15  -2    2.88    1.38
  -6 -15   2    1.70    1.61
   5 -15  -2   -0.51    1.22
  -5 -15   2    1.33    1.56
  -4 -15   2   -1.36    1.44
   4 -15  -2    1.33    1.23
  -3 -15   2   10.47    1.64
   3 -15  -2   10.40    1.49
   2 -15  -2    0.12    1.13
  -2 -15   2    2.43    1.31
   1 -15  -2   -0.19    1.14
  -1 -15   2    0.76    1.21
   0 -15  -2    2.56    1.27
   0 -15   2    4.22    1.30
  -1 -15  -2   17.35    1.77
   1 -15   2   17.88    1.81
   2 -15   2    3.44    1.26
  -2 -15  -2    1.01    1.12
   3 -15   2    1.19    1.26
  -3 -15  -2   -1.13    1.07
   4 -15   2    1.77    1.35
  -4 -15  -2   -1.42    1.07
  -5 -15  -2    9.06    1.48
   5 -15   2    8.46    1.33
   6 -15   2   -0.58    1.21
  -6 -15  -2    2.48    1.48
  -5 -16   2    1.21    1.69
   5 -16  -2    0.10    1.45
   4 -16  -2    3.63    1.44
  -4 -16   2    1.02    1.48
  -3 -16   2    1.65    1.59
   3 -16  -2   -1.49    1.28
  -2 -16   2    2.03    1.52
   2 -16  -2    4.28    1.32
   1 -16  -2    2.71    1.35
  -1 -16   2    4.49    1.58
   0 -16   2    1.64    1.40
   0 -16  -2    3.82    1.39
   1 -16   2    0.71    1.46
  -1 -16  -2   -1.48    1.12
   2 -16   2    8.61    1.61
  -2 -16  -2    6.49    1.45
   3 -16   2    1.74    1.47
  -3 -16  -2    3.74    1.29
  -4 -16  -2    2.69    1.33
   4 -16   2   -0.41    1.45
  -2 -17   2    4.30    1.69
   2 -17  -2    2.66    1.48
   1 -17  -2   -1.92    1.38
  -1 -17   2   -2.60    1.54
   0 -17   2    4.97    1.75
   0 -17  -2    5.59    1.48
   1 -17   2   -0.77    1.47
  -1 -17  -2   -0.57    1.34
  -2 -17  -2    2.94    1.42
   2 -17   2    2.33    1.56
 -13   0   3    3.08    0.74
 -12   0   3    0.06    0.59
 -11   0   3   41.29    2.27
 -10   0   3   -0.14    0.47
  -9   0   3   23.34    1.38
  -9   0   3   23.97    1.64
  -8   0   3   -0.37    0.42
  -8   0   3   -0.24    0.80
  -7   0   3   75.04    3.69
  -7   0   3   74.82    3.88
  -6   0   3   -0.25    0.74
  -6   0   3   -0.34    0.36
  -5   0   3   88.96    4.53
  -5   0   3   89.34    4.30
  -4   0   3    0.58    0.27
  -4   0   3    0.39    0.67
  -3   0   3  290.98   14.52
  -3   0   3  314.85   14.31
  -2   0   3    0.89    0.20
  -2   0   3    2.05    0.73
   1   0  -3   32.32    1.56
  -1   0   3   31.93    1.86
   0   0  -3    0.70    0.23
   0   0   3    1.58    0.74
   0   0   3    1.52    0.71
   1   0   3  357.72   17.45
   1   0   3  387.40   17.31
  -1   0  -3  347.47   17.17
  -2   0  -3    0.67    0.41
   2   0   3   -1.35    0.89
  -3   0  -3  243.07   11.41
   3   0   3  235.98   11.77
  -4   0  -3   -0.12    0.45
   4   0   3   -1.56    1.14
   5   0   3  324.43   16.64
  -5   0  -3  354.73   16.17
  -6   0  -3    0.46    0.52
   6   0   3    1.15    1.49
  -7   0  -3   76.43    4.07
   7   0   3   88.47    4.92
   8   0   3    3.26    1.90
   9   0   3   15.55    2.26
  -9   0  -3   13.52    1.04
  10   0   3   -0.40    1.98
 -10   0  -3    0.80    0.65
  11   0   3   15.75    2.73
 -11   0  -3   11.93    1.04
 -12   0  -3   -0.31    0.70
 -13  -1   3    5.94    0.84
 -13   1   3    5.43    0.85
 -12  -1   3    1.38    0.63
 -12   1   3    1.12    0.66
 -11  -1   3    1.21    0.59
 -11   1   3    0.93    0.58
 -10  -1   3    6.72    0.73
 -10   1   3    9.20    0.78
  -9  -1   3   58.04    3.11
  -9  -1   3   61.99    3.31
  -9   1   3   63.74    3.12
  -8  -1   3    3.36    0.55
  -8  -1   3    4.24    0.98
  -8   1   3    4.09    0.56
  -8   1   3    3.75    0.81
  -7  -1   3   30.46    1.91
  -7  -1   3   28.84    1.60
  -7   1   3   29.70    1.61
  -7   1   3   31.42    1.84
  -6  -1   3  100.98    4.62
  -6  -1   3   91.32    4.85
  -6   1   3   92.15    4.81
  -6   1   3   96.07    4.61
  -5  -1   3  151.60    7.03
  -5  -1   3  146.46    7.27
  -5   1   3  148.33    7.03
  -5   1   3  142.44    7.22
  -4  -1   3   18.06    1.40
  -4  -1   3   21.66    1.07
  -4   1   3   19.12    1.34
  -4   1   3   21.46    1.07
  -3  -1   3  153.63    7.01
  -3  -1   3  141.66    7.23
  -2  -1   3    2.30    0.23
  -2  -1   3    1.55    0.70
   2  -1  -3    2.36    0.24
   2  -1  -3    2.58    0.24
  -2   1   3    2.76    0.26
  -2   1   3    2.45    0.71
   1  -1  -3  139.03    6.67
  -1  -1   3  134.97    6.88
  -1  -1   3  142.87    6.82
   1   1  -3  139.01    6.66
  -1   1   3  149.97    6.89
   1   1  -3  140.90    6.66
   0  -1  -3    0.38    0.24
   0  -1   3    1.01    0.83
   0  -1   3    1.07    0.72
   0   1   3    0.09    0.60
   0   1   3    0.75    0.60
   0   1  -3    0.80    0.22
  -1  -1  -3  104.78    5.21
   1  -1   3  109.97    5.52
   1  -1   3  113.74    5.35
  -1   1  -3  108.57    5.21
   1   1   3  110.35    5.44
   2  -1   3  158.53    7.74
  -2  -1  -3  156.27    7.37
  -2   1  -3  156.58    7.37
   2   1   3  146.36    7.62
  -3  -1  -3  223.70   10.62
   3  -1   3  219.96   11.03
  -3   1  -3  224.77   10.61
  -4  -1  -3   15.47    1.05
   4  -1   3   16.76    1.78
  -4   1  -3   18.13    1.04
   4   1   3   16.64    1.63
   5  -1   3   36.69    2.57
  -5  -1  -3   33.34    1.85
  -5   1  -3   33.76    1.81
   5   1   3   32.41    2.46
   6  -1   3   45.01    3.17
  -6  -1  -3   45.00    2.43
  -6   1  -3   48.04    2.42
   6   1   3   47.34    3.19
   7  -1   3   65.33    4.16
  -7  -1  -3   65.38    3.34
  -7   1  -3   68.05    3.33
   7   1   3   61.95    4.12
  -8  -1  -3    2.07    0.58
   8  -1   3    3.53    1.83
  -8   1  -3    2.47    0.57
   8   1   3    2.28    1.73
   9  -1   3   25.03    2.60
  -9  -1  -3   20.97    1.40
  -9   1  -3   22.56    1.42
   9   1   3   26.96    2.72
 -10  -1  -3   18.46    1.29
  10  -1   3   21.76    2.66
 -10   1  -3   18.86    1.28
 -11  -1  -3   15.28    1.18
  11  -1   3   16.57    2.60
 -11   1  -3   15.24    1.18
 -12  -1  -3    0.67    0.72
 -12   1  -3   -0.02    0.68
 -13  -2   3    0.94    0.68
 -13   2   3    1.05    0.78
 -12  -2   3   21.44    1.37
 -12   2   3   18.84    1.37
 -11  -2   3    6.24    0.79
 -11   2   3    5.64    0.71
 -10  -2   3    7.22    0.79
 -10   2   3    9.97    0.78
  -9  -2   3    5.82    1.09
  -9  -2   3    7.18    0.69
  -9   2   3    6.14    0.67
  -8  -2   3   77.84    3.74
  -8  -2   3   78.15    4.03
  -8   2   3   69.84    3.72
  -7  -2   3   18.10    1.05
  -7  -2   3   17.56    1.46
  -7   2   3   16.95    1.05
  -6  -2   3    8.10    0.64
  -6  -2   3    8.64    1.07
  -6   2   3    9.74    0.66
   5  -2  -3   12.36    0.94
  -5  -2   3   13.57    0.76
  -5  -2   3   13.97    1.21
  -5   2   3   11.27    0.75
  -4  -2   3  182.13    9.06
  -4  -2   3  193.74    8.80
  -4   2   3  180.58    8.80
  -3  -2   3   18.72    1.38
  -3  -2   3   20.91    1.03
  -3   2   3   20.59    1.05
  -2  -2   3   51.53    2.36
   2  -2  -3   48.90    2.38
  -2  -2   3   45.18    2.63
   2  -2  -3   50.85    2.39
   1  -2  -3    4.47    0.31
  -1  -2   3    3.81    0.76
  -1  -2   3    3.89    0.46
   1   2  -3    3.78    0.24
   1   2  -3    3.71    0.24
   0  -2   3  110.51    4.93
   0  -2   3   97.31    4.92
   0  -2  -3   96.70    4.75
   0   2  -3   95.61    4.73
  -1  -2  -3   71.38    3.66
   1  -2   3   76.84    3.77
   1  -2   3   82.11    3.91
  -1   2  -3   74.71    3.65
   2  -2   3   71.01    3.77
  -2  -2  -3   73.80    3.47
   2  -2   3   72.28    3.50
  -2   2  -3   66.26    3.43
  -3  -2  -3   18.56    1.13
   3  -2   3   18.05    1.63
  -3  -2  -3   18.53    1.03
  -3   2  -3   19.51    1.07
  -4  -2  -3  345.25   16.30
  -4  -2  -3  346.80   16.22
   4  -2   3  348.14   16.75
   4   2   3  319.98   16.60
  -4   2  -3  353.52   16.25
   5  -2   3   53.63    3.45
  -5  -2  -3   51.53    2.78
   5   2   3   51.71    3.30
  -5   2  -3   58.79    2.75
  -6  -2  -3    1.05    0.62
   6  -2   3    1.05    1.54
  -6   2  -3    1.54    0.51
  -7  -2  -3   31.93    1.78
   7  -2   3   30.19    2.70
  -7   2  -3   30.17    1.70
   8  -2   3   57.78    3.84
  -8  -2  -3   53.72    2.93
  -8   2  -3   57.83    2.92
  -9  -2  -3    9.69    0.91
   9  -2   3   10.62    2.11
  -9   2  -3   11.59    0.91
 -10  -2  -3    2.16    0.62
  10  -2   3    0.82    1.98
 -10   2  -3    1.96    0.64
 -11  -2  -3    3.12    0.73
  11  -2   3    2.81    2.15
 -11   2  -3    2.41    0.72
 -12  -2  -3   10.14    1.02
 -12   2  -3    9.08    1.00
 -13  -3   3   -0.21    0.73
 -12  -3   3    4.61    0.76
 -12   3   3    2.07    0.74
 -11  -3   3    0.01    0.62
 -11   3   3   -0.77    0.60
 -10  -3   3   26.17    1.50
 -10   3   3   23.20    1.47
  -9  -3   3    0.43    0.55
  -9  -3   3    0.82    1.02
  -9   3   3   -0.41    0.49
  -8  -3   3   20.69    1.27
  -8  -3   3   23.29    1.74
  -8   3   3   21.64    1.29
  -7  -3   3    1.36    0.46
  -7  -3   3    0.83    1.01
  -7   3   3    1.89    0.46
  -6  -3   3  231.21   11.17
   6  -3  -3  216.31   10.99
  -6  -3   3  241.92   10.88
  -6   3   3  225.03   10.87
  -5  -3   3    5.31    0.47
  -5  -3   3    4.75    0.93
   5  -3  -3    5.55    0.55
  -5   3   3    4.46    0.46
  -4  -3   3   25.25    1.29
  -4  -3   3   25.19    1.68
  -4   3   3   25.47    1.31
  -3  -3   3    3.27    0.79
  -3  -3   3    4.31    0.32
  -3   3   3    4.47    0.36
  -2  -3   3  254.28   12.72
  -2  -3   3  265.34   12.46
   2  -3  -3  273.80   12.50
   1  -3  -3    1.78    0.25
  -1  -3   3    1.08    0.67
   1   3  -3    1.69    0.15
   1   3  -3    1.93    0.15
   0  -3   3   10.85    0.91
   0  -3  -3    9.89    0.57
   0  -3   3    8.97    0.71
   0   3  -3    9.61    0.52
   1  -3   3    2.70    0.64
  -1  -3  -3    2.15    0.35
   1  -3   3    2.43    0.57
  -1   3  -3    1.40    0.34
  -2  -3  -3  293.62   14.33
   2  -3   3  286.90   14.39
   2  -3   3  319.69   14.59
  -2   3  -3  310.22   14.30
   3  -3   3   -0.04    0.90
   3  -3   3    0.13    0.55
  -3  -3  -3    0.27    0.43
  -3  -3  -3   -0.43    0.49
  -3   3  -3    0.53    0.37
  -4  -3  -3    8.09    0.67
   4  -3   3    8.75    0.72
   4  -3   3    7.74    1.31
  -4  -3  -3    8.84    0.79
  -4   3  -3    9.24    0.66
   5  -3   3    0.63    1.33
  -5  -3  -3    0.10    0.51
  -5  -3  -3   -0.09    0.57
  -5   3  -3    0.82    0.43
   6  -3   3  114.15    6.68
  -6  -3  -3  130.84    6.13
  -6   3  -3  128.22    6.06
  -7  -3  -3    2.06    0.62
   7  -3   3   -0.63    1.66
  -7   3  -3    1.58    0.55
  -8  -3  -3    1.52    0.57
   8  -3   3    0.59    1.70
  -8   3  -3    1.22    0.53
  -9  -3  -3    0.83    0.55
   9  -3   3   -0.50    1.71
  -9   3  -3   -0.43    0.57
  10  -3   3   51.68    3.76
 -10  -3  -3   51.33    2.71
 -10   3  -3   48.21    2.67
 -11  -3  -3    1.94    0.64
  11  -3   3    0.30    2.00
 -11   3  -3    1.21    0.64
 -12   3  -3   -1.35    0.73
 -13  -4   3    1.52    0.80
 -12  -4   3   10.91    1.09
 -12   4   3   12.68    1.04
 -11  -4   3   15.96    1.11
 -11   4   3   12.53    1.05
 -10  -4   3    2.96    0.67
 -10   4   3    4.72    0.64
  -9  -4   3    8.14    1.23
  -9  -4   3    6.93    0.73
  -9   4   3    6.94    0.68
  -8  -4   3   50.68    2.63
  -8  -4   3   50.30    3.02
  -8   4   3   52.51    2.63
  -7  -4   3   10.29    0.78
  -7  -4   3   12.03    1.35
  -7   4   3   12.30    0.80
   6  -4  -3    8.91    0.83
  -6  -4   3    8.08    1.16
  -6  -4   3    8.93    0.64
  -6   4   3    7.92    0.65
  -5  -4   3   39.48    2.36
  -5  -4   3   39.29    1.97
  -5   4   3   39.30    1.99
  -4  -4   3  113.93    5.32
  -4  -4   3  111.46    5.63
  -4   4   3  108.80    5.33
  -3  -4   3   80.03    4.37
  -3  -4   3   86.61    4.07
   3  -4  -3   86.99    4.11
   3  -4  -3   87.41    4.10
  -2  -4   3   12.73    0.64
  -2  -4   3   11.56    1.05
   2  -4  -3   12.76    0.70
   2  -4  -3   12.71    0.69
   1  -4  -3    2.66    0.29
  -1  -4   3    2.62    0.77
   1   4  -3    2.49    0.17
   1   4  -3    2.66    0.16
   0  -4  -3  234.62   11.10
   0  -4   3  225.53   11.26
   0   4  -3  242.82   11.03
   1  -4   3  167.45    7.85
   1  -4   3  166.26    7.87
  -1  -4  -3  152.08    7.71
  -1   4  -3  163.39    7.66
   2  -4   3    4.78    0.68
  -2  -4  -3    5.08    0.53
   2  -4   3    5.28    0.73
  -2   4  -3    4.19    0.40
   3  -4   3   66.33    3.65
   3  -4   3   66.35    3.44
  -3  -4  -3   69.55    3.42
  -3  -4  -3   73.39    3.43
  -3   4  -3   67.97    3.33
  -4  -4  -3  147.12    7.01
   4  -4   3  140.33    6.96
  -4  -4  -3  154.85    6.98
   4  -4   3  134.14    7.27
  -4   4  -3  145.20    6.91
   5  -4   3  107.01    5.83
  -5  -4  -3  111.86    5.38
  -5   4  -3  111.60    5.34
   6  -4   3   -0.38    1.40
  -6  -4  -3   -0.54    0.60
  -6   4  -3    0.53    0.46
  -7  -4  -3   26.39    1.58
   7  -4   3   24.74    2.40
  -7   4  -3   26.35    1.49
   8  -4   3   45.49    3.33
  -8  -4  -3   42.69    2.43
  -8   4  -3   47.03    2.39
  -9  -4  -3    2.31    0.64
   9  -4   3    2.46    1.79
  -9   4  -3    2.28    0.62
 -10  -4  -3    0.86    0.61
  10  -4   3   -0.16    1.82
 -10   4  -3    2.07    0.63
  11  -4   3    3.84    2.11
 -11  -4  -3    2.50    0.68
 -11   4  -3    2.02    0.70
 -12   4  -3    7.99    0.96
 -12  -5   3   -0.22    0.70
 -12   5   3   -1.41    0.63
 -11  -5   3    0.79    0.68
 -11   5   3    0.32    0.62
 -10  -5   3    3.59    0.63
 -10   5   3    2.23    0.60
  -9  -5   3   52.18    2.67
  -9  -5   3   53.13    3.11
  -9   5   3   48.95    2.65
  -8  -5   3    0.46    1.07
  -8  -5   3    1.03    0.49
  -8   5   3    0.72    0.48
  -7  -5   3   28.39    1.97
  -7  -5   3   27.27    1.49
  -7   5   3   26.08    1.48
   6  -5  -3    6.30    0.70
  -6  -5   3    4.88    0.53
  -6  -5   3    5.46    1.08
  -6   5   3    5.93    0.56
  -5  -5   3  145.93    7.37
  -5  -5   3  142.53    7.02
  -5   5   3  153.26    7.05
  -4  -5   3    5.96    0.44
  -4  -5   3    5.97    1.02
  -4   5   3    5.69    0.46
  -3  -5   3  145.56    6.80
   3  -5  -3  147.04    6.84
   3  -5  -3  147.09    6.83
  -3  -5   3  133.53    7.11
  -2  -5   3   80.72    4.23
   2  -5  -3   85.49    3.94
  -2  -5   3   79.53    3.88
  -1  -5   3  120.47    5.96
   1  -5  -3  114.85    5.69
   1   5  -3  122.99    5.62
   0  -5  -3   11.83    0.73
   0  -5   3   13.23    1.08
   1  -5   3  120.76    6.06
  -1  -5  -3  121.95    5.90
  -1   5  -3  126.30    5.80
   2  -5   3    8.98    0.88
   2  -5   3    8.80    0.82
  -2  -5  -3    9.32    0.83
  -2  -5  -3    9.31    0.70
  -2   5  -3    9.57    0.54
  -3  -5  -3  189.23    9.19
   3  -5   3  182.71    9.20
  -3  -5  -3  194.97    9.15
   3  -5   3  196.62    9.35
  -3   5  -3  191.49    9.05
   4  -5   3    0.72    0.90
   4  -5   3    1.54    0.66
  -4  -5  -3    1.41    0.61
  -4  -5  -3    1.04    0.60
  -4   5  -3    1.51    0.40
  -5  -5  -3   30.57    1.64
  -5  -5  -3   27.26    1.66
   5  -5   3   25.41    2.07
  -5   5  -3   27.94    1.50
  -6  -5  -3   19.17    1.26
   6  -5   3   16.16    1.85
  -6   5  -3   19.31    1.12
   7  -5   3   34.75    2.79
  -7  -5  -3   38.09    2.12
  -7   5  -3   39.06    2.01
   8  -5   3    0.80    1.64
  -8  -5  -3    2.20    0.64
  -8   5  -3    2.35    0.54
   9  -5   3   13.90    2.19
  -9  -5  -3   12.31    1.02
  -9   5  -3   13.00    0.97
 -10  -5  -3    2.10    0.68
  10  -5   3    4.73    1.96
 -10   5  -3    2.72    0.66
 -11  -5  -3   13.09    1.09
  11  -5   3   15.44    2.47
 -11   5  -3   13.22    1.09
 -12   5  -3    1.71    0.78
 -12  -6   3    1.62    0.78
 -12   6   3    1.19    0.79
 -11  -6   3   15.01    1.14
 -11   6   3   14.67    1.13
 -10  -6   3    0.49    0.61
 -10   6   3    0.19    0.59
  -9  -6   3   15.08    1.61
  -9  -6   3   14.41    1.00
  -9   6   3   13.87    1.01
  -8  -6   3    7.98    0.71
  -8  -6   3    7.91    1.26
  -8   6   3    8.03    0.71
  -7  -6   3   69.40    3.63
  -7  -6   3   60.44    3.16
  -7   6   3   61.80    3.17
  -6  -6   3    7.10    0.61
  -6  -6   3    6.81    1.15
  -6   6   3    5.58    0.57
  -5  -6   3   38.89    2.38
  -5  -6   3   37.07    1.90
  -5   6   3   37.07    1.91
  -4  -6   3    0.29    0.97
   4  -6  -3    0.34    0.32
   4  -6  -3   -0.21    0.32
  -4  -6   3    0.23    0.33
  -3  -6   3  111.72    5.32
   3  -6  -3  116.51    5.37
   3  -6  -3  108.47    5.36
  -3  -6   3  111.26    5.70
  -2  -6   3   11.30    0.60
   2  -6  -3   11.98    0.68
  -2  -6   3   12.34    1.20
   1  -6  -3   17.68    0.95
  -1  -6   3   17.70    1.36
   0  -6   3   16.14    1.26
   0  -6  -3   15.78    0.90
  -1  -6  -3  204.32    9.91
   1  -6   3  206.71    9.96
  -1  -6  -3  204.73    9.76
  -2  -6  -3   -1.42    0.47
  -2  -6  -3   -0.07    0.59
   2  -6   3    0.17    0.56
   2  -6   3    0.56    0.70
  -2   6  -3    0.35    0.23
  -3  -6  -3   79.60    4.22
  -3  -6  -3   83.29    4.17
   3  -6   3   79.50    4.25
   3  -6   3   87.31    4.33
  -3   6  -3   91.61    4.05
  -4  -6  -3   35.86    1.99
  -4  -6  -3   38.79    2.00
   4  -6   3   31.63    2.00
   4  -6   3   33.47    2.18
  -4   6  -3   38.68    1.81
  -5  -6  -3  111.51    5.76
   5  -6   3  114.28    6.05
  -5  -6  -3  123.94    5.78
  -5   6  -3  117.20    5.63
  -6  -6  -3    0.49    0.64
   6  -6   3    0.52    1.25
  -6   6  -3    0.42    0.44
  -7  -6  -3   53.32    2.80
   7  -6   3   53.73    3.39
  -7   6  -3   51.32    2.68
  -8  -6  -3    3.68    0.64
   8  -6   3   -0.42    1.47
  -8   6  -3    2.10    0.56
   9  -6   3   20.51    2.39
  -9  -6  -3   19.04    1.36
  -9   6  -3   20.90    1.29
  10  -6   3    3.72    2.02
 -10  -6  -3   -0.27    0.59
 -10   6  -3    0.19    0.64
  11  -6   3    5.67    2.22
 -11  -6  -3    5.08    0.84
 -12  -7   3   -0.78    0.81
 -12   7   3    1.12    0.81
 -11  -7   3   -0.50    0.69
 -11   7   3    2.56    0.75
 -10  -7   3   10.43    0.87
 -10   7   3    7.09    0.85
  -9  -7   3   21.45    1.35
  -9  -7   3   25.26    1.92
  -9   7   3   21.77    1.38
  -8  -7   3    1.96    1.13
  -8  -7   3    3.61    0.58
  -8   7   3    2.89    0.54
  -7  -7   3    2.43    0.54
  -7  -7   3    4.23    1.15
  -7   7   3    3.41    0.51
  -6  -7   3   50.10    3.04
  -6  -7   3   51.24    2.56
  -6   7   3   50.91    2.56
   5  -7  -3   52.67    2.68
  -5  -7   3   54.89    3.16
   5  -7  -3   52.74    2.68
  -5  -7   3   55.27    2.67
   4  -7  -3    3.58    0.43
   4  -7  -3    4.07    0.44
  -4  -7   3    4.45    0.44
  -4  -7   3    3.36    1.16
  -3  -7   3   26.28    1.29
  -3  -7   3   25.37    1.83
   3  -7  -3   24.99    1.34
  -2  -7   3   32.94    2.08
   2  -7  -3   32.45    1.66
  -1  -7   3   80.75    4.18
   1  -7  -3   78.37    3.85
   0  -7  -3    1.08    0.64
   0  -7   3   -0.51    0.81
   0  -7  -3    0.61    0.37
  -1  -7  -3   52.12    2.77
   1  -7   3   51.89    2.85
  -1  -7  -3   51.66    2.60
  -2  -7  -3   66.53    3.53
  -2  -7  -3   68.43    3.41
   2  -7   3   70.40    3.61
  -3  -7  -3   52.42    2.73
  -3  -7  -3   52.16    2.65
   3  -7   3   50.99    2.77
   3  -7   3   48.60    2.77
  -4  -7  -3   11.52    1.01
  -4  -7  -3   11.31    0.99
   4  -7   3   10.82    1.07
   4  -7   3   11.29    1.16
  -4   7  -3   12.25    0.73
   5  -7   3   37.34    2.38
  -5  -7  -3   35.50    2.07
  -5  -7  -3   37.32    2.09
  -6  -7  -3   33.32    1.94
   6  -7   3   34.38    2.38
   7  -7   3   20.36    1.97
  -7  -7  -3   22.94    1.43
  -8  -7  -3    1.07    0.58
   8  -7   3    1.47    1.56
   9  -7   3    2.92    1.76
  -9  -7  -3    4.55    0.75
 -10  -7  -3   15.83    1.24
  10  -7   3   18.70    2.51
  11  -7   3    2.91    2.29
 -11   8   3    0.90    0.75
 -10   8   3    4.90    0.74
  -9  -8   3    0.41    1.24
  -9   8   3   -0.12    0.53
  -8  -8   3   44.48    2.76
  -8   8   3   42.70    2.29
  -7  -8   3   11.02    1.37
  -7   8   3    7.23    0.67
   6  -8  -3    1.73    0.43
  -6  -8   3    1.34    1.14
   6  -8  -3    1.25    0.45
   5  -8  -3    1.07    0.41
   5  -8  -3    1.53    0.43
  -5  -8   3    1.38    1.12
  -4  -8   3   75.60    4.23
   4  -8  -3   78.76    3.79
   4  -8  -3   78.30    3.80
  -3  -8   3   11.37    1.37
   3  -8  -3   11.61    0.73
  -2  -8   3    6.36    1.15
   2  -8  -3    4.83    0.46
   1  -8  -3   16.34    1.32
  -1  -8   3   16.60    1.49
   1  -8  -3   16.68    0.96
   0  -8   3  122.20    6.20
   0  -8  -3  126.20    5.89
   0  -8  -3  118.33    6.10
  -1  -8  -3    3.11    0.77
  -1  -8  -3    3.46    0.53
   1  -8   3    2.90    0.92
  -2  -8  -3    5.52    0.84
  -2  -8  -3    5.21    0.67
   2  -8   3    5.50    0.93
  -3  -8  -3    0.57    0.70
   3  -8   3    0.27    0.69
   3  -8   3    1.56    0.82
  -3  -8  -3    0.20    0.62
  -4  -8  -3   97.37    4.94
   4  -8   3   97.48    5.02
  -4  -8  -3  101.50    4.89
   4  -8   3   94.26    4.96
  -5  -8  -3    0.46    0.63
  -5  -8  -3   -0.24    0.72
   5  -8   3    0.18    0.94
   6  -8   3    0.34    1.05
  -6  -8  -3    0.01    0.61
   7  -8   3    0.80    1.27
  -7  -8  -3    2.21    0.69
  -8  -8  -3   34.15    2.04
   8  -8   3   37.32    2.76
  -9  -8  -3    6.48    0.84
   9  -8   3    8.63    1.98
  10  -8   3    0.35    2.03
 -10  -8  -3    0.54    0.74
  11  -8   3   -0.45    2.38
 -11   9   3    0.91    0.74
 -10   9   3   12.37    1.03
  -9  -9   3    2.25    1.28
  -9   9   3    0.95    0.60
  -8  -9   3    6.47    1.29
  -8   9   3    6.60    0.67
   7  -9  -3    5.97    0.59
  -7  -9   3    4.97    1.33
   7  -9  -3    5.46    0.60
  -6  -9   3   38.90    2.61
   6  -9  -3   39.67    2.06
   6  -9  -3   39.64    2.06
   5  -9  -3    4.03    0.53
   5  -9  -3    4.78    0.53
  -5  -9   3    4.79    1.26
  -4  -9   3    3.23    1.19
   4  -9  -3    3.29    0.48
  -3  -9   3    8.69    1.34
   3  -9  -3    8.00    0.63
   2  -9  -3  108.86    5.38
  -2  -9   3  114.99    5.83
   2  -9  -3  111.80    5.69
  -1  -9   3   -0.20    0.98
   1  -9  -3    1.62    0.86
   1  -9  -3    1.70    0.45
   0  -9  -3   10.28    1.09
   0  -9  -3    9.86    0.75
   0  -9   3    9.02    1.23
   1  -9   3    0.36    0.91
  -1  -9  -3    0.59    0.52
  -1  -9  -3    1.12    0.78
   2  -9   3   51.66    2.97
  -2  -9  -3   53.47    2.73
  -2  -9  -3   52.67    2.89
  -3  -9  -3   17.24    1.36
  -3  -9  -3   17.95    1.22
   3  -9   3   17.90    1.45
   4  -9   3    0.56    0.78
   4  -9   3    0.92    0.87
  -4  -9  -3    1.38    0.80
  -4  -9  -3    1.60    0.76
   5  -9   3    1.06    0.89
  -5  -9  -3    1.34    0.66
  -5  -9  -3    0.70    0.77
  -6  -9  -3   59.92    3.20
   6  -9   3   61.12    3.51
   7  -9   3    2.40    1.25
  -7  -9  -3    1.57    0.70
  -8  -9  -3    2.15    0.71
   8  -9   3    1.41    1.44
   9  -9   3   -3.16    1.70
  -9  -9  -3    0.83    0.69
  10  -9   3   15.66    2.42
 -10  -9  -3   13.98    1.23
 -11  10   3    4.00    0.84
 -10  10   3    1.47    0.67
  -9 -10   3    5.94    1.39
  -9  10   3    5.05    0.74
   8 -10  -3    7.66    0.76
  -8 -10   3    9.55    1.43
   8 -10  -3    7.66    0.75
  -7 -10   3    5.18    1.35
   7 -10  -3    3.53    0.60
   7 -10  -3    4.12    0.59
   6 -10  -3    3.18    0.53
  -6 -10   3    3.35    1.25
   6 -10  -3    3.32    0.54
  -5 -10   3   17.39    1.68
   5 -10  -3   14.68    0.97
   4 -10  -3   23.69    1.27
   4 -10  -3   20.63    1.70
   3 -10  -3   11.77    1.26
  -3 -10   3   13.60    1.52
   3 -10  -3   12.66    0.81
  -2 -10   3   -0.84    1.15
   2 -10  -3    1.13    0.87
   2 -10  -3   -0.23    0.44
   1 -10  -3    2.42    0.52
   1 -10  -3    2.20    0.91
  -1 -10   3    2.67    1.13
   0 -10   3   52.76    3.09
   0 -10  -3   52.98    2.69
   0 -10  -3   52.64    3.00
  -1 -10  -3   74.97    4.06
   1 -10   3   80.43    4.18
  -1 -10  -3   74.91    3.81
   2 -10   3    5.76    1.05
  -2 -10  -3    4.74    0.94
  -2 -10  -3    4.49    0.77
  -3 -10  -3    5.42    0.95
  -3 -10  -3    5.75    0.81
   3 -10   3    4.21    1.05
  -4 -10  -3   23.07    1.47
   4 -10   3   22.41    1.60
   4 -10   3   20.92    1.64
  -4 -10  -3   23.13    1.65
   5 -10   3   33.96    2.24
  -5 -10  -3   36.68    2.20
  -5 -10  -3   36.24    2.08
   6 -10   3    0.83    0.99
  -6 -10  -3    1.30    0.94
  -6 -10  -3    0.51    0.70
  -7 -10  -3   14.03    1.17
   7 -10   3   14.76    1.67
  -8 -10  -3   13.56    1.15
   8 -10   3   12.60    1.82
  -9 -10  -3    3.38    0.84
   9 -10   3    3.23    1.72
  10 -10   3   -0.01    2.09
  -9 -11   3   12.00    1.66
  -8 -11   3   -0.36    1.29
   8 -11  -3    0.34    1.17
  -7 -11   3    8.45    1.50
   7 -11  -3    7.50    1.27
   6 -11  -3   -0.04    1.06
   6 -11  -3    0.37    0.51
  -6 -11   3    1.43    1.30
   5 -11  -3   38.31    1.99
   5 -11  -3   37.16    2.42
  -5 -11   3   36.38    2.58
  -4 -11   3    0.32    1.22
   4 -11  -3    0.60    0.93
   4 -11  -3    0.54    0.45
   3 -11  -3   22.44    1.64
   3 -11  -3   19.56    1.18
  -3 -11   3   20.13    1.83
   2 -11  -3    5.61    1.05
   2 -11  -3    5.53    0.61
  -2 -11   3    3.81    1.26
   1 -11  -3   41.23    2.58
   1 -11  -3   43.75    2.22
   0 -11   3    1.52    1.01
   0 -11  -3    0.77    0.86
   0 -11  -3    2.31    0.57
  -1 -11  -3   28.29    1.88
  -1 -11  -3   29.65    1.62
   1 -11   3   25.65    1.96
  -2 -11  -3    4.73    0.79
  -2 -11  -3    3.82    0.94
   2 -11   3    3.90    1.04
  -3 -11  -3   24.59    1.76
  -3 -11  -3   25.88    1.60
   3 -11   3   24.61    1.85
   4 -11   3    0.03    0.74
  -4 -11  -3   -0.02    0.83
  -4 -11  -3    0.52    0.74
   4 -11   3   -1.07    0.95
   5 -11   3   13.98    1.37
  -5 -11  -3   15.43    1.23
  -5 -11  -3   14.83    1.35
  -6 -11  -3    0.59    0.97
   6 -11   3    1.77    1.00
  -6 -11  -3    1.02    0.77
  -7 -11  -3   17.02    1.32
   7 -11   3   17.35    1.78
  -8 -11  -3    0.65    0.75
   8 -11   3   -1.15    1.40
   9 -11   3    2.50    1.76
  -9 -11  -3    2.76    0.85
  -9 -12   3    3.80    1.50
  -8 -12   3    1.71    1.51
   7 -12  -3   14.94    1.60
  -7 -12   3   18.11    1.90
  -6 -12   3   -1.21    1.26
   6 -12  -3    0.27    1.02
   5 -12  -3    1.09    1.03
  -5 -12   3    2.77    1.25
  -4 -12   3    2.11    1.32
   4 -12  -3    1.56    1.02
   3 -12  -3   24.48    1.87
  -3 -12   3   24.92    2.05
   2 -12  -3    0.48    0.92
  -2 -12   3    1.37    1.16
  -1 -12   3   20.32    1.80
   1 -12  -3   18.91    1.60
   0 -12  -3    5.20    1.00
   0 -12   3    2.70    1.11
   1 -12   3   25.81    1.95
  -1 -12  -3   24.01    1.78
  -2 -12  -3    0.20    0.89
   2 -12   3    0.49    1.01
  -3 -12  -3   11.60    1.26
  -3 -12  -3   11.10    1.07
   3 -12   3    9.04    1.33
  -4 -12  -3    7.24    1.13
   4 -12   3    8.55    1.31
   4 -12   3    8.37    1.06
  -4 -12  -3    8.14    1.01
   5 -12   3   12.79    1.38
  -5 -12  -3   15.16    1.27
  -5 -12  -3   16.63    1.45
  -6 -12  -3    0.21    0.81
  -6 -12  -3   -0.62    0.99
   6 -12   3   -0.70    0.99
  -7 -12  -3    6.67    0.96
   7 -12   3    6.87    1.42
   8 -12   3    1.61    1.45
  -8 -12  -3    3.25    0.85
  -9 -12  -3    8.04    1.11
   9 -12   3    9.62    2.01
  -9 -13   3    1.84    1.68
  -8 -13   3    2.43    1.64
  -7 -13   3    1.11    1.49
   7 -13  -3    1.93    1.23
  -6 -13   3    6.82    1.58
   6 -13  -3    4.02    1.22
   5 -13  -3    3.24    1.21
  -5 -13   3    5.91    1.40
  -4 -13   3    1.93    1.30
   4 -13  -3    0.35    1.06
  -3 -13   3    0.98    1.24
   3 -13  -3    1.26    1.03
   2 -13  -3   15.60    1.57
  -2 -13   3   18.34    1.78
   1 -13  -3   12.55    1.43
  -1 -13   3   15.56    1.65
   0 -13  -3    1.89    0.99
   0 -13   3    0.18    1.21
  -1 -13  -3    3.17    0.99
   1 -13   3    3.26    1.21
   2 -13   3   14.10    1.56
  -2 -13  -3   12.10    1.35
  -3 -13  -3    4.40    1.13
   3 -13   3    3.00    1.19
  -4 -13  -3    0.21    0.96
   4 -13   3   -0.72    1.16
   4 -13   3    0.00    0.85
   5 -13   3    4.06    1.05
  -5 -13  -3    2.36    1.08
  -6 -13  -3   13.29    1.45
   6 -13   3   10.68    1.47
   7 -13   3    4.53    1.37
   8 -13   3   -0.24    1.50
  -8 -14   3    8.51    1.95
  -7 -14   3    1.36    1.56
   7 -14  -3    0.68    1.28
   6 -14  -3    4.39    1.33
  -6 -14   3    0.29    1.54
   5 -14  -3   -0.95    1.07
  -5 -14   3   -0.24    1.33
  -4 -14   3   15.79    1.89
   4 -14  -3   11.17    1.50
  -3 -14   3    2.76    1.31
   3 -14  -3   -1.43    1.09
  -2 -14   3    1.92    1.35
   2 -14  -3   -0.10    1.03
   1 -14  -3    0.20    1.04
  -1 -14   3    1.07    1.28
   0 -14   3   18.45    1.90
   0 -14  -3   19.63    1.71
  -1 -14  -3    1.03    1.02
   1 -14   3    0.04    1.18
  -2 -14  -3   -0.30    1.02
   2 -14   3    1.21    1.23
   3 -14   3   -0.78    1.20
  -3 -14  -3    0.16    1.03
   4 -14   3   15.58    1.75
  -4 -14  -3   13.21    1.51
   5 -14   3   -1.25    1.02
  -5 -14  -3   -0.21    1.11
   6 -14   3   -0.24    1.15
   7 -14   3    0.47    1.30
   6 -15  -3    4.18    1.41
  -6 -15   3    3.03    1.78
   5 -15  -3    0.36    1.28
  -5 -15   3    1.44    1.54
  -4 -15   3    0.10    1.52
   4 -15  -3    1.03    1.22
   3 -15  -3    4.02    1.27
  -3 -15   3    2.64    1.52
  -2 -15   3   18.12    2.01
   2 -15  -3   16.72    1.70
   1 -15  -3    3.05    1.20
  -1 -15   3    4.83    1.43
   0 -15   3    1.47    1.37
   0 -15  -3    1.56    1.09
   1 -15   3   -0.27    1.41
  -1 -15  -3    0.69    1.10
  -2 -15  -3   12.51    1.60
   2 -15   3   13.99    1.78
   3 -15   3   -1.06    1.41
  -3 -15  -3    0.47    1.12
  -4 -15  -3   -0.35    1.16
   5 -15   3    0.27    1.17
  -5 -15  -3    0.91    1.17
  -5 -16   3    0.71    1.57
   5 -16  -3   -0.53    1.32
   4 -16  -3    2.11    1.39
  -4 -16   3    0.23    1.74
   3 -16  -3    3.20    1.37
  -3 -16   3    3.88    1.68
   2 -16  -3    0.36    1.31
  -2 -16   3    1.37    1.54
   1 -16  -3    4.05    1.28
  -1 -16   3    2.91    1.54
   0 -16  -3    6.31    1.40
   0 -16   3    3.94    1.60
  -1 -16  -3    5.02    1.54
   1 -16   3    5.04    1.67
  -2 -16  -3    0.50    1.24
   2 -16   3    0.05    1.62
   3 -16   3    4.29    1.71
  -3 -16  -3    1.32    1.25
   4 -16   3    1.96    1.14
  -4 -16  -3    3.65    1.27
   1 -17  -3    6.32    1.56
  -1 -17   3    7.33    1.86
   0 -17  -3    0.40    1.51
   0 -17   3   -0.56    1.64
 -13   0   4    0.02    0.73
 -12   0   4    0.24    0.64
 -11   0   4    0.58    0.53
 -10   0   4   32.53    1.80
  -9   0   4    0.06    0.48
  -9   0   4    0.04    0.88
  -8   0   4    2.33    0.94
  -8   0   4    4.55    0.56
  -7   0   4    0.02    0.83
  -7   0   4    0.87    0.43
  -6   0   4  157.60    7.83
  -6   0   4  158.29    7.55
  -5   0   4   -0.10    0.28
  -5   0   4    0.05    0.79
  -4   0   4    3.16    0.34
  -4   0   4    3.85    0.90
  -3   0   4   -0.02    0.78
  -3   0   4   -0.06    0.22
   2   0  -4  497.98   22.71
   2   0  -4  488.38   22.70
  -2   0   4  459.11   22.97
  -1   0   4    1.18    0.74
   1   0  -4    0.79    0.20
   0   0   4   81.90    4.09
   0   0   4   76.37    4.11
   0   0  -4   82.59    3.85
   1   0   4    0.28    0.88
   1   0   4   -0.30    0.64
  -1   0  -4   -0.18    0.32
   2   0   4  574.67   26.65
   2   0   4  558.36   26.97
  -2   0  -4  554.55   26.55
  -3   0  -4   -0.58    0.46
   3   0   4   -0.14    1.19
   4   0   4   62.39    3.72
  -4   0  -4   60.64    3.10
  -5   0  -4   -0.02    0.54
   5   0   4   -0.82    1.50
   6   0   4   55.32    3.67
  -6   0  -4   51.17    2.73
  -7   0  -4   -0.06    0.52
   7   0   4    0.45    1.80
   8   0   4    7.28    2.10
  -8   0  -4    4.81    0.70
   9   0   4    0.54    1.97
  -9   0  -4   -1.11    0.55
  10   0   4   43.41    3.60
 -10   0  -4   37.94    2.20
 -11   0  -4   -1.01    0.67
  11   0   4    0.79    2.46
 -13  -1   4    1.17    0.71
 -12  -1   4   15.26    1.15
 -12   1   4   16.08    1.20
 -11  -1   4    4.67    0.72
 -11   1   4    5.01    0.72
 -10  -1   4    0.58    0.51
 -10   1   4   -0.58    0.51
  -9  -1   4   20.65    1.56
  -9  -1   4   21.67    1.26
  -9   1   4   21.69    1.54
  -9   1   4   19.82    1.26
  -8  -1   4   81.76    4.27
  -8  -1   4   80.40    3.96
  -8   1   4   78.27    3.95
  -8   1   4   79.73    4.18
  -7  -1   4    5.24    1.09
  -7  -1   4    5.43    0.53
  -7   1   4    5.52    0.56
  -7   1   4    4.18    0.93
  -6  -1   4   22.74    1.27
  -6  -1   4   26.29    1.73
  -6   1   4   22.74    1.61
  -6   1   4   23.62    1.28
  -5  -1   4   19.95    1.04
  -5  -1   4   16.25    1.46
  -5   1   4   19.54    1.41
  -5   1   4   19.85    1.05
  -4  -1   4  179.15    8.97
  -4  -1   4  185.36    8.66
  -4   1   4  188.52    8.67
  -4   1   4  176.37    8.92
  -3  -1   4   21.50    1.53
  -3  -1   4   21.71    1.08
  -3   1   4   22.45    1.46
  -3   1   4   20.48    1.09
  -2  -1   4    8.22    0.83
   2  -1  -4    7.19    0.45
  -2  -1   4    7.19    0.94
   2  -1  -4    7.02    0.44
   2   1  -4    7.39    0.43
  -2   1   4    5.97    0.87
   2   1  -4    6.83    0.42
  -1  -1   4   20.47    1.33
   1  -1  -4   15.77    0.89
  -1  -1   4   15.11    1.27
   1   1  -4   17.74    0.87
  -1   1   4   18.17    1.28
   0  -1   4  355.57   15.37
   0  -1   4  306.27   15.21
   0  -1  -4  310.68   14.99
   0   1   4  309.82   15.20
   0   1   4  326.71   15.21
   0   1  -4  298.38   14.97
   1  -1   4   47.87    2.48
  -1  -1  -4   46.60    2.26
   1  -1   4   47.50    2.75
   1   1   4   44.22    2.56
  -1   1  -4   43.09    2.24
   2  -1   4   17.16    1.17
   2  -1   4   17.54    1.71
  -2  -1  -4   18.25    1.02
   2   1   4   16.03    1.49
  -2   1  -4   16.62    0.99
  -3  -1  -4   89.96    4.40
   3  -1   4   93.04    4.40
   3  -1   4   93.16    4.97
  -3   1  -4   83.96    4.38
  -4  -1  -4  143.77    6.91
   4  -1   4  141.01    7.47
  -4   1  -4  146.24    6.89
   4   1   4  139.13    7.40
  -5  -1  -4   12.26    0.93
   5  -1   4   10.67    1.87
  -5   1  -4   12.73    0.91
   5   1   4   14.20    1.89
  -6  -1  -4   16.26    1.14
   6  -1   4   18.21    2.23
  -6   1  -4   16.28    1.08
   6   1   4   16.39    2.21
   7  -1   4   54.25    3.77
  -7  -1  -4   51.21    2.77
   7   1   4   55.36    3.79
  -7   1  -4   52.65    2.75
  -8  -1  -4   44.27    2.51
   8  -1   4   52.12    3.59
   8   1   4   50.62    3.62
  -8   1  -4   44.99    2.49
   9  -1   4   -0.94    1.92
  -9  -1  -4    1.68    0.60
  -9   1  -4    1.23    0.57
   9   1   4    0.63    2.11
 -10  -1  -4    3.09    0.65
 -10   1  -4    3.26    0.73
  11  -1   4    5.07    2.38
 -11  -1  -4    1.69    0.70
 -11   1  -4    3.22    0.68
  12  -1   4   14.45    3.01
 -13  -2   4    8.96    0.99
 -12  -2   4    0.71    0.66
 -12   2   4   -0.29    0.68
 -11  -2   4   12.30    0.99
 -11   2   4   12.45    1.01
 -10  -2   4    4.48    0.63
 -10   2   4    4.43    0.64
  -9  -2   4    1.55    1.08
  -9  -2   4    2.82    0.52
  -9   2   4    2.57    0.55
  -8  -2   4    0.85    0.45
  -8  -2   4    0.21    1.08
  -8   2   4    0.89    0.49
  -7  -2   4   40.49    2.22
  -7  -2   4   44.95    2.66
  -7   2   4   46.21    2.25
  -6  -2   4   27.39    1.88
  -6  -2   4   25.84    1.40
  -6   2   4   27.67    1.73
  -6   2   4   25.45    1.40
  -5  -2   4   72.46    3.50
  -5  -2   4   71.00    3.86
  -5   2   4   70.97    3.79
  -5   2   4   74.22    3.52
  -4  -2   4    4.28    0.96
  -4  -2   4    3.19    0.34
  -4   2   4    4.21    0.37
  -4   2   4    2.78    0.79
   3  -2  -4   65.16    3.22
   3  -2  -4   66.14    3.22
  -3  -2   4   65.40    3.56
  -3  -2   4   67.12    3.25
  -3  -2   4   67.58    3.20
  -3   2   4   69.69    3.52
   2  -2  -4   63.44    3.09
   2  -2  -4   63.11    3.08
  -2  -2   4   68.86    3.20
  -2  -2   4   59.41    3.38
   2   2  -4   64.62    3.06
   2   2  -4   63.97    3.05
   1  -2  -4  104.82    5.01
  -1  -2   4  101.29    5.27
  -1  -2   4  111.01    5.21
   1   2  -4  103.62    4.98
   0  -2  -4    4.52    0.38
   0  -2   4    3.93    0.84
   0  -2   4    3.18    0.80
   0   2  -4    4.31    0.35
   1  -2   4  474.53   21.97
   1  -2   4  472.56   22.14
  -1  -2  -4  463.20   21.78
  -1   2  -4  436.06   21.75
   2  -2   4   87.28    4.39
   2  -2   4   90.76    4.72
  -2  -2  -4   88.59    4.28
  -2   2  -4   85.82    4.26
   3  -2   4   81.40    4.05
   3  -2   4   81.54    4.54
  -3  -2  -4   83.35    4.02
  -3   2  -4   81.76    4.00
   3   2   4   80.33    4.40
  -4  -2  -4    8.29    0.61
  -4  -2  -4    8.13    0.76
   4  -2   4    6.43    1.50
   4   2   4    6.55    1.33
  -4   2  -4    7.50    0.67
   5  -2   4   73.98    4.36
  -5  -2  -4   69.67    3.63
   5   2   4   71.35    4.24
  -5   2  -4   73.05    3.58
   6  -2   4   27.17    2.57
  -6  -2  -4   27.73    1.65
   6   2   4   30.29    2.63
  -6   2  -4   27.61    1.58
  -7  -2  -4    1.43    0.63
   7  -2   4    2.56    1.91
  -7   2  -4    1.36    0.56
   8  -2   4    4.46    1.79
  -8  -2  -4    1.98    0.60
  -8   2  -4    2.60    0.57
  -9  -2  -4   30.82    1.82
   9  -2   4   32.04    2.97
  -9   2  -4   31.78    1.82
  10  -2   4    4.51    2.06
 -10  -2  -4    5.64    0.74
 -10   2  -4    4.76    0.73
  11  -2   4    8.23    2.43
 -11  -2  -4    7.38    0.88
 -11   2  -4    9.51    0.92
 -13  -3   4    2.97    0.78
 -12  -3   4    0.26    0.64
 -12   3   4    0.03    0.68
 -11  -3   4   18.46    1.23
 -11   3   4   18.71    1.25
 -10  -3   4    0.01    0.47
 -10   3   4    0.18    0.52
  -9  -3   4   54.14    3.08
  -9  -3   4   49.09    2.65
  -9   3   4   51.61    2.66
  -8  -3   4    1.82    1.17
  -8  -3   4    2.58    0.50
  -8   3   4    1.78    0.50
  -7  -3   4   31.15    1.65
  -7  -3   4   31.64    2.14
  -7   3   4   30.86    1.67
  -6  -3   4    4.81    1.15
  -6  -3   4    3.21    0.42
  -6   3   4    3.44    0.46
  -5  -3   4  108.96    5.64
  -5  -3   4  109.97    5.25
  -4  -3   4    1.17    0.28
  -4  -3   4    1.38    0.86
  -4   3   4    0.56    0.30
  -3  -3   4   43.50    2.53
  -3  -3   4   46.89    2.14
   3  -3  -4   41.97    2.17
   3  -3  -4   43.51    2.16
   2  -3  -4    8.54    0.52
  -2  -3   4    9.63    1.03
  -2  -3   4    7.84    0.46
   1  -3  -4  118.29    5.56
  -1  -3   4  113.18    5.81
  -1  -3   4  119.06    5.68
   1   3  -4  115.76    5.51
   0  -3  -4    0.07    0.30
   0  -3   4    0.71    0.61
   0  -3   4    0.65    0.72
   0   3  -4    0.36    0.24
  -1  -3  -4   83.33    4.05
   1  -3   4   86.63    4.22
   1  -3   4   87.70    4.33
  -1   3  -4   78.23    4.02
  -2  -3  -4    0.53    0.46
   2  -3   4    0.38    0.85
   2  -3   4    0.19    0.69
  -2   3  -4    1.10    0.40
  -3  -3  -4  233.29   10.87
   3  -3   4  229.70   10.91
   3  -3   4  216.07   11.24
  -3   3  -4  231.02   10.83
  -4  -3  -4    5.65    0.69
   4  -3   4    5.00    1.41
  -4  -3  -4    4.25    0.58
  -4   3  -4    4.34    0.53
   5  -3   4   37.49    2.75
  -5  -3  -4   37.75    2.04
  -5   3  -4   35.03    1.92
  -6  -3  -4    0.50    0.64
   6  -3   4    1.01    1.70
  -6   3  -4    1.25    0.53
  -7  -3  -4   91.24    4.45
   7  -3   4   83.81    5.26
  -7   3  -4   88.59    4.37
   8  -3   4    2.25    1.74
  -8  -3  -4    2.42    0.63
  -8   3  -4    1.53    0.59
   9  -3   4    7.45    2.08
  -9  -3  -4    5.69    0.75
  -9   3  -4    6.21    0.72
  10  -3   4    1.29    1.90
 -10  -3  -4   -0.04    0.60
 -10   3  -4    0.36    0.65
 -11  -3  -4   17.61    1.31
  11  -3   4   18.45    2.84
 -11   3  -4   20.62    1.35
 -12   3  -4   -0.72    0.70
 -13  -4   4    1.73    0.76
 -12  -4   4    1.17    0.64
 -12   4   4    1.38    0.71
 -11  -4   4    7.72    0.79
 -11   4   4    6.99    0.82
 -10  -4   4    9.07    0.79
 -10   4   4    9.34    0.81
  -9  -4   4   19.00    1.11
  -9  -4   4   14.35    1.64
  -9   4   4   16.86    1.10
  -8  -4   4    5.13    0.62
  -8  -4   4    7.24    1.28
  -8   4   4    5.91    0.61
  -7  -4   4   30.25    2.13
  -7  -4   4   30.89    1.56
  -7   4   4   26.33    1.56
  -6  -4   4   36.95    1.92
  -6  -4   4   41.15    2.46
  -6   4   4   36.66    1.95
  -5  -4   4   42.08    2.58
  -5  -4   4   43.15    2.13
  -5   4   4   43.68    2.17
  -4  -4   4   17.06    1.46
   4  -4  -4   15.78    0.90
   4  -4  -4   17.05    0.91
  -4  -4   4   15.24    0.86
  -3  -4   4   74.66    4.03
   3  -4  -4   78.65    3.71
   3  -4  -4   77.90    3.71
  -3  -4   4   75.81    3.66
   2  -4  -4   70.31    3.35
  -2  -4   4   68.11    3.29
   1  -4  -4   66.73    3.19
  -1  -4   4   64.63    3.47
   1   4  -4   66.17    3.13
   0  -4   4   21.49    1.23
   0  -4   4   20.64    1.40
   0  -4  -4   18.71    1.07
   0   4  -4   18.78    1.00
   1  -4   4  177.78    8.65
   1  -4   4  183.63    8.69
  -1  -4  -4  180.55    8.48
  -1   4  -4  170.46    8.43
   2  -4   4  254.12   12.22
   2  -4   4  257.34   12.06
  -2  -4  -4  244.51   11.93
  -2   4  -4  248.26   11.88
  -3  -4  -4   10.47    0.80
   3  -4   4    8.58    1.26
   3  -4   4    7.59    0.88
  -3  -4  -4    8.73    0.77
  -3   4  -4    8.62    0.64
  -4  -4  -4   16.46    1.15
  -4  -4  -4   17.69    1.08
   4  -4   4   14.89    1.70
  -4   4  -4   17.57    1.01
  -5  -4  -4   97.61    4.77
   5  -4   4   88.53    5.29
  -5   4  -4   99.02    4.66
  -6  -4  -4   13.81    1.09
   6  -4   4   13.73    1.99
  -6   4  -4   14.78    0.97
   7  -4   4    4.98    1.82
  -7  -4  -4    5.54    0.75
  -7   4  -4    4.28    0.65
  -8  -4  -4    2.68    0.64
   8  -4   4    2.52    1.78
  -8   4  -4    3.06    0.60
  -9  -4  -4   16.67    1.23
   9  -4   4   15.31    2.44
  -9   4  -4   19.85    1.22
 -10  -4  -4   12.75    1.04
  10  -4   4   13.47    2.31
 -10   4  -4   11.01    1.00
 -11  -4  -4    2.13    0.73
  11  -4   4    3.51    2.18
 -11   4  -4    1.30    0.70
 -12   4  -4    0.39    0.76
 -12  -5   4   20.69    1.32
 -12   5   4   16.16    1.30
 -11  -5   4    0.16    0.58
 -11   5   4    1.26    0.64
 -10  -5   4    0.80    1.31
 -10  -5   4    1.55    0.61
 -10   5   4    0.17    0.55
  -9  -5   4    1.58    0.56
  -9  -5   4    0.56    1.18
  -9   5   4    1.97    0.55
  -8  -5   4   71.30    3.97
  -8  -5   4   68.77    3.44
  -8   5   4   67.06    3.45
  -7  -5   4    8.22    0.70
  -7  -5   4    8.88    1.36
  -7   5   4    9.01    0.70
  -6  -5   4   25.81    1.83
  -6  -5   4   20.64    1.18
  -6   5   4   20.75    1.21
  -5  -5   4    9.19    1.27
  -5  -5   4    8.52    0.57
  -5   5   4    8.21    0.59
  -4  -5   4  137.21    6.31
   4  -5  -4  131.08    6.35
   4  -5  -4  133.87    6.35
  -4  -5   4  127.56    6.70
  -3  -5   4    6.80    0.42
   3  -5  -4    6.75    0.52
   3  -5  -4    6.73    0.51
  -3  -5   4    6.00    1.05
  -2  -5   4   11.55    0.57
  -2  -5   4   10.65    1.19
   2  -5  -4   10.22    0.67
  -1  -5   4   15.42    1.31
   1  -5  -4   15.50    0.85
   1   5  -4   14.39    0.73
   0  -5  -4  226.76   10.85
   0  -5   4  220.38   11.07
   0   5  -4  238.11   10.76
   1  -5   4    6.15    0.92
   1  -5   4    3.70    0.66
  -1  -5  -4    4.49    0.49
  -1   5  -4    4.44    0.35
  -2  -5  -4    6.15    0.60
   2  -5   4    7.53    0.92
   2  -5   4    5.74    0.89
  -2   5  -4    5.73    0.46
  -3  -5  -4   14.03    1.00
   3  -5   4   14.59    1.36
   3  -5   4   14.32    1.14
  -3  -5  -4   13.72    0.98
  -3   5  -4   13.29    0.82
   4  -5   4  144.79    8.08
  -4  -5  -4  169.59    7.78
  -4  -5  -4  162.26    7.79
  -4   5  -4  164.44    7.67
   5  -5   4    4.64    1.42
  -5  -5  -4    3.69    0.72
  -5   5  -4    3.97    0.53
   6  -5   4   15.37    1.97
  -6  -5  -4   18.61    1.21
  -6   5  -4   16.12    1.05
  -7  -5  -4   11.98    0.97
   7  -5   4   11.15    1.82
  -7   5  -4   10.87    0.86
  -8  -5  -4   42.44    2.35
   8  -5   4   38.89    3.24
  -8   5  -4   44.10    2.26
  -9  -5  -4    4.90    0.75
   9  -5   4    5.13    2.04
  -9   5  -4    4.08    0.69
  10  -5   4   -0.87    2.06
 -10  -5  -4    2.25    0.70
 -10   5  -4    1.97    0.65
 -11  -5  -4    2.29    0.74
  11  -5   4    5.49    2.21
 -12  -6   4    1.51    0.73
 -12   6   4    0.31    0.74
 -11  -6   4    0.28    0.66
 -11   6   4    0.16    0.67
 -10  -6   4   24.58    1.45
 -10  -6   4   25.39    2.05
 -10   6   4   20.83    1.42
  -9  -6   4    2.82    1.35
  -9  -6   4    2.40    0.60
  -9   6   4    1.74    0.57
  -8  -6   4    3.57    0.57
  -8  -6   4    3.10    1.21
  -8   6   4    4.12    0.56
  -7  -6   4    2.14    1.23
  -7  -6   4    2.36    0.49
  -7   6   4    2.47    0.49
  -6  -6   4   68.61    3.13
  -6  -6   4   59.66    3.61
  -6   6   4   60.89    3.14
  -5  -6   4    6.14    1.21
   5  -6  -4    5.87    0.55
  -5  -6   4    6.05    0.50
   5  -6  -4    6.37    0.55
   4  -6  -4    0.95    0.36
   4  -6  -4    1.04    0.36
  -4  -6   4    1.63    0.97
  -4  -6   4    0.79    0.29
  -3  -6   4    2.03    1.02
  -3  -6   4    2.69    0.27
   3  -6  -4    2.19    0.39
  -2  -6   4  217.29   10.85
   2  -6  -4  225.87   10.53
  -1  -6   4    4.27    1.01
   1  -6  -4    4.96    0.46
   0  -6   4    0.64    0.85
   0  -6  -4    2.42    0.40
   1  -6   4   41.39    2.25
   1  -6   4   39.81    2.37
  -1  -6  -4   42.02    2.11
   2  -6   4  205.19    9.99
  -2  -6  -4  199.04    9.91
   2  -6   4  208.97   10.00
  -2  -6  -4  199.86    9.81
  -2   6  -4  212.90    9.70
  -3  -6  -4    3.80    0.66
  -3  -6  -4    4.87    0.72
   3  -6   4    4.23    0.95
   3  -6   4    5.29    0.99
  -3   6  -4    3.79    0.43
   4  -6   4   25.63    1.89
  -4  -6  -4   24.97    1.50
  -4  -6  -4   25.59    1.48
  -4   6  -4   21.51    1.28
  -5  -6  -4    0.47    0.65
   5  -6   4    1.12    1.26
  -5  -6  -4   -0.71    0.64
  -5   6  -4   -0.08    0.44
   6  -6   4   69.16    4.29
  -6  -6  -4   77.40    3.81
  -6   6  -4   74.35    3.65
   7  -6   4    4.42    1.56
  -7  -6  -4    3.98    0.75
  -8  -6  -4    8.41    0.85
   8  -6   4    8.30    1.86
   9  -6   4   -0.85    1.93
  -9  -6  -4    0.55    0.61
  10  -6   4   14.37    2.50
  11  -6   4    4.53    2.26
 -12  -7   4    4.04    0.86
 -12   7   4    6.27    0.91
 -11  -7   4    4.63    0.81
 -11   7   4    5.28    0.81
 -10  -7   4    0.47    1.36
 -10  -7   4   -0.24    0.63
 -10   7   4   -0.33    0.60
  -9  -7   4   10.35    0.88
  -9  -7   4   12.43    1.59
  -9   7   4    9.54    0.84
  -8  -7   4   27.37    1.56
  -8  -7   4   28.40    2.16
  -8   7   4   27.87    1.57
  -7  -7   4    0.16    1.11
  -7  -7   4    0.30    0.47
  -7   7   4    1.02    0.42
  -6  -7   4    2.02    1.11
   6  -7  -4    1.19    0.43
   6  -7  -4    0.94    0.42
  -5  -7   4   34.86    2.32
   5  -7  -4   31.87    1.74
   5  -7  -4   33.81    1.75
   4  -7  -4   68.35    3.34
  -4  -7   4   67.85    3.84
   4  -7  -4   67.35    3.34
   3  -7  -4    9.78    0.68
  -3  -7   4   11.73    1.37
  -2  -7   4    8.63    1.25
   2  -7  -4    7.75    0.57
   1  -7  -4   31.52    1.61
  -1  -7   4   30.00    2.03
   0  -7  -4   98.27    4.74
   0  -7   4   97.31    5.05
  -1  -7  -4   57.35    2.86
   1  -7   4   56.42    3.14
   2  -7   4    2.27    0.73
  -2  -7  -4    2.69    0.59
  -2  -7  -4    2.87    0.74
   2  -7   4    5.26    0.97
  -3  -7  -4   42.97    2.30
   3  -7   4   40.11    2.37
  -3  -7  -4   40.04    2.21
   3  -7   4   40.93    2.42
  -4  -7  -4   65.21    3.48
  -4  -7  -4   67.95    3.48
   4  -7   4   69.82    3.76
   5  -7   4    4.02    1.26
  -5  -7  -4    5.69    0.81
  -5  -7  -4    6.47    0.83
   6  -7   4    4.75    1.35
  -6  -7  -4    5.94    0.82
   7  -7   4   26.57    2.34
  -7  -7  -4   24.04    1.59
  -8  -7  -4   17.37    1.28
   8  -7   4   18.12    2.21
  -9  -7  -4    2.37    0.71
   9  -7   4    1.35    1.88
 -10  -7  -4    4.71    0.84
  10  -7   4    3.48    2.23
  11  -7   4    6.19    2.40
 -11   8   4    5.16    0.81
 -10  -8   4    1.29    1.46
 -10   8   4    1.04    0.62
  -9  -8   4   14.11    1.63
  -9   8   4    9.45    0.86
  -8  -8   4    1.20    1.22
  -8   8   4    0.23    0.46
   7  -8  -4   21.62    1.28
   7  -8  -4   21.15    1.28
  -7  -8   4   25.42    1.92
   6  -8  -4    6.24    0.62
  -6  -8   4    5.22    1.28
   6  -8  -4    6.15    0.62
   5  -8  -4   34.24    1.86
  -5  -8   4   37.07    2.49
   5  -8  -4   35.63    1.86
   4  -8  -4    4.57    0.52
  -4  -8   4    4.93    1.25
  -3  -8   4   69.54    4.09
   3  -8  -4   76.73    3.62
  -2  -8   4   11.54    1.32
   2  -8  -4   10.82    0.72
  -1  -8   4   40.27    2.58
   1  -8  -4   42.66    2.13
   0  -8   4    2.35    1.04
   0  -8  -4    0.21    0.44
  -1  -8  -4  146.25    7.25
   1  -8   4  145.00    7.33
  -1  -8  -4  148.17    7.07
   2  -8   4    2.83    0.76
  -2  -8  -4    2.70    0.64
   2  -8   4    5.39    1.05
  -2  -8  -4    0.71    0.74
   3  -8   4    4.58    0.92
   3  -8   4    3.88    1.03
  -3  -8  -4    5.36    0.76
  -3  -8  -4    5.80    0.86
   4  -8   4    0.67    0.96
  -4  -8  -4    1.80    0.77
  -4  -8  -4   -0.32    0.73
  -5  -8  -4   57.18    3.00
  -5  -8  -4   56.70    3.04
   5  -8   4   55.53    3.34
  -6  -8  -4   13.20    1.13
   6  -8   4   13.90    1.62
   7  -8   4    2.29    1.42
  -7  -8  -4    2.34    0.74
   8  -8   4   -1.77    1.53
  -8  -8  -4    0.48    0.65
  -9  -8  -4    9.90    0.96
   9  -8   4    9.91    2.07
 -10  -8  -4   -0.13    0.72
  10  -8   4   -1.46    2.12
 -11   9   4    4.13    0.80
 -10  -9   4    2.91    1.50
 -10   9   4    1.38    0.67
  -9  -9   4   12.28    1.69
  -9   9   4   11.26    0.94
   8  -9  -4    4.66    0.62
   8  -9  -4    3.58    0.61
  -8  -9   4    4.58    1.32
  -7  -9   4   19.33    1.81
   7  -9  -4   18.40    1.14
   7  -9  -4   16.79    1.11
  -6  -9   4    0.22    1.18
   6  -9  -4    1.20    0.45
   6  -9  -4    1.07    0.45
  -5  -9   4   35.24    2.49
   5  -9  -4   33.63    1.85
   5  -9  -4   36.43    1.86
  -4  -9   4    3.00    1.24
   4  -9  -4    1.13    0.43
  -3  -9   4   20.82    1.86
   3  -9  -4   21.17    1.20
   2  -9  -4   -0.05    0.41
  -2  -9   4    1.05    1.16
  -1  -9   4   56.99    3.24
   1  -9  -4   53.75    2.77
   0  -9  -4    2.68    0.88
   0  -9   4    2.91    1.12
   0  -9  -4    2.76    0.55
  -1  -9  -4   11.43    0.89
   1  -9   4   11.50    1.34
  -1  -9  -4   11.73    1.15
  -2  -9  -4    1.99    0.66
   2  -9   4    2.31    1.03
  -2  -9  -4    1.25    0.82
  -3  -9  -4   49.72    2.75
   3  -9   4   51.24    2.98
  -3  -9  -4   53.73    2.88
   3  -9   4   53.84    2.93
  -4  -9  -4   16.36    1.21
  -4  -9  -4   15.66    1.26
   4  -9   4   15.19    1.41
   5  -9   4   11.41    1.38
  -5  -9  -4   12.45    1.19
  -5  -9  -4   11.84    1.07
  -6  -9  -4    1.27    0.73
   6  -9   4    0.95    1.11
  -7  -9  -4   33.63    1.94
   7  -9   4   29.03    2.45
   8  -9   4    0.60    1.53
  -8  -9  -4    1.57    0.70
   9  -9   4    2.48    1.92
  -9  -9  -4    4.33    0.79
  10  -9   4   -0.56    2.12
 -11  10   4    2.94    0.85
  10 -10  -4    3.93    0.67
  10 -10  -4    2.95    0.69
 -10 -10   4    3.69    1.62
  -9 -10   4    7.41    1.58
   9 -10  -4    7.44    0.77
   9 -10  -4    5.36    0.74
   8 -10  -4   -0.15    0.60
   8 -10  -4    1.30    0.58
  -8 -10   4    0.76    1.23
   7 -10  -4    2.88    0.56
  -7 -10   4    4.05    1.39
   7 -10  -4    3.09    0.58
   6 -10  -4    8.91    0.73
  -6 -10   4    9.51    1.54
   6 -10  -4    7.23    0.72
   5 -10  -4    5.10    0.58
  -5 -10   4    5.07    1.37
  -4 -10   4   -0.29    1.17
   4 -10  -4    0.85    0.44
   3 -10  -4   34.96    1.85
  -3 -10   4   35.47    2.45
   2 -10  -4   40.15    2.51
   2 -10  -4   42.52    2.16
   1 -10  -4   11.94    1.29
   1 -10  -4   13.30    0.90
  -1 -10   4   13.21    1.50
   0 -10  -4    0.88    0.55
   0 -10   4    1.46    1.11
   0 -10  -4    1.12    0.83
  -1 -10  -4    9.74    1.12
  -1 -10  -4    9.19    0.84
   1 -10   4    9.50    1.30
  -2 -10  -4   60.08    3.07
   2 -10   4   55.59    3.34
  -2 -10  -4   61.17    3.25
   3 -10   4    4.32    0.87
  -3 -10  -4    3.69    0.71
   3 -10   4    1.89    1.03
  -3 -10  -4    2.02    0.83
   4 -10   4    2.95    0.91
  -4 -10  -4    4.02    0.80
  -4 -10  -4    3.67    0.88
  -5 -10  -4   32.32    1.93
  -5 -10  -4   32.71    2.03
   5 -10   4   30.63    2.20
   6 -10   4   15.07    1.63
  -6 -10  -4   16.88    1.29
   7 -10   4    3.90    1.38
  -7 -10  -4    4.78    0.88
  -8 -10  -4    1.88    0.75
   8 -10   4    1.89    1.59
  -9 -10  -4    5.67    0.88
   9 -10   4    6.11    2.01
 -10 -11   4   -3.73    1.60
   9 -11  -4   -0.77    0.67
  -9 -11   4   -0.39    1.40
   9 -11  -4    1.34    0.66
  -8 -11   4   26.88    2.19
   8 -11  -4   20.84    1.40
   8 -11  -4   23.43    1.42
   7 -11  -4    5.36    0.67
  -7 -11   4    5.90    1.50
   7 -11  -4    4.25    0.67
   6 -11  -4    2.36    0.56
  -6 -11   4    1.36    1.39
  -5 -11   4    0.04    1.20
   5 -11  -4   -0.14    0.47
  -4 -11   4   46.95    2.89
   4 -11  -4   38.25    2.62
   4 -11  -4   44.52    2.25
  -3 -11   4    3.19    1.22
   3 -11  -4    1.99    0.51
   3 -11  -4    2.16    1.01
  -2 -11   4    5.72    1.33
   2 -11  -4    6.10    1.07
   2 -11  -4    5.55    0.64
   1 -11  -4    4.77    0.64
   1 -11  -4    3.90    0.94
  -1 -11   4    5.27    1.26
   0 -11   4   49.96    3.06
   0 -11  -4   49.21    2.90
   0 -11  -4   50.30    2.59
  -1 -11  -4    1.48    0.86
  -1 -11  -4    0.94    0.61
   1 -11   4    0.38    1.07
   2 -11   4    4.50    1.16
  -2 -11  -4    5.83    1.01
  -2 -11  -4    7.74    0.82
   3 -11   4    2.73    0.83
  -3 -11  -4    2.46    0.90
   3 -11   4    2.23    1.07
  -3 -11  -4    3.27    0.77
  -4 -11  -4   29.18    1.96
   4 -11   4   28.53    2.01
  -4 -11  -4   31.74    1.88
   5 -11   4    0.80    0.95
  -5 -11  -4   -0.75    0.79
  -5 -11  -4   -0.19    0.84
  -6 -11  -4    3.05    0.85
   6 -11   4    1.75    1.10
   7 -11   4   -1.65    1.23
  -7 -11  -4    0.41    0.81
  -8 -11  -4   16.31    1.33
   8 -11   4   16.37    2.05
   9 -11   4   -1.66    1.84
  -9 -12   4   -0.85    1.47
   8 -12  -4   -0.44    1.18
  -8 -12   4    0.56    1.45
   7 -12  -4    0.00    1.14
  -7 -12   4    2.14    1.51
   6 -12  -4   18.04    1.71
  -6 -12   4   18.03    2.00
  -5 -12   4    1.15    1.32
   5 -12  -4    0.05    1.06
   4 -12  -4    1.53    1.06
  -4 -12   4    2.79    1.33
   4 -12  -4    2.42    0.56
  -3 -12   4    4.54    1.37
   3 -12  -4    2.38    0.57
   3 -12  -4    3.73    1.05
   2 -12  -4   36.08    2.42
   2 -12  -4   37.57    2.05
  -2 -12   4   42.09    2.71
   1 -12  -4    4.34    1.06
   1 -12  -4    4.14    0.66
  -1 -12   4    5.02    1.26
   0 -12   4    1.30    1.17
   0 -12  -4    0.63    0.95
   0 -12  -4    1.55    0.65
  -1 -12  -4    4.68    0.99
   1 -12   4    6.11    1.28
  -1 -12  -4    6.81    0.81
  -2 -12  -4   23.87    1.70
  -2 -12  -4   24.02    1.52
   2 -12   4   19.87    1.86
  -3 -12  -4   -1.47    0.78
   3 -12   4    1.02    0.78
  -3 -12  -4    1.34    0.89
   3 -12   4   -0.64    1.12
   4 -12   4    4.19    1.05
  -4 -12  -4    3.33    1.08
  -4 -12  -4    6.91    1.00
  -5 -12  -4    3.36    1.06
   5 -12   4    3.27    1.10
  -5 -12  -4    3.75    0.94
  -6 -12  -4   22.06    1.52
   6 -12   4   17.53    1.76
   7 -12   4   -1.10    1.29
  -7 -12  -4   -0.18    0.89
  -8 -12  -4   -0.63    0.90
   8 -12   4    0.43    1.63
  -9 -13   4    0.24    1.65
   8 -13  -4   -0.69    1.26
  -8 -13   4    1.85    1.60
   7 -13  -4   -0.87    1.20
  -7 -13   4   -0.83    1.50
   6 -13  -4   -0.28    1.09
  -6 -13   4   -1.57    1.44
  -5 -13   4    9.54    1.63
   5 -13  -4    8.47    1.32
   4 -13  -4   11.80    1.44
  -4 -13   4   12.85    1.71
  -3 -13   4    0.60    1.32
   3 -13  -4    1.96    1.07
   2 -13  -4    0.46    1.05
  -2 -13   4    1.54    1.34
   1 -13  -4    9.05    1.31
  -1 -13   4   11.27    1.54
   0 -13   4   12.03    1.60
   0 -13  -4   10.24    1.25
   1 -13   4    7.85    1.44
  -1 -13  -4    6.70    1.18
   2 -13   4    0.48    1.21
  -2 -13  -4    0.94    0.96
   3 -13   4    6.40    1.39
   3 -13   4    6.59    1.08
  -3 -13  -4    6.58    1.16
  -4 -13  -4    6.01    1.18
   4 -13   4    4.68    1.10
  -5 -13  -4    3.61    1.12
   5 -13   4    4.35    1.22
   6 -13   4    0.24    1.17
   7 -13   4    7.16    1.65
  -7 -14   4    6.93    1.87
   7 -14  -4    4.18    1.39
   6 -14  -4    0.00    1.20
  -6 -14   4    2.60    1.59
   5 -14  -4    3.31    1.21
  -5 -14   4    2.45    1.56
   4 -14  -4   -0.55    1.11
  -4 -14   4   -0.31    1.46
  -3 -14   4   14.03    1.84
   3 -14  -4   15.19    1.62
   2 -14  -4   -1.22    1.10
  -2 -14   4   -0.93    1.30
   1 -14  -4    4.14    1.15
  -1 -14   4    5.79    1.42
   0 -14   4   -0.58    1.23
   0 -14  -4   -0.24    0.99
   1 -14   4    9.57    1.57
  -1 -14  -4   10.18    1.34
  -2 -14  -4    1.47    1.03
   2 -14   4    0.70    1.31
  -3 -14  -4    1.67    1.13
   3 -14   4    1.63    1.38
  -4 -14  -4   -1.41    1.04
   4 -14   4   -1.13    1.04
  -5 -14  -4   16.25    1.65
   5 -14   4   16.16    1.75
   6 -14   4   -0.33    1.23
  -6 -15   4    4.10    1.78
   6 -15  -4   -0.61    1.36
   5 -15  -4    3.67    1.38
  -5 -15   4    6.01    1.82
   4 -15  -4    3.21    1.29
  -4 -15   4    1.00    1.53
   3 -15  -4    3.75    1.28
  -3 -15   4    2.73    1.60
   2 -15  -4    0.59    1.14
  -2 -15   4    0.58    1.50
  -1 -15   4    9.46    1.70
   1 -15  -4    9.71    1.44
   0 -15  -4    3.12    1.24
   0 -15   4    1.77    1.47
  -1 -15  -4    2.02    1.11
   1 -15   4    3.84    1.52
   2 -15   4   -0.11    1.44
  -2 -15  -4    0.49    1.18
   3 -15   4    5.70    1.69
  -3 -15  -4    7.15    1.41
   3 -15   4    8.36    1.27
   4 -15   4    2.80    1.22
  -4 -15  -4    2.82    1.28
  -5 -15  -4    2.76    1.29
   5 -15   4    1.00    1.37
   4 -16  -4    3.65    1.45
  -4 -16   4    0.39    1.73
   3 -16  -4   -1.84    1.28
  -3 -16   4    1.87    1.66
   2 -16  -4    7.57    1.42
  -2 -16   4    7.62    1.82
  -1 -16   4    3.14    1.61
   1 -16  -4   -1.89    1.20
   0 -16  -4    1.26    1.27
   0 -16   4    0.36    1.56
  -1 -16  -4    1.21    1.30
   1 -16   4    2.75    1.62
  -2 -16  -4    7.98    1.53
   2 -16   4    4.34    1.70
  -3 -16  -4    1.24    1.21
   3 -16   4    0.95    1.06
   3 -16   4   -0.49    1.73
 -12   0   5   -0.39    0.65
 -11   0   5   -0.39    0.57
 -10   0   5   -0.62    0.51
 -10   0   5    0.99    0.93
  -9   0   5   47.53    2.81
  -9   0   5   47.35    2.46
  -8   0   5    0.08    0.45
  -8   0   5    0.43    0.93
  -7   0   5   21.45    1.61
  -7   0   5   20.06    1.17
  -6   0   5   -0.19    0.92
  -6   0   5   -0.58    0.36
  -5   0   5  246.97   11.77
  -5   0   5  249.70   12.13
  -4   0   5   -0.05    0.85
  -4   0   5    0.36    0.27
  -3   0   5    0.24    0.87
   3   0  -5    0.33    0.26
   3   0  -5    0.21    0.24
  -2   0   5    1.20    0.64
  -2   0   5   -0.03    0.81
   2   0  -5    0.00    0.23
  -1   0   5  372.52   18.92
   1   0  -5  422.90   18.71
  -1   0   5  393.58   19.01
   0   0   5    0.72    0.78
   0   0   5   -0.93    0.86
  -1   0  -5    6.46    0.50
   1   0   5    3.63    1.12
   1   0   5    4.63    0.90
  -2   0  -5    0.41    0.47
   2   0   5   -0.82    1.17
   2   0   5    1.71    0.70
  -3   0  -5  168.81    7.96
   3   0   5  161.67    8.48
  -4   0  -5   -0.09    0.53
   4   0   5   -0.43    1.48
   5   0   5   -1.74    1.62
  -5   0  -5    1.45    0.58
  -6   0  -5    0.53    0.60
   6   0   5    2.63    1.81
  -7   0  -5   83.07    4.18
   7   0   5   83.40    5.23
   8   0   5   -0.08    1.96
  -9   0  -5    5.38    0.74
   9   0   5    9.21    2.43
 -10   0  -5   -0.60    0.61
  10   0   5   -0.50    2.27
 -11   0  -5   29.66    1.81
 -12  -1   5    2.41    0.70
 -12   1   5    2.05    0.69
 -11  -1   5   21.05    1.32
 -11   1   5   19.42    1.31
 -10  -1   5    1.92    0.56
 -10  -1   5    2.61    1.06
 -10   1   5    3.31    0.59
  -9  -1   5   -0.54    0.48
  -9  -1   5   -0.20    0.90
  -9   1   5   -0.19    0.84
  -9   1   5    0.34    0.48
  -8  -1   5   15.81    1.00
  -8  -1   5   16.92    1.57
  -8   1   5   15.13    0.98
  -8   1   5   14.55    1.37
  -7  -1   5   61.38    3.43
  -7  -1   5   61.44    2.99
  -7   1   5   62.56    3.37
  -7   1   5   55.99    2.99
  -6  -1   5   20.12    1.70
  -6  -1   5   21.12    1.17
  -6   1   5   21.17    1.18
  -6   1   5   23.23    1.62
  -5  -1   5    9.32    0.59
  -5  -1   5    7.59    1.15
  -5   1   5    7.64    1.14
  -5   1   5    9.57    0.61
  -4  -1   5    7.87    1.20
  -4  -1   5   10.11    0.60
  -4   1   5    9.68    1.11
  -4   1   5    9.78    0.60
   3  -1  -5  183.59    8.52
   3  -1  -5  184.02    8.53
  -3  -1   5  178.89    8.63
   3   1  -5  174.67    8.51
   3   1  -5  176.82    8.51
  -2  -1   5   30.40    2.11
   2  -1  -5   33.73    1.69
  -2  -1   5   37.26    2.01
  -2   1   5   32.94    2.09
   2   1  -5   35.06    1.68
  -1  -1   5   12.08    1.23
  -1  -1   5   12.73    1.28
   1  -1  -5   12.60    0.71
   1   1  -5   12.41    0.68
  -1   1   5   13.43    1.22
  -1   1   5   12.23    1.07
   0  -1   5  104.04    5.34
   0  -1   5   99.06    5.20
   0  -1  -5  108.99    4.93
   0   1  -5  104.22    4.91
   0   1   5  103.39    5.18
   0   1   5   96.31    5.19
   1  -1   5  311.33   14.99
  -1  -1  -5  310.14   14.52
   1  -1   5  316.88   14.76
  -1   1  -5  299.96   14.51
   1   1   5  295.79   14.86
  -2  -1  -5   70.46    3.52
   2  -1   5   71.82    3.67
   2  -1   5   72.85    4.12
  -2   1  -5   72.57    3.51
   2   1   5   69.57    3.98
  -3  -1  -5   -0.09    0.52
   3  -1   5   -0.64    0.70
   3  -1   5    0.31    1.33
  -3   1  -5   -0.31    0.50
   3   1   5    0.09    1.26
  -4  -1  -5   33.44    1.83
   4  -1   5   33.40    2.67
   4   1   5   30.80    2.53
  -4   1  -5   33.32    1.80
   5  -1   5  110.52    6.07
  -5  -1  -5  104.34    5.26
  -5   1  -5  103.96    5.23
   5   1   5  109.24    6.04
  -6  -1  -5    6.87    0.80
   6  -1   5    5.02    1.88
  -6   1  -5    6.84    0.74
   6   1   5    5.39    2.06
  -7  -1  -5    0.93    0.60
   7  -1   5    0.24    1.78
  -7   1  -5    1.02    0.55
   7   1   5    2.68    1.99
   8  -1   5   14.98    2.49
  -8  -1  -5   16.00    1.13
   8   1   5   21.06    2.66
  -8   1  -5   15.89    1.12
  -9  -1  -5   35.99    2.10
   9  -1   5   42.07    3.53
   9   1   5   44.29    3.64
  -9   1  -5   34.52    2.08
 -10  -1  -5    3.54    0.71
  10  -1   5    6.04    2.45
 -10   1  -5    3.96    0.75
  11  -1   5    0.47    2.46
 -11  -1  -5    0.56    0.66
 -11   1  -5   -0.13    0.74
  12  -1   5    6.89    2.88
 -13  -2   5    0.27    0.77
 -12  -2   5    5.72    0.81
 -12   2   5    6.03    0.81
 -11  -2   5   -0.67    0.57
 -11   2   5    0.66    0.58
 -10  -2   5    1.77    0.55
 -10  -2   5    4.18    1.19
 -10   2   5    2.08    0.55
  -9  -2   5    7.65    0.70
  -9  -2   5   11.85    1.35
  -9   2   5    7.29    0.71
  -8  -2   5   41.54    2.50
  -8  -2   5   36.82    1.96
  -8   2   5   34.83    1.96
  -7  -2   5    0.43    1.09
  -7  -2   5    1.30    0.42
  -7   2   5    1.55    0.88
  -7   2   5    1.44    0.45
  -6  -2   5    9.30    1.34
  -6  -2   5    9.17    0.67
  -6   2   5   10.59    0.70
  -6   2   5   10.85    1.17
  -5  -2   5   19.61    1.57
  -5  -2   5   15.27    0.92
  -5   2   5   17.76    1.39
  -5   2   5   16.59    0.95
   4  -2  -5  131.32    6.05
   4  -2  -5  129.25    6.04
  -4  -2   5  125.71    6.43
  -4  -2   5  125.58    6.02
  -4   2   5  119.32    6.35
  -3  -2   5    5.82    1.11
   3  -2  -5    7.77    0.50
  -3  -2   5    6.25    0.45
  -3  -2   5    7.08    0.83
   3  -2  -5    7.92    0.51
  -3   2   5    8.97    1.05
  -2  -2   5  205.74   10.17
   2  -2  -5  214.07    9.84
  -2  -2   5  211.07   10.05
   2   2  -5  203.66    9.80
   2   2  -5  202.65    9.80
   1  -2  -5   59.75    2.92
  -1  -2   5   63.17    3.28
  -1  -2   5   56.45    3.27
   1   2  -5   61.17    2.89
   0  -2  -5  229.71   10.98
   0  -2   5  241.42   11.37
   0  -2   5  224.07   11.24
   0   2  -5  231.66   10.95
   1  -2   5    1.41    1.10
   1  -2   5    0.11    0.83
  -1  -2  -5    0.16    0.37
  -1   2  -5    0.25    0.37
   2  -2   5   78.14    4.15
   2  -2   5   85.05    4.57
  -2  -2  -5   79.67    3.98
  -2   2  -5   83.13    3.98
   2   2   5   81.63    4.40
   3  -2   5   54.51    2.90
  -3  -2  -5   55.79    2.80
  -3   2  -5   53.84    2.78
   3   2   5   56.27    3.32
  -4  -2  -5    8.44    0.82
   4  -2   5    9.33    1.82
   4   2   5    6.09    1.61
  -4   2  -5    9.50    0.76
  -5  -2  -5   -0.85    0.63
   5  -2   5   -0.36    1.69
   5   2   5   -1.04    1.66
  -5   2  -5    0.57    0.54
  -6  -2  -5   37.47    2.07
   6  -2   5   34.39    3.03
   6   2   5   39.05    3.03
  -6   2  -5   36.05    1.99
  -7  -2  -5   28.19    1.65
   7  -2   5   28.11    2.75
  -7   2  -5   26.06    1.57
  -8  -2  -5   40.51    2.24
   8  -2   5   40.79    3.32
  -8   2  -5   40.31    2.19
  -9  -2  -5    0.51    0.63
   9  -2   5    2.14    2.08
  -9   2  -5    0.19    0.61
 -10  -2  -5   12.08    1.00
  10  -2   5   10.43    2.50
 -10   2  -5   12.14    1.04
 -11  -2  -5    2.42    0.70
  11  -2   5    8.33    2.68
 -11   2  -5    2.73    0.75
 -13  -3   5    0.69    0.74
 -12  -3   5    4.00    0.75
 -12   3   5    4.90    0.79
 -11  -3   5    0.04    0.57
 -11   3   5   -0.16    0.58
 -10  -3   5   17.65    1.17
 -10  -3   5   19.77    1.80
 -10   3   5   18.02    1.20
  -9  -3   5    0.24    0.45
  -9  -3   5   -1.03    1.15
  -9   3   5    1.08    0.48
  -8  -3   5   24.57    1.42
  -8  -3   5   25.10    2.04
  -8   3   5   26.73    1.45
  -7  -3   5   -0.18    0.39
  -7  -3   5    0.67    1.24
  -7   3   5    0.19    0.44
  -6  -3   5   56.63    3.40
  -6  -3   5   60.06    2.89
  -6   3   5   58.55    2.91
  -5  -3   5    2.55    1.11
  -5  -3   5    2.19    0.35
  -5   3   5    1.89    0.35
  -4  -3   5   21.74    1.21
   4  -3  -5   21.67    1.15
  -4  -3   5   21.29    1.73
  -4  -3   5   20.72    1.11
   4  -3  -5   21.90    1.17
  -3  -3   5    3.83    0.60
   3  -3  -5    3.81    0.39
  -3  -3   5    3.08    0.31
   3  -3  -5    3.28    0.38
  -3  -3   5    4.02    1.10
   2  -3  -5  140.65    6.61
  -2  -3   5  124.11    6.91
  -2  -3   5  145.49    6.77
   2   3  -5  140.21    6.56
   2   3  -5  140.75    6.56
  -1  -3   5   -0.05    0.71
  -1  -3   5    1.58    0.92
   1  -3  -5    0.06    0.29
   1   3  -5    0.14    0.24
   0  -3   5  169.23    8.47
   0  -3   5  175.00    8.53
   0  -3  -5  180.59    8.23
   0   3  -5  166.28    8.18
   1  -3   5   11.15    1.29
  -1  -3  -5    8.55    0.63
   1  -3   5    9.44    1.06
  -1   3  -5    8.31    0.64
   2  -3   5  141.42    7.02
   2  -3   5  142.12    6.72
  -2   3  -5  125.04    6.50
   3  -3   5   -0.79    1.33
   3  -3   5   -0.78    0.85
  -3  -3  -5   -0.62    0.53
  -3   3  -5    0.20    0.46
  -4  -3  -5   92.14    4.07
  -4  -3  -5   78.90    4.13
   4  -3   5   79.98    4.79
  -4   3  -5   77.74    4.05
   5  -3   5    1.02    1.72
  -5  -3  -5    0.47    0.65
  -5   3  -5    1.18    0.51
  -6  -3  -5   28.75    1.74
   6  -3   5   26.42    2.68
  -6   3  -5   32.16    1.68
   7  -3   5   -3.29    1.75
  -7  -3  -5    1.18    0.60
  -7   3  -5   -0.01    0.52
   8  -3   5   32.99    2.93
  -8  -3  -5   31.67    1.86
  -8   3  -5   31.19    1.79
   9  -3   5    0.48    1.94
  -9  -3  -5    1.01    0.63
  -9   3  -5    1.62    0.65
  10  -3   5   13.18    2.54
 -10  -3  -5   15.22    1.18
 -10   3  -5   16.65    1.17
  11  -3   5    1.59    2.31
 -11   3  -5    1.88    0.77
 -13  -4   5    2.01    0.82
 -12  -4   5    2.80    0.76
 -12   4   5    2.80    0.75
 -11  -4   5   -0.54    0.57
 -11   4   5   -0.04    0.61
 -10  -4   5    3.09    0.58
 -10  -4   5    1.18    1.27
 -10   4   5    0.99    0.54
  -9  -4   5    9.33    1.46
  -9  -4   5    9.95    0.79
  -9   4   5    9.52    0.80
  -8  -4   5   33.48    1.77
  -8  -4   5   35.98    2.38
  -8   4   5   30.76    1.78
  -7  -4   5    6.32    1.32
  -7  -4   5    6.12    0.57
  -7   4   5    5.91    0.60
  -6  -4   5   18.49    1.04
  -6  -4   5   18.90    1.76
  -6   4   5   18.43    1.07
  -5  -4   5   77.98    3.81
   5  -4  -5   78.70    3.86
   5  -4  -5   79.90    3.86
  -5  -4   5   79.52    4.35
   4  -4  -5  120.17    5.79
  -4  -4   5  124.45    6.22
  -4  -4   5  115.82    5.73
   4  -4  -5  122.45    5.78
  -3  -4   5    0.92    0.24
  -3  -4   5    0.71    1.01
   3  -4  -5    0.90    0.32
  -2  -4   5   82.78    4.55
   2  -4  -5   89.02    4.19
  -2  -4   5   87.92    4.30
   2   4  -5   86.67    4.12
   1  -4  -5  170.93    8.06
  -1  -4   5  164.92    8.22
  -1  -4   5  164.05    8.36
   1   4  -5  176.46    8.00
   0  -4   5   58.87    3.22
   0  -4  -5   60.10    2.92
   0  -4   5   62.71    3.19
   0   4  -5   56.46    2.86
   1  -4   5    0.10    0.88
   1  -4   5   -0.50    0.83
  -1   4  -5    0.72    0.42
   2  -4   5   71.11    3.75
  -2  -4  -5   72.34    3.58
   2  -4   5   78.00    4.02
  -2   4  -5   69.17    3.53
   3  -4   5   26.54    2.08
  -3  -4  -5   24.20    1.48
   3  -4   5   24.54    1.65
  -3   4  -5   27.23    1.40
  -4  -4  -5   26.16    1.44
  -4  -4  -5   24.92    1.51
   4  -4   5   22.59    2.25
  -4   4  -5   24.73    1.38
   5  -4   5   -0.46    1.64
  -5  -4  -5    1.60    0.71
  -5   4  -5    2.66    0.53
  -6  -4  -5   30.76    1.74
   6  -4   5   26.69    2.62
  -6   4  -5   27.78    1.59
   7  -4   5   27.10    2.76
  -7  -4  -5   32.35    1.79
  -7   4  -5   29.07    1.67
  -8  -4  -5   14.86    1.12
   8  -4   5   12.42    2.19
  -8   4  -5   14.92    1.06
   9  -4   5    3.69    2.12
  -9  -4  -5    7.22    0.83
  -9   4  -5    4.50    0.73
 -10  -4  -5   11.30    0.99
  10  -4   5    6.42    2.22
 -10   4  -5   10.52    0.97
  11  -4   5    8.71    2.50
 -11   4  -5    8.55    0.96
 -12  -5   5    0.45    0.70
 -12   5   5    0.84    0.74
 -11  -5   5   19.90    1.30
 -11   5   5   19.72    1.33
 -10  -5   5    2.09    0.61
 -10  -5   5    2.65    1.39
 -10   5   5    2.06    0.61
  -9  -5   5    0.37    1.25
  -9  -5   5    1.28    0.51
  -9   5   5    0.32    0.51
  -8  -5   5   -0.74    1.20
  -8  -5   5    0.01    0.45
  -8   5   5   -0.67    0.44
  -7  -5   5   48.40    2.56
  -7  -5   5   60.21    3.26
  -7   5   5   48.25    2.59
  -6  -5   5    7.61    0.57
  -6  -5   5    8.31    1.37
  -6   5   5    6.37    0.59
  -5  -5   5    7.48    0.54
   5  -5  -5    8.56    0.62
  -5  -5   5    7.47    1.36
   5  -5  -5    7.91    0.64
   4  -5  -5   21.17    1.19
  -4  -5   5   21.22    1.11
   4  -5  -5   22.37    1.20
  -4  -5   5   22.23    1.79
  -3  -5   5  173.88    8.25
   3  -5  -5  177.14    8.32
  -3  -5   5  172.17    8.71
  -2  -5   5   19.12    1.52
   2  -5  -5   19.03    1.05
   2   5  -5   18.43    0.94
  -1  -5   5    5.20    0.71
  -1  -5   5    6.77    1.01
   1  -5  -5    5.68    0.50
   1   5  -5    4.81    0.36
   0  -5   5    0.43    0.66
   0  -5  -5    0.49    0.39
   0  -5   5    1.53    0.90
   0   5  -5    0.32    0.34
   1  -5   5  314.26   15.16
  -1  -5  -5  318.85   14.90
   1  -5   5  315.90   15.12
  -1   5  -5  307.11   14.82
  -2  -5  -5   12.21    0.89
   2  -5   5   11.31    1.30
   2  -5   5   12.60    1.19
  -2   5  -5   13.05    0.77
   3  -5   5    1.70    1.16
   3  -5   5    1.24    0.83
  -3  -5  -5    0.50    0.59
  -3   5  -5    0.57    0.42
  -4  -5  -5   12.02    0.99
  -4  -5  -5   12.19    0.92
   4  -5   5   10.36    1.61
  -4   5  -5   10.16    0.77
   5  -5   5   63.75    4.20
  -5  -5  -5   77.37    3.63
  -5   5  -5   68.52    3.47
   6  -5   5   11.53    1.86
  -6  -5  -5   14.41    1.09
  -6   5  -5   10.87    0.90
  -7  -5  -5    0.50    0.65
   7  -5   5   -0.84    1.62
  -7   5  -5    0.42    0.54
   8  -5   5    3.79    1.93
  -8  -5  -5    4.18    0.74
   9  -5   5   25.15    2.79
  -9  -5  -5   26.38    1.64
 -10  -5  -5    0.01    0.67
  10  -5   5    0.61    1.96
  11  -5   5    1.89    2.18
 -12  -6   5   -0.89    0.70
 -11  -6   5    0.75    0.64
 -11   6   5    0.24    0.62
 -10  -6   5    1.02    0.56
 -10  -6   5    1.14    1.41
 -10   6   5    0.00    0.55
  -9  -6   5   31.74    1.73
  -9  -6   5   32.69    2.45
  -9   6   5   29.61    1.74
  -8  -6   5    2.22    0.50
  -8  -6   5    3.50    1.30
  -8   6   5    1.10    0.47
  -7  -6   5    3.96    1.30
  -7  -6   5    5.04    0.53
  -7   6   5    3.93    0.51
   6  -6  -5    2.32    0.47
  -6  -6   5    3.10    1.27
   6  -6  -5    2.70    0.49
  -6  -6   5    2.58    0.42
   5  -6  -5   93.76    4.43
  -5  -6   5   87.13    4.93
   5  -6  -5   91.21    4.44
  -4  -6   5    0.72    1.13
   4  -6  -5    1.50    0.42
   4  -6  -5    1.31    0.43
   3  -6  -5    5.35    0.50
  -3  -6   5    5.09    1.14
   2  -6  -5   12.66    0.76
  -2  -6   5    9.91    1.29
  -1  -6   5  189.41    9.77
   1  -6  -5  207.15    9.47
   0  -6  -5    2.75    0.48
   0  -6   5    4.09    1.04
   0  -6   5    2.39    0.69
   1  -6   5    3.03    1.01
   1  -6   5    1.92    0.79
  -1  -6  -5    2.21    0.50
   2  -6   5    3.30    1.02
   2  -6   5    5.30    1.02
  -2  -6  -5    3.74    0.63
   3  -6   5  121.08    6.12
   3  -6   5  111.93    5.88
  -3  -6  -5  119.87    5.82
  -4  -6  -5    1.07    0.68
  -4  -6  -5    0.54    0.69
   4  -6   5    0.13    1.27
   5  -6   5   -0.36    1.34
  -5  -6  -5    1.16    0.66
   6  -6   5    0.74    1.45
  -6  -6  -5    1.99    0.71
   7  -6   5   48.05    3.45
  -7  -6  -5   48.93    2.66
  -8  -6  -5    6.86    0.83
   8  -6   5    6.88    2.01
  -9  -6  -5    1.41    0.70
   9  -6   5    1.06    2.00
  10  -6   5   -3.45    2.07
 -10  -6  -5    0.51    0.71
  11  -6   5   20.54    2.98
 -11   7   5    7.74    0.88
 -10  -7   5    3.91    1.47
 -10   7   5    1.88    0.61
  -9  -7   5    2.26    1.43
  -9   7   5    1.38    0.52
  -8  -7   5   11.17    1.53
  -8   7   5    7.01    0.68
   7  -7  -5   27.42    1.58
  -7  -7   5   31.42    2.28
   7  -7  -5   28.57    1.58
   6  -7  -5   10.06    0.78
  -6  -7   5   10.74    1.52
   6  -7  -5   10.55    0.77
  -5  -7   5    1.98    1.24
   5  -7  -5    0.31    0.44
   5  -7  -5    1.20    0.44
  -4  -7   5    0.35    1.15
   4  -7  -5    1.69    0.41
   3  -7  -5   65.15    3.27
  -3  -7   5   67.53    3.76
   2  -7  -5   23.85    1.34
  -2  -7   5   26.41    1.93
  -1  -7   5    3.64    1.15
   1  -7  -5    1.84    0.45
   0  -7  -5   36.54    1.93
   0  -7   5   38.38    2.10
   0  -7   5   35.11    2.33
   1  -7   5   69.51    3.70
   1  -7   5   68.21    3.58
  -1  -7  -5   66.28    3.39
  -2  -7  -5   53.58    2.83
  -2  -7  -5   51.84    2.70
   2  -7   5   52.80    2.96
   2  -7   5   50.73    2.95
  -3  -7  -5    0.76    0.63
   3  -7   5    1.76    1.05
   3  -7   5    1.53    0.99
  -3  -7  -5    0.91    0.72
   4  -7   5   19.27    1.78
  -4  -7  -5   19.08    1.31
  -4  -7  -5   19.41    1.33
   5  -7   5   63.98    3.82
  -5  -7  -5   63.32    3.33
   6  -7   5   10.38    1.67
  -6  -7  -5    6.69    0.90
  -7  -7  -5   -0.05    0.66
   7  -7   5   -1.28    1.49
  -8  -7  -5   11.27    1.02
   8  -7   5    9.51    2.03
   9  -7   5   14.54    2.49
  -9  -7  -5   12.47    1.09
  10  -7   5    4.10    2.32
 -11   8   5    0.79    0.65
 -10  -8   5    2.85    1.61
 -10   8   5    1.06    0.60
  -9  -8   5    0.46    1.40
  -9   8   5   -0.41    0.53
   8  -8  -5   25.63    1.52
   8  -8  -5   26.09    1.51
  -8  -8   5   27.80    2.24
   7  -8  -5    0.95    0.48
  -7  -8   5    1.87    1.24
   7  -8  -5    0.33    0.49
   6  -8  -5   14.24    0.96
  -6  -8   5   15.20    1.63
   6  -8  -5   15.75    0.98
  -5  -8   5    4.15    1.30
   5  -8  -5    1.40    0.48
   5  -8  -5    2.28    0.47
   4  -8  -5   69.27    3.41
  -4  -8   5   67.77    3.94
   3  -8  -5   -0.04    0.42
  -3  -8   5   -0.08    1.25
   2  -8  -5   69.18    3.42
  -2  -8   5   69.18    3.93
  -1  -8   5    1.83    1.07
   1  -8  -5    1.72    0.50
   0  -8   5   34.50    2.33
   0  -8  -5   35.62    1.88
   1  -8   5   -0.38    0.76
   1  -8   5   -0.02    1.05
  -1  -8  -5   -0.44    0.51
   2  -8   5   48.06    2.98
   2  -8   5   55.14    2.96
  -2  -8  -5   52.26    2.72
  -2  -8  -5   53.29    2.87
  -3  -8  -5   26.57    1.63
  -3  -8  -5   25.08    1.50
   3  -8   5   22.35    1.75
   3  -8   5   23.99    1.83
  -4  -8  -5   16.95    1.25
   4  -8   5   19.16    1.70
  -4  -8  -5   16.62    1.27
  -5  -8  -5   -0.61    0.65
   5  -8   5    0.58    1.14
   6  -8   5   14.96    1.85
  -6  -8  -5   18.21    1.31
  -7  -8  -5    2.03    0.69
   7  -8   5    1.99    1.54
   8  -8   5   15.73    2.19
  -8  -8  -5   12.77    1.14
   9  -8   5    1.01    1.99
  -9  -8  -5    1.15    0.76
  10  -8   5    1.75    2.42
 -11   9   5   -0.45    0.70
  10  -9  -5    8.33    0.88
  10  -9  -5    8.55    0.85
 -10  -9   5   15.00    1.97
  -9  -9   5    4.66    1.49
   9  -9  -5    2.50    0.62
   9  -9  -5    3.02    0.64
  -8  -9   5    6.33    1.48
   8  -9  -5    3.47    0.62
   8  -9  -5    4.13    0.65
  -7  -9   5   -0.68    1.31
   7  -9  -5    0.47    0.50
   7  -9  -5    1.02    0.52
   6  -9  -5   14.54    0.99
  -6  -9   5   16.13    1.72
   6  -9  -5   15.37    1.01
  -5  -9   5    2.27    1.25
   5  -9  -5    1.58    0.47
  -4  -9   5   26.22    2.14
   4  -9  -5   25.28    1.43
   3  -9  -5    4.22    0.52
  -3  -9   5    5.67    1.39
  -2  -9   5   47.35    2.96
   2  -9  -5   47.82    2.45
  -1  -9   5    2.60    1.22
   1  -9  -5    1.90    0.52
   0  -9  -5   12.14    0.90
   0  -9   5   12.80    1.45
  -1  -9  -5   26.31    1.51
   1  -9   5   24.51    1.90
   1  -9   5   25.79    1.68
  -1  -9  -5   25.80    1.75
  -2  -9  -5   24.43    1.54
   2  -9   5   24.44    1.89
   2  -9   5   28.17    1.78
  -2  -9  -5   25.80    1.71
  -3  -9  -5   -0.43    0.59
   3  -9   5   -0.05    0.89
  -3  -9  -5    0.79    0.76
   3  -9   5    1.78    1.05
  -4  -9  -5   36.42    2.18
  -4  -9  -5   38.90    2.14
   4  -9   5   36.51    2.44
  -5  -9  -5    2.53    0.78
   5  -9   5    1.17    1.14
   6  -9   5   30.79    2.41
  -6  -9  -5   29.30    1.87
  -7  -9  -5   -0.23    0.71
   7  -9   5   -0.07    1.46
   8  -9   5    8.60    1.97
  -8  -9  -5   10.78    1.08
  -9  -9  -5    0.55    0.81
   9  -9   5   -0.19    1.91
 -10 -10   5   -2.93    1.67
  10 -10  -5    0.61    0.73
  10 -10  -5    2.44    0.72
   9 -10  -5    5.01    0.74
  -9 -10   5    6.40    1.69
   9 -10  -5    3.57    0.70
  -8 -10   5    4.25    1.47
   8 -10  -5    3.85    0.64
   8 -10  -5    2.59    0.63
   7 -10  -5    0.57    0.55
  -7 -10   5    0.89    1.32
   7 -10  -5    0.13    0.56
  -6 -10   5    9.07    1.49
   6 -10  -5    8.31    0.75
   5 -10  -5   21.01    1.31
  -5 -10   5   25.98    2.07
  -4 -10   5   17.70    1.78
   4 -10  -5   16.77    1.07
   3 -10  -5    0.70    0.44
  -3 -10   5   -0.10    1.18
   2 -10  -5    2.27    0.51
  -2 -10   5    3.73    1.30
   1 -10  -5   57.19    2.88
   1 -10  -5   55.63    3.20
  -1 -10   5   56.38    3.36
   0 -10  -5   21.34    1.24
   0 -10  -5   18.03    1.52
   0 -10   5   18.89    1.71
  -1 -10  -5    1.23    0.79
   1 -10   5    3.27    1.14
  -1 -10  -5    1.17    0.61
   2 -10   5   14.04    1.28
  -2 -10  -5   14.56    1.09
   2 -10   5   14.19    1.55
  -2 -10  -5   13.06    1.22
  -3 -10  -5   18.13    1.46
   3 -10   5   17.61    1.66
   3 -10   5   19.56    1.56
  -3 -10  -5   18.85    1.30
  -4 -10  -5   19.55    1.39
  -4 -10  -5   18.67    1.47
   4 -10   5   18.62    1.67
   5 -10   5    1.00    1.14
  -5 -10  -5    1.64    0.78
  -6 -10  -5    9.67    1.06
   6 -10   5    6.01    1.40
  -7 -10  -5   14.34    1.16
   7 -10   5   10.42    1.83
   8 -10   5   -0.58    1.78
  -8 -10  -5    0.67    0.82
   9 -10   5    3.86    2.08
  10 -11  -5    2.03    0.72
 -10 -11   5    2.55    1.72
  10 -11  -5    0.63    0.77
   9 -11  -5   -0.63    0.66
   9 -11  -5   -0.14    0.67
  -9 -11   5    2.72    1.61
   8 -11  -5    0.24    0.62
   8 -11  -5    1.02    0.62
  -8 -11   5   -1.20    1.41
   7 -11  -5   21.15    1.35
  -7 -11   5   22.43    2.12
  -6 -11   5    1.46    1.37
   6 -11  -5    1.23    0.55
   5 -11  -5    0.81    0.54
  -5 -11   5   -1.00    1.28
   4 -11  -5    1.59    0.53
  -4 -11   5    2.49    1.31
  -3 -11   5   40.74    2.73
   3 -11  -5   39.34    2.12
   2 -11  -5    1.79    0.98
  -2 -11   5    1.27    1.18
   2 -11  -5    0.89    0.53
   1 -11  -5    1.84    1.00
  -1 -11   5    0.16    1.09
   1 -11  -5    0.59    0.55
   0 -11   5   -1.13    1.12
   0 -11  -5    0.94    0.57
   0 -11  -5   -0.03    0.83
  -1 -11  -5   44.07    2.75
   1 -11   5   47.05    2.98
  -1 -11  -5   50.09    2.53
  -2 -11  -5    1.57    0.72
   2 -11   5    1.85    0.87
   2 -11   5    0.06    1.16
  -2 -11  -5    2.15    0.86
   3 -11   5   -0.27    0.92
   3 -11   5   -0.12    1.18
  -3 -11  -5    0.51    0.71
  -3 -11  -5    0.67    0.83
   4 -11   5   -1.20    1.00
  -4 -11  -5    1.12    0.91
  -4 -11  -5    0.82    0.87
   5 -11   5   35.67    2.55
  -5 -11  -5   38.99    2.23
  -6 -11  -5    2.79    0.88
   6 -11   5    1.67    1.23
   7 -11   5    0.63    1.39
  -7 -11  -5   -0.63    0.81
  -8 -11  -5    2.24    0.90
   8 -11   5   -0.13    1.61
  -9 -12   5    4.64    1.70
   9 -12  -5    3.51    1.42
  -8 -12   5    1.76    1.54
   8 -12  -5    0.40    0.68
  -7 -12   5    2.86    1.45
   7 -12  -5    0.85    0.61
  -6 -12   5   -0.10    1.39
   6 -12  -5    0.62    0.62
  -5 -12   5   23.09    2.16
   5 -12  -5   22.76    1.36
   5 -12  -5   20.95    1.84
  -4 -12   5    4.38    1.46
   4 -12  -5    4.61    1.08
   4 -12  -5    2.94    0.62
   3 -12  -5   -0.22    0.99
   3 -12  -5   -0.31    0.55
  -3 -12   5    0.02    1.28
   2 -12  -5    5.41    0.69
   2 -12  -5    5.34    1.09
  -2 -12   5    4.96    1.37
  -1 -12   5   20.32    1.91
   1 -12  -5   19.50    1.67
   1 -12  -5   20.85    1.31
   0 -12  -5    0.85    0.95
   0 -12   5    0.11    1.21
   0 -12  -5    1.11    0.67
   1 -12   5    1.04    1.23
  -1 -12  -5   -0.02    0.68
  -1 -12  -5    0.29    0.90
   2 -12   5    7.50    1.07
   2 -12   5    6.72    1.46
  -2 -12  -5    7.14    1.09
  -2 -12  -5    6.94    0.96
   3 -12   5   32.85    2.48
  -3 -12  -5   36.66    2.13
  -3 -12  -5   36.23    2.30
   3 -12   5   35.55    2.34
  -4 -12  -5    1.19    0.95
  -4 -12  -5    0.48    0.90
   4 -12   5    0.37    1.06
  -5 -12  -5   -1.16    0.88
   5 -12   5   -0.21    1.06
   6 -12   5    0.29    1.27
  -6 -12  -5   -0.13    0.93
   7 -12   5   11.48    1.85
  -7 -12  -5   10.94    1.20
   8 -13  -5    1.01    1.32
  -8 -13   5    2.59    1.68
  -7 -13   5    3.01    1.65
   7 -13  -5    3.03    1.27
  -6 -13   5    1.34    1.58
   6 -13  -5   -0.06    1.18
   5 -13  -5    0.05    1.15
  -5 -13   5   -1.28    1.39
   4 -13  -5    2.76    1.17
  -4 -13   5    3.58    1.50
  -3 -13   5    5.76    1.57
   3 -13  -5    8.26    1.26
   2 -13  -5   10.82    0.94
   2 -13  -5    7.93    1.26
  -2 -13   5   12.24    1.63
   1 -13  -5   -1.61    0.95
   1 -13  -5    1.19    0.69
  -1 -13   5    0.24    1.27
   0 -13   5    3.12    1.35
   0 -13  -5    3.85    0.78
   0 -13  -5    3.91    1.14
  -1 -13  -5    5.40    1.14
  -1 -13  -5    5.33    0.90
   1 -13   5    3.22    1.36
  -2 -13  -5    5.82    1.15
  -2 -13  -5    6.57    0.98
   2 -13   5    5.76    1.47
   2 -13   5    7.24    1.09
  -3 -13  -5    0.99    0.90
  -3 -13  -5    0.53    1.00
   3 -13   5    1.00    1.02
  -4 -13  -5    9.24    1.17
   4 -13   5    7.00    1.32
  -4 -13  -5    5.50    1.21
   5 -13   5    9.63    1.48
  -5 -13  -5   10.25    1.23
   6 -13   5    5.04    1.50
  -6 -13  -5    5.39    1.08
  -7 -14   5    1.12    1.71
   7 -14  -5    1.95    1.36
  -6 -14   5    4.50    1.71
   6 -14  -5    1.35    1.26
  -5 -14   5    0.66    1.59
   5 -14  -5   -0.68    1.16
  -4 -14   5   10.71    1.75
   4 -14  -5    8.42    1.46
  -3 -14   5   -0.87    1.36
   3 -14  -5   -0.10    1.13
   2 -14  -5    4.38    1.27
  -2 -14   5    4.49    1.48
  -1 -14   5    1.81    1.38
   1 -14  -5   -1.91    0.98
   0 -14   5    7.74    1.57
   0 -14  -5    5.72    1.20
  -1 -14  -5    0.10    1.09
   1 -14   5   -1.26    1.39
   2 -14   5   13.30    1.36
  -2 -14  -5   10.23    1.41
   2 -14   5   10.97    1.75
  -3 -14  -5    0.77    1.16
   3 -14   5    1.44    1.14
  -4 -14  -5    4.91    1.35
   4 -14   5    6.52    1.44
   5 -14   5   -0.70    1.27
  -6 -15   5    3.05    1.86
   6 -15  -5    1.24    1.34
   5 -15  -5   -0.15    1.24
  -5 -15   5    0.98    1.74
  -4 -15   5    3.80    1.68
   4 -15  -5    5.29    1.36
  -3 -15   5    6.05    1.66
   3 -15  -5    2.68    1.30
   2 -15  -5    5.00    1.36
  -2 -15   5    7.54    1.73
  -1 -15   5    1.90    1.53
   1 -15  -5    0.95    1.21
   0 -15   5    0.57    1.52
   0 -15  -5    4.27    1.25
  -1 -15  -5    2.26    1.27
   1 -15   5    2.34    1.60
   2 -15   5    3.72    1.64
   2 -15   5    5.07    1.18
  -2 -15  -5    3.71    1.29
   3 -15   5    0.53    1.23
  -3 -15  -5    1.97    1.24
  -4 -15  -5    6.42    1.37
   4 -15   5    3.30    1.46
  -3 -16   5   -0.42    1.62
   3 -16  -5   -0.32    1.30
   2 -16  -5    0.37    1.32
  -2 -16   5    0.97    1.74
  -1 -16   5    7.24    1.77
   1 -16  -5    4.89    1.43
   0 -16  -5    1.63    1.33
   0 -16   5    2.03    1.68
  -1 -16  -5   -1.22    1.23
   1 -16   5    2.22    1.68
 -12   0   6    5.23    0.78
 -11   0   6   -0.28    0.55
 -10   0   6   14.95    1.05
 -10   0   6   16.85    1.54
  -9   0   6   -0.15    0.48
  -9   0   6    0.85    0.99
  -8   0   6   57.93    2.98
  -8   0   6   60.99    3.43
  -7   0   6   -1.07    1.01
  -7   0   6   -0.58    0.41
  -6   0   6   26.83    1.90
  -6   0   6   24.77    1.36
  -5   0   6   -0.14    0.30
  -5   0   6   -0.66    0.95
   4   0  -6  321.65   14.74
   4   0  -6  324.87   14.74
  -4   0   6  286.39   15.11
   3   0  -6    0.12    0.28
  -3   0   6    0.42    0.90
   3   0  -6   -0.43    0.28
  -2   0   6    4.23    0.87
   2   0  -6    5.12    0.40
  -2   0   6    1.83    1.07
  -1   0   6   -0.89    0.90
  -1   0   6   -0.74    0.92
   1   0  -6   -0.51    0.29
   0   0  -6  174.20    7.88
   0   0   6  161.25    8.26
   0   0   6  159.91    8.18
   1   0   6   -1.25    0.85
   1   0   6    0.29    1.14
  -1   0  -6    0.60    0.40
   2   0   6   18.72    1.86
  -2   0  -6   17.72    1.12
   2   0   6   18.71    1.36
  -3   0  -6    0.67    0.57
   3   0   6    0.95    1.51
   4   0   6   85.24    4.84
  -4   0  -6   75.73    3.98
   5   0   6    4.19    1.91
   6   0   6   58.71    4.02
  -6   0  -6   51.96    2.85
  -7   0  -6    0.42    0.59
   7   0   6   -0.15    2.09
   8   0   6   63.46    4.54
  -8   0  -6   60.63    3.21
   9   0   6    3.62    2.37
  10   0   6   -1.21    2.40
 -10   0  -6    1.01    0.65
 -12  -1   6   -0.53    0.65
 -12   1   6    1.29    0.67
 -11  -1   6    0.93    0.61
 -11  -1   6    1.33    1.20
 -11   1   6    0.06    0.57
 -10  -1   6    8.47    0.74
 -10  -1   6    7.79    1.29
 -10   1   6    6.54    0.74
 -10   1   6    8.92    1.19
  -9  -1   6    8.97    0.74
  -9  -1   6   10.46    1.30
  -9   1   6    8.43    0.74
  -9   1   6    7.42    1.15
  -8  -1   6   17.62    1.06
  -8  -1   6   19.49    1.68
  -8   1   6   14.71    1.49
  -8   1   6   17.40    1.08
  -7  -1   6    0.46    0.42
  -7  -1   6   -0.27    1.14
  -7   1   6    0.78    1.04
  -7   1   6    1.67    0.45
  -6  -1   6   44.50    2.74
  -6  -1   6   42.92    2.17
  -6   1   6   43.51    2.65
  -6   1   6   41.87    2.18
  -5  -1   6   31.20    1.67
  -5  -1   6   31.43    2.25
  -5   1   6   33.59    1.68
  -5   1   6   36.08    2.23
  -4  -1   6   50.93    3.12
   4  -1  -6   54.74    2.65
   4  -1  -6   57.61    2.66
   4   1  -6   54.46    2.64
  -4   1   6   45.25    3.06
   4   1  -6   56.69    2.64
   3  -1  -6    6.15    0.47
  -3  -1   6    3.43    1.15
   3  -1  -6    6.03    0.46
  -3  -1   6    6.11    0.86
   3   1  -6    6.91    0.45
  -3   1   6    5.58    1.11
   3   1  -6    6.36    0.46
   2  -1  -6  302.41   14.30
  -2  -1   6  319.46   14.61
  -2  -1   6  287.29   14.67
   2   1  -6  316.59   14.30
  -2   1   6  284.96   14.67
  -1  -1   6   84.45    4.48
   1  -1  -6   85.18    4.10
  -1  -1   6   86.77    4.49
   1   1  -6   87.75    4.09
  -1   1   6   80.75    4.46
  -1   1   6   84.19    4.37
   0  -1   6   34.07    2.11
   0  -1   6   38.20    2.31
   0  -1  -6   31.54    1.68
   0   1   6   34.36    2.09
   0   1   6   30.23    2.10
   0   1  -6   32.04    1.67
   1  -1   6   12.03    1.55
  -1  -1  -6    9.55    0.70
   1  -1   6    9.79    1.14
   1   1   6    6.77    1.33
  -1   1  -6   10.89    0.70
   2  -1   6   89.42    5.18
   2  -1   6   95.82    4.73
  -2  -1  -6   91.34    4.55
   2   1   6   95.35    5.11
  -2   1  -6   93.43    4.54
  -3  -1  -6   13.15    0.93
   3  -1   6    9.42    1.76
   3   1   6   12.88    1.79
  -3   1  -6   10.90    0.91
  -4  -1  -6    2.12    0.65
   4  -1   6    3.13    1.79
   4   1   6    4.82    1.85
  -4   1  -6    1.41    0.63
  -5  -1  -6   24.67    1.49
   5  -1   6   24.23    2.53
  -5   1  -6   21.93    1.41
   5   1   6   22.26    2.58
  -6  -1  -6   67.85    3.41
   6  -1   6   67.16    4.41
  -6   1  -6   59.42    3.35
   6   1   6   72.17    4.52
   7  -1   6   28.80    2.94
  -7  -1  -6   31.52    1.74
  -7   1  -6   28.13    1.69
   7   1   6   28.01    2.95
  -8  -1  -6   11.99    0.98
   8  -1   6   14.81    2.44
   8   1   6   13.43    2.68
  -8   1  -6   11.04    0.97
  -9  -1  -6   -1.45    0.61
   9  -1   6   -0.91    2.09
  -9   1  -6    0.86    0.62
   9   1   6   -0.81    2.34
  10  -1   6   21.03    3.02
 -10  -1  -6   14.58    1.19
 -10   1  -6   15.87    1.18
  11  -1   6   -1.13    2.63
 -11   1  -6    1.52    0.79
 -12  -2   6    1.30    0.72
 -12   2   6    1.97    0.70
 -11  -2   6   11.67    0.99
 -11  -2   6   14.81    1.55
 -11   2   6   11.72    0.98
 -10  -2   6    2.35    0.59
 -10  -2   6    2.14    1.19
 -10   2   6    2.82    0.58
  -9  -2   6    0.01    1.16
  -9  -2   6    0.30    0.50
  -9   2   6    0.74    0.49
  -8  -2   6    7.69    1.42
  -8  -2   6    8.09    0.69
  -8   2   6    9.07    0.72
  -7  -2   6   85.47    4.63
  -7  -2   6   83.75    4.09
  -7   2   6   83.70    4.10
  -7   2   6   81.36    4.50
  -6  -2   6    9.99    1.40
  -6  -2   6    6.81    0.57
  -6   2   6    6.07    1.10
  -6   2   6    6.71    0.57
  -5  -2   6    8.75    0.59
  -5  -2   6    7.31    1.34
   5  -2  -6    9.06    0.64
   5  -2  -6    9.26    0.64
  -5   2   6    8.59    1.17
  -4  -2   6   19.38    1.04
   4  -2  -6   20.24    1.08
   4  -2  -6   20.56    1.09
  -4  -2   6   18.67    1.67
  -4   2   6   18.98    1.57
  -3  -2   6   99.75    5.28
   3  -2  -6  103.99    4.82
  -3  -2   6  106.47    5.08
   3   2  -6  100.33    4.79
   3   2  -6  100.73    4.78
  -3   2   6   88.26    5.18
   2  -2  -6    5.42    0.47
  -2  -2   6    3.83    1.14
  -2  -2   6    6.34    1.12
   2   2  -6    6.08    0.42
  -2   2   6    4.54    1.09
  -1  -2   6   33.16    2.27
   1  -2  -6   37.28    1.84
  -1  -2   6   37.58    2.37
   1   2  -6   36.13    1.79
   0  -2   6   47.63    3.04
   0  -2   6   47.87    2.85
   0  -2  -6   49.49    2.46
   0   2  -6   51.78    2.44
   1  -2   6  113.37    5.85
  -1  -2  -6  118.23    5.58
   1  -2   6  112.18    6.13
  -1   2  -6  117.61    5.56
   2  -2   6    9.20    1.16
   2  -2   6    8.44    1.77
  -2  -2  -6   11.38    0.81
   2   2   6   10.86    1.51
  -2   2  -6   11.23    0.81
  -3  -2  -6    7.06    0.78
   3  -2   6    8.59    1.82
  -3   2  -6    8.56    0.75
   3   2   6    7.25    1.48
  -4  -2  -6   24.78    1.50
   4  -2   6   24.60    2.42
  -4   2  -6   23.73    1.42
   4   2   6   23.30    2.36
  -5  -2  -6   81.09    3.92
   5  -2   6   76.54    4.81
   5   2   6   74.07    4.77
  -5   2  -6   75.42    3.85
   6  -2   6    2.07    1.90
  -6  -2  -6    2.47    0.66
  -6   2  -6    3.31    0.61
  -7  -2  -6   17.83    1.25
   7  -2   6   17.34    2.48
  -7   2  -6   17.32    1.18
  -8  -2  -6   11.36    0.98
   8  -2   6    8.80    2.28
  -8   2  -6   10.96    0.92
   9  -2   6   33.04    3.33
  -9  -2  -6   33.31    1.92
  -9   2  -6   31.97    1.88
 -10  -2  -6   -0.26    0.65
  10  -2   6    5.24    2.52
 -10   2  -6    0.38    0.70
  11  -2   6    7.09    2.79
 -11   2  -6    6.54    0.92
 -12  -3   6    0.55    0.70
 -12   3   6    1.01    0.70
 -11  -3   6    2.00    0.62
 -11  -3   6    2.25    1.35
 -11   3   6    1.46    0.64
 -10  -3   6    1.76    1.33
 -10  -3   6   -0.22    0.54
 -10   3   6    0.24    0.54
  -9  -3   6   34.61    2.37
  -9  -3   6   31.44    1.73
  -9   3   6   30.16    1.74
  -8  -3   6   -0.24    0.44
  -8  -3   6    0.02    1.23
  -8   3   6    0.55    0.44
  -7  -3   6    1.44    1.27
  -7  -3   6    0.30    0.41
  -7   3   6    0.56    0.42
  -6  -3   6    1.90    0.39
  -6  -3   6    1.98    1.25
  -6   3   6    1.57    0.39
  -5  -3   6   97.27    5.30
  -5  -3   6  100.04    4.75
   4  -3  -6    0.49    0.36
  -4  -3   6    0.43    0.28
  -4  -3   6    0.59    1.11
   4  -3  -6   -0.24    0.36
  -4  -3   6    0.16    0.80
  -3  -3   6   39.53    2.20
  -3  -3   6   39.38    2.48
   3  -3  -6   37.38    1.90
   3   3  -6   36.36    1.84
   3   3  -6   36.38    1.85
   2  -3  -6   20.04    1.09
  -2  -3   6   18.45    1.67
  -2  -3   6   21.92    1.52
   2   3  -6   19.13    1.02
  -1  -3   6  200.39    9.51
  -1  -3   6  185.13    9.52
   1  -3  -6  191.11    9.16
   1   3  -6  193.14    9.12
   0  -3   6   -0.45    1.03
   0  -3   6    0.81    1.14
   0  -3  -6   -0.21    0.37
   0   3  -6    0.58    0.35
   1  -3   6   45.81    2.91
  -1  -3  -6   45.37    2.30
   1  -3   6   44.71    2.66
  -1   3  -6   44.79    2.27
  -2  -3  -6    0.61    0.51
   2  -3   6   -1.16    1.36
   2  -3   6   -1.32    0.92
  -2   3  -6    0.56    0.50
   3  -3   6   64.43    3.92
  -3  -3  -6   60.62    3.13
  -3   3  -6   59.92    3.08
  -4  -3  -6    0.64    0.69
   4  -3   6    2.48    1.76
  -4   3  -6    0.56    0.53
   5  -3   6   16.80    2.25
  -5  -3  -6   19.25    1.26
  -5   3  -6   17.16    1.14
  -6  -3  -6    2.54    0.69
   6  -3   6    2.51    1.83
  -6   3  -6    2.05    0.57
  -7  -3  -6   65.13    3.23
   7  -3   6   56.39    4.16
  -7   3  -6   60.22    3.13
   8  -3   6    1.77    2.04
  -8  -3  -6    2.99    0.74
  -8   3  -6    2.54    0.63
  -9  -3  -6    4.99    0.79
   9  -3   6    6.90    2.17
  -9   3  -6    5.09    0.75
  10  -3   6   -2.08    2.15
 -10  -3  -6    0.68    0.68
 -10   3  -6    0.28    0.71
  11  -3   6   10.22    2.85
 -11   3  -6   13.00    1.13
 -12  -4   6    1.11    0.72
 -12   4   6    1.27    0.76
 -11  -4   6   14.25    1.81
 -11  -4   6   11.84    0.98
 -11   4   6   10.86    0.99
 -10  -4   6    3.08    1.47
 -10  -4   6    2.57    0.63
 -10   4   6    2.49    0.59
  -9  -4   6   -0.54    0.48
  -9  -4   6    0.77    1.30
  -9   4   6    0.50    0.45
  -8  -4   6   21.17    1.19
  -8  -4   6   22.66    1.99
  -8   4   6   18.46    1.20
  -7  -4   6   55.11    3.36
  -7  -4   6   55.23    2.68
  -7   4   6   50.68    2.70
  -6  -4   6    8.44    0.62
   6  -4  -6    8.03    0.67
   6  -4  -6    8.27    0.68
  -6  -4   6    8.65    1.51
   5  -4  -6    3.26    0.49
  -5  -4   6    3.59    0.41
   5  -4  -6    3.66    0.48
  -5  -4   6    4.61    1.34
  -4  -4   6   62.80    3.24
   4  -4  -6   67.83    3.31
   4  -4  -6   67.95    3.32
  -4  -4   6   69.26    3.42
  -4  -4   6   70.21    3.90
  -3  -4   6  100.69    4.87
  -3  -4   6   91.46    5.15
   3  -4  -6   99.95    4.70
   3   4  -6   96.41    4.63
   3   4  -6   96.17    4.63
  -2  -4   6    1.07    1.11
  -2  -4   6    1.11    0.79
   2  -4  -6    0.82    0.37
   2   4  -6    0.15    0.26
  -1  -4   6   20.73    1.50
  -1  -4   6   17.05    1.62
   1  -4  -6   18.41    1.08
   1   4  -6   19.45    1.00
   0  -4  -6   44.14    2.30
   0  -4   6   46.87    2.73
   0  -4   6   49.46    2.76
   0   4  -6   43.86    2.25
   1  -4   6   45.44    2.64
   1  -4   6   36.51    2.40
  -1  -4  -6   42.20    2.09
  -1   4  -6   37.64    2.04
  -2  -4  -6    9.17    0.77
   2  -4   6    6.03    1.48
   2  -4   6    7.84    1.17
  -2   4  -6    8.00    0.70
  -3  -4  -6   21.46    1.35
   3  -4   6   22.03    2.16
  -3   4  -6   21.02    1.24
   4  -4   6   27.70    2.58
  -4  -4  -6   33.75    1.84
  -4   4  -6   31.47    1.70
  -5  -4  -6   70.29    3.41
   5  -4   6   61.71    4.22
  -5   4  -6   63.78    3.29
   6  -4   6   22.41    2.47
  -6  -4  -6   19.65    1.40
  -6   4  -6   21.58    1.28
   7  -4   6    9.79    2.06
  -7  -4  -6   10.96    0.97
  -7   4  -6    9.99    0.86
  -8  -4  -6   24.45    1.50
   8  -4   6   22.21    2.72
  -8   4  -6   21.12    1.39
   9  -4   6   18.37    2.54
  -9  -4  -6   18.60    1.31
  10  -4   6    1.52    2.25
 -10  -4  -6   -0.48    0.66
  11  -4   6    2.42    2.47
 -12  -5   6    0.99    0.73
 -11  -5   6    0.16    0.63
 -11  -5   6    3.08    1.58
 -11   5   6    0.08    0.62
 -10  -5   6    6.88    0.74
 -10  -5   6    8.07    1.65
 -10   5   6    5.85    0.71
  -9  -5   6    1.63    0.56
  -9  -5   6    2.97    1.44
  -9   5   6    1.70    0.52
  -8  -5   6   13.88    1.65
  -8  -5   6   11.61    0.82
  -8   5   6   10.22    0.81
   7  -5  -6    0.78    0.43
   7  -5  -6    0.44    0.42
  -7  -5   6    0.04    1.32
  -7  -5   6    0.73    0.42
  -7   5   6    0.22    0.43
  -6  -5   6   45.25    2.16
   6  -5  -6   40.70    2.21
  -6  -5   6   46.77    2.97
   6  -5  -6   40.55    2.22
  -5  -5   6    7.66    1.38
   5  -5  -6    7.06    0.62
   5  -5  -6    7.60    0.61
  -5  -5   6    5.92    0.51
  -4  -5   6   32.35    2.35
   4  -5  -6   32.76    1.72
   3  -5  -6    0.27    0.40
  -3  -5   6   -0.05    0.62
  -3  -5   6   -0.75    1.12
   3   5  -6    0.14    0.28
   3   5  -6   -0.56    0.26
   2  -5  -6  224.61   10.72
  -2  -5   6  231.18   10.91
  -2  -5   6  215.28   11.11
   2   5  -6  229.45   10.64
  -1  -5   6    8.08    1.31
  -1  -5   6   10.84    1.06
   1  -5  -6   10.04    0.73
   0  -5   6   36.03    2.25
   0  -5  -6   35.51    1.88
   0  -5   6   36.35    2.31
   1  -5   6    5.69    1.17
   1  -5   6    6.18    1.14
  -1  -5  -6    4.54    0.59
  -2  -5  -6   95.52    4.67
   2  -5   6   98.83    5.15
   2  -5   6   90.53    4.89
  -3  -5  -6   47.09    2.46
   3  -5   6   44.37    3.02
   4  -5   6    2.49    1.60
  -4  -5  -6    3.25    0.76
   5  -5   6    0.67    1.56
  -5  -5  -6   -0.04    0.64
   6  -5   6   53.60    3.87
  -6  -5  -6   59.59    3.06
  -7  -5  -6    3.69    0.71
   7  -5   6    0.93    1.88
   8  -5   6    8.98    2.17
  -8  -5  -6    7.61    0.93
   9  -5   6    2.91    2.07
  -9  -5  -6    2.48    0.71
  10  -5   6   13.47    2.55
 -11  -6   6   -0.27    1.64
 -11   6   6   -0.21    0.61
 -10  -6   6    9.30    1.73
 -10   6   6    7.44    0.77
  -9  -6   6    1.18    1.41
  -9   6   6    0.05    0.50
  -8  -6   6   38.14    2.55
   8  -6  -6   30.03    1.72
   8  -6  -6   30.34    1.72
  -8   6   6   29.42    1.71
  -7  -6   6    5.90    1.45
   7  -6  -6    4.27    0.57
   7  -6  -6    3.55    0.56
  -6  -6   6    9.48    1.48
   6  -6  -6    7.22    0.64
   6  -6  -6    6.91    0.64
  -5  -6   6    0.37    1.29
   5  -6  -6    0.71    0.45
   5  -6  -6    0.23    0.43
  -4  -6   6   90.69    4.98
   4  -6  -6   90.80    4.43
  -3  -6   6    0.24    1.23
  -2  -6   6   14.41    1.10
  -2  -6   6   13.76    1.53
   2  -6  -6   13.32    0.88
   1  -6  -6    3.96    0.53
  -1  -6   6    5.46    1.13
  -1  -6   6    3.40    0.81
   0  -6   6   90.45    4.90
   0  -6   6   95.50    4.83
   0  -6  -6   93.72    4.57
  -1  -6  -6   -0.24    0.53
   1  -6   6    0.85    1.00
   1  -6   6    0.10    0.98
  -2  -6  -6   24.05    1.47
   2  -6   6   25.89    1.99
   2  -6   6   26.15    1.80
  -3  -6  -6   -0.03    0.66
   3  -6   6   -1.72    1.24
   4  -6   6   65.79    3.99
  -4  -6  -6   66.34    3.42
   5  -6   6    1.19    1.59
  -5  -6  -6    3.08    0.74
  -6  -6  -6   15.79    1.20
   6  -6   6   13.37    1.98
  -7  -6  -6    0.80    0.66
   7  -6   6    1.44    1.77
   8  -6   6   36.74    3.30
  -8  -6  -6   39.51    2.25
   9  -6   6    0.38    2.09
  -9  -6  -6    3.57    0.80
  10  -6   6    0.52    2.13
 -11  -7   6    0.12    1.74
 -11   7   6    1.22    0.67
 -10  -7   6    7.83    1.72
 -10   7   6    4.99    0.68
   9  -7  -6    3.41    0.60
  -9  -7   6    2.63    1.60
   9  -7  -6    3.23    0.59
   8  -7  -6    2.19    0.54
   8  -7  -6    1.93    0.55
  -8  -7   6    3.89    1.50
   7  -7  -6   -0.05    0.43
   7  -7  -6    0.42    0.47
  -7  -7   6    1.13    1.31
   6  -7  -6   28.44    1.65
  -6  -7   6   32.74    2.40
   6  -7  -6   30.34    1.65
  -5  -7   6   37.14    2.67
   5  -7  -6   38.15    1.99
  -4  -7   6   23.52    2.12
   4  -7  -6   26.08    1.41
   3  -7  -6   12.86    0.85
  -3  -7   6   12.76    1.56
   2  -7  -6   27.13    1.54
  -2  -7   6   30.85    2.14
  -1  -7   6   66.80    3.61
  -1  -7   6   69.57    3.88
   1  -7  -6   71.28    3.45
   0  -7  -6   14.14    0.95
   0  -7   6   15.01    1.46
   0  -7   6   13.24    1.22
   1  -7   6    5.79    1.18
   1  -7   6    7.81    1.12
  -1  -7  -6    6.95    0.72
   2  -7   6   80.10    4.39
  -2  -7  -6   82.27    4.02
   2  -7   6   78.05    4.27
  -3  -7  -6    6.39    0.83
   3  -7   6    4.50    1.30
  -3  -7  -6    7.43    0.91
  -4  -7  -6    4.87    0.80
   4  -7   6    6.17    1.39
   5  -7   6    3.54    1.48
  -5  -7  -6    5.16    0.81
  -6  -7  -6   29.14    1.76
   6  -7   6   26.63    2.55
  -7  -7  -6   24.84    1.55
   7  -7   6   19.15    2.37
   8  -7   6   -1.94    1.82
  -8  -7  -6    1.48    0.76
   9  -7   6    0.67    2.16
  -9  -7  -6   -0.23    0.75
  10  -7   6    7.96    2.54
  11  -8  -6    7.91    0.86
  11  -8  -6    6.29    0.80
 -11  -8   6    9.64    2.01
  10  -8  -6   -0.06    0.60
 -10  -8   6   -0.58    1.58
  10  -8  -6    1.18    0.57
   9  -8  -6    0.39    0.58
   9  -8  -6    0.42    0.59
  -9  -8   6    1.95    1.59
  -8  -8   6    0.21    1.47
   8  -8  -6   -0.42    0.51
   8  -8  -6    1.06    0.56
   7  -8  -6   43.74    2.35
   7  -8  -6   42.76    2.35
  -7  -8   6   50.47    3.11
   6  -8  -6    1.12    0.51
   6  -8  -6    1.54    0.51
  -6  -8   6    3.20    1.42
  -5  -8   6    7.62    1.44
   5  -8  -6    7.09    0.66
   4  -8  -6    0.28    0.44
  -4  -8   6   -0.68    1.21
  -3  -8   6   65.74    3.98
   3  -8  -6   71.48    3.44
  -2  -8   6    5.35    1.28
   2  -8  -6    5.09    0.60
   1  -8  -6   23.42    1.38
  -1  -8   6   23.62    1.59
  -1  -8   6   25.61    1.94
   0  -8  -6   12.84    0.90
   0  -8   6   10.14    1.41
   0  -8   6   11.48    1.14
   1  -8   6   32.76    2.22
   1  -8   6   32.75    2.11
  -1  -8  -6   33.54    1.84
  -2  -8  -6    4.08    0.89
  -2  -8  -6    4.99    0.71
   2  -8   6    3.97    1.08
   2  -8   6    4.90    1.14
  -3  -8  -6   10.53    1.02
   3  -8   6    9.79    1.38
  -3  -8  -6    8.12    0.93
  -4  -8  -6    4.50    0.81
   4  -8   6    4.63    1.30
  -4  -8  -6    4.25    0.82
  -5  -8  -6   45.56    2.49
   5  -8   6   42.36    3.02
   6  -8   6   -0.82    1.53
  -6  -8  -6   -0.61    0.67
   7  -8   6    2.75    1.74
  -7  -8  -6    4.73    0.82
   8  -8   6    2.56    1.96
  -8  -8  -6   -0.29    0.73
   9  -8   6   15.75    2.67
 -11  -9   6    1.53    1.92
 -10  -9   6   -0.64    1.78
  10  -9  -6   -0.54    0.66
  10  -9  -6   -0.22    0.66
  -9  -9   6   13.26    1.93
   9  -9  -6   10.41    0.89
   9  -9  -6    6.84    0.85
   8  -9  -6    1.62    0.59
  -8  -9   6    1.80    1.43
   8  -9  -6    0.85    0.57
   7  -9  -6    0.88    0.55
   7  -9  -6    0.99    0.53
  -7  -9   6    1.29    1.42
   6  -9  -6   -0.50    0.49
  -6  -9   6    0.61    1.26
   5  -9  -6   37.32    1.95
  -5  -9   6   34.52    2.59
  -4  -9   6    2.05    1.24
   4  -9  -6    1.31    0.46
   3  -9  -6    3.40    0.52
  -3  -9   6    3.84    1.18
   2  -9  -6   18.58    1.14
  -2  -9   6   17.76    1.73
  -1  -9   6   35.77    2.46
   1  -9  -6   36.64    1.96
   0  -9  -6    0.41    0.54
   0  -9   6   -0.22    1.07
   0  -9   6    0.36    0.78
  -1  -9  -6   17.68    1.45
   1  -9   6   18.55    1.67
  -1  -9  -6   20.72    1.23
   1  -9   6   17.82    1.49
   2  -9   6    9.67    1.17
  -2  -9  -6    8.37    1.02
   2  -9   6    8.83    1.29
  -2  -9  -6    7.08    0.84
  -3  -9  -6   52.96    2.96
  -3  -9  -6   58.20    3.08
   3  -9   6   56.19    3.33
  -4  -9  -6    0.84    0.78
  -4  -9  -6    0.25    0.79
   4  -9   6   -0.26    1.13
  -5  -9  -6    4.30    0.88
   5  -9   6    6.15    1.41
  -6  -9  -6    1.89    0.77
   6  -9   6    1.11    1.41
  -7  -9  -6   15.61    1.27
   7  -9   6   13.85    2.15
   8  -9   6    2.23    1.97
  -8  -9  -6    1.96    0.86
   9  -9   6    4.33    2.24
 -10 -10   6   -1.22    1.85
  10 -10  -6    1.35    0.72
  10 -10  -6    1.36    0.70
   9 -10  -6   -0.51    0.65
  -9 -10   6    0.96    1.66
   9 -10  -6   -0.68    0.67
  -8 -10   6    9.14    1.77
   8 -10  -6    7.84    0.81
   8 -10  -6    7.55    0.83
   7 -10  -6    6.36    0.75
  -7 -10   6    7.75    1.67
   6 -10  -6    1.01    0.55
  -6 -10   6    0.94    1.28
  -5 -10   6    0.33    1.29
   5 -10  -6    1.22    0.52
  -4 -10   6   20.50    1.97
   4 -10  -6   19.81    1.22
  -3 -10   6   24.69    2.08
   3 -10  -6   22.28    1.36
  -2 -10   6   -1.15    1.17
   2 -10  -6    1.60    0.52
  -1 -10   6    1.05    1.16
   1 -10  -6    0.89    0.53
   0 -10   6   24.79    1.98
   0 -10   6   22.94    1.67
   0 -10  -6   23.06    1.74
   0 -10  -6   25.14    1.46
  -1 -10  -6   24.16    1.78
   1 -10   6   24.44    1.97
  -1 -10  -6   25.31    1.55
   1 -10   6   27.79    1.83
   2 -10   6    9.11    1.34
   2 -10   6    9.16    1.22
  -2 -10  -6    8.80    1.08
  -2 -10  -6    7.27    0.89
   3 -10   6    9.39    1.36
  -3 -10  -6    8.72    0.97
  -3 -10  -6   10.79    1.13
  -4 -10  -6   12.12    1.18
  -4 -10  -6   15.14    1.28
   4 -10   6   11.59    1.59
   5 -10   6    9.56    1.57
  -5 -10  -6   11.08    1.12
   6 -10   6    5.42    1.50
  -6 -10  -6    8.73    1.01
   7 -10   6    2.94    1.61
  -7 -10  -6    1.72    0.85
   8 -10   6    8.85    2.22
 -10 -11   6    5.52    1.99
   9 -11  -6    2.24    0.74
   9 -11  -6   -0.08    0.69
  -9 -11   6    0.91    1.65
   8 -11  -6    1.80    0.69
  -8 -11   6    4.40    1.69
   7 -11  -6   -0.22    0.58
  -7 -11   6   -0.39    1.46
  -6 -11   6   19.75    2.02
   6 -11  -6   17.56    1.19
  -5 -11   6    0.46    1.29
   5 -11  -6   -0.72    0.53
   4 -11  -6   10.55    0.85
  -4 -11   6   10.50    1.62
  -3 -11   6    0.31    1.27
   3 -11  -6   -0.02    0.51
   2 -11  -6   35.52    1.95
  -2 -11   6   34.71    2.56
   1 -11  -6    1.56    0.61
   1 -11  -6    1.10    0.98
  -1 -11   6    1.52    1.23
   0 -11  -6    3.30    0.69
   0 -11  -6    2.52    1.03
   0 -11   6    2.72    1.23
   1 -11   6    1.07    1.17
   1 -11   6    0.04    0.90
  -1 -11  -6    0.73    0.90
  -1 -11  -6    0.45    0.66
  -2 -11  -6   37.59    2.29
   2 -11   6   41.92    2.56
  -2 -11  -6   40.33    2.48
   2 -11   6   41.88    2.71
  -3 -11  -6    7.83    1.11
  -3 -11  -6   10.11    1.04
   3 -11   6    6.24    1.26
  -4 -11  -6    3.61    0.97
   4 -11   6    3.49    1.23
  -4 -11  -6    2.00    0.88
   5 -11   6    1.30    1.26
  -5 -11  -6    0.95    0.88
   6 -11   6   17.24    2.01
  -6 -11  -6   17.46    1.45
  -7 -11  -6    1.08    0.91
   7 -11   6   -2.02    1.57
   9 -12  -6   -0.66    0.77
  -9 -12   6    1.19    1.83
   8 -12  -6    4.67    0.82
  -8 -12   6    4.92    1.73
  -7 -12   6    1.93    1.54
   7 -12  -6    0.73    0.68
   6 -12  -6    3.56    0.70
  -6 -12   6    4.39    1.59
   5 -12  -6    1.61    0.62
  -5 -12   6    0.79    1.35
   4 -12  -6   18.25    1.25
  -4 -12   6   20.10    2.02
   3 -12  -6    3.64    1.15
  -3 -12   6    3.81    1.42
   3 -12  -6    3.13    0.67
   2 -12  -6    3.75    0.69
   2 -12  -6    4.64    1.16
  -2 -12   6    4.18    1.40
  -1 -12   6    0.65    1.23
   1 -12  -6    0.96    0.99
   1 -12  -6    2.29    0.67
   0 -12  -6   18.19    1.59
   0 -12   6   19.19    1.83
   0 -12  -6   18.12    1.29
   1 -12   6   -0.01    0.95
  -1 -12  -6    0.42    0.72
   1 -12   6    0.85    1.26
  -1 -12  -6    0.02    0.95
   2 -12   6    3.52    1.36
  -2 -12  -6    2.36    0.97
  -2 -12  -6    0.25    0.80
   2 -12   6    2.15    1.09
  -3 -12  -6    0.24    0.82
  -3 -12  -6   -0.80    0.94
   3 -12   6    1.20    1.07
  -4 -12  -6   14.84    1.46
   4 -12   6   15.44    1.68
  -4 -12  -6   15.91    1.41
  -5 -12  -6    4.48    1.02
   5 -12   6    2.99    1.39
   6 -12   6    1.27    1.46
  -6 -12  -6    4.37    1.09
   7 -12   6    0.72    1.71
   8 -13  -6    0.05    1.28
  -8 -13   6    2.94    1.70
  -7 -13   6    1.65    1.63
   7 -13  -6    0.85    1.25
   6 -13  -6    1.63    1.25
  -6 -13   6    4.86    1.64
   6 -13  -6    3.65    0.74
   5 -13  -6    7.71    1.38
  -5 -13   6    7.30    1.70
   5 -13  -6    8.90    0.89
   4 -13  -6    1.18    1.18
  -4 -13   6   -0.19    1.47
   4 -13  -6    1.68    0.70
  -3 -13   6    0.19    1.36
   3 -13  -6    0.17    1.10
   3 -13  -6    0.00    0.67
  -2 -13   6    3.70    1.44
   2 -13  -6    1.62    0.69
   2 -13  -6    0.78    1.08
   1 -13  -6    9.27    0.96
  -1 -13   6    8.71    1.52
   1 -13  -6    9.15    1.28
   0 -13  -6    1.46    1.10
   0 -13  -6    1.86    0.79
   0 -13   6    1.06    1.36
   1 -13   6    0.40    1.34
   1 -13   6    1.50    1.04
  -1 -13  -6    3.01    0.87
  -1 -13  -6    1.49    1.08
   2 -13   6    6.81    1.25
  -2 -13  -6    5.84    1.17
   2 -13   6    5.20    1.48
  -2 -13  -6    5.73    1.03
   3 -13   6    9.23    1.49
  -3 -13  -6   12.36    1.23
  -3 -13  -6   10.98    1.37
  -4 -13  -6    3.55    1.15
  -4 -13  -6    2.13    1.06
   4 -13   6    2.49    1.24
   5 -13   6    1.21    1.44
  -5 -13  -6    2.23    1.08
   6 -13   6    1.48    1.49
   6 -14  -6   -0.19    1.26
  -6 -14   6   -0.80    1.49
   5 -14  -6    0.55    1.22
  -5 -14   6   -0.48    1.62
   4 -14  -6    0.07    1.19
  -4 -14   6    0.36    1.55
  -3 -14   6    8.60    1.68
   3 -14  -6    5.92    1.34
  -2 -14   6    0.97    1.50
   2 -14  -6    0.56    1.17
   1 -14  -6    0.79    1.18
  -1 -14   6    2.49    1.48
   0 -14   6    1.20    1.40
   0 -14  -6    0.34    1.16
   1 -14   6   12.47    1.83
  -1 -14  -6   11.86    1.48
   1 -14   6   12.48    1.48
   2 -14   6    1.56    1.45
  -2 -14  -6   -0.95    1.08
   2 -14   6   -0.82    1.16
  -3 -14  -6    4.04    1.28
   3 -14   6    3.37    1.34
  -3 -14  -6    2.66    1.11
  -4 -14  -6   -1.57    1.19
  -4 -14  -6    0.41    1.14
   4 -14   6    0.06    1.28
  -5 -15   6    4.46    1.82
   5 -15  -6    1.41    1.29
  -4 -15   6    0.43    1.70
   4 -15  -6   -0.22    1.25
   3 -15  -6   -1.09    1.29
  -3 -15   6    0.44    1.60
  -2 -15   6    2.42    1.68
   2 -15  -6    1.79    1.35
   1 -15  -6    7.37    1.46
  -1 -15   6    3.82    1.68
   0 -15   6    1.88    1.56
   0 -15  -6   -0.06    1.16
   1 -15   6    1.78    1.22
  -1 -15  -6   -0.98    1.21
   1 -15   6    0.97    1.53
   2 -15   6    2.48    1.64
  -2 -15  -6    2.67    1.27
   2 -15   6    3.39    1.39
   3 -15   6    9.84    1.66
  -3 -15  -6    6.21    1.45
 -12   0   7   -0.47    0.66
 -11   0   7   12.12    1.47
 -11   0   7    9.63    0.92
 -10   0   7   -0.05    0.56
 -10   0   7    0.94    1.13
  -9   0   7   30.87    1.73
  -9   0   7   32.40    2.34
  -8   0   7    0.09    0.43
  -8   0   7    0.58    1.04
  -7   0   7   46.79    2.44
  -7   0   7   50.50    3.02
  -6   0   7    0.51    0.36
  -6   0   7   -0.29    1.06
  -5   0   7   17.48    1.75
   5   0  -7   20.37    1.13
   5   0  -7   20.85    1.11
   4   0  -7   -0.28    0.35
  -4   0   7    0.20    1.02
   4   0  -7    0.16    0.33
   3   0  -7  103.70    4.89
  -3   0   7   98.74    5.36
  -2   0   7   -0.87    0.97
   2   0  -7    0.10    0.30
  -2   0   7   -1.26    0.94
  -1   0   7   67.96    3.78
   1   0  -7   69.31    3.34
  -1   0   7   67.85    3.80
   0   0   7    0.41    1.20
   0   0   7   -0.81    1.00
   0   0  -7   -0.55    0.40
   1   0   7   48.97    3.16
   1   0   7   48.45    2.87
  -1   0  -7   50.90    2.52
  -2   0  -7   -0.50    0.55
   2   0   7   -1.71    1.43
   2   0   7   -0.47    0.92
   3   0   7   78.46    4.78
  -3   0  -7   79.63    3.96
   4   0   7    1.01    1.90
  -4   0  -7   -0.57    0.65
   5   0   7   83.16    5.15
  -5   0  -7   79.43    4.10
   6   0   7   -2.57    2.01
  -6   0  -7   -0.90    0.64
   7   0   7   36.29    3.45
  -7   0  -7   34.28    1.99
   8   0   7    0.67    2.08
  -8   0  -7   -1.14    0.61
  -9   0  -7   25.67    1.63
   9   0   7   26.97    3.32
 -10   0  -7   -1.28    0.66
  10   0   7    0.20    2.67
 -12  -1   7    0.12    0.69
 -12   1   7    1.16    0.69
 -11  -1   7    8.65    1.48
 -11  -1   7    7.99    0.85
 -11   1   7    8.81    0.86
 -10  -1   7   -1.37    1.13
 -10  -1   7    1.48    0.57
 -10   1   7    1.54    1.08
 -10   1   7    0.02    0.56
  -9  -1   7    5.10    0.63
  -9  -1   7    5.61    1.30
  -9   1   7    5.01    1.15
  -9   1   7    4.34    0.62
  -8  -1   7   15.69    1.58
  -8  -1   7   14.32    0.95
  -8   1   7   16.24    1.50
  -8   1   7   14.24    0.94
  -7  -1   7   45.19    2.31
  -7  -1   7   46.90    2.94
  -7   1   7   45.50    2.86
  -7   1   7   44.70    2.32
  -6  -1   7   -1.10    1.16
  -6  -1   7   -0.06    0.36
   6  -1  -7    0.54    0.39
   6  -1  -7    1.15    0.43
  -6   1   7    1.19    1.13
  -6   1   7    0.74    0.39
   5  -1  -7   60.62    2.94
   5  -1  -7   60.64    2.94
  -5  -1   7   57.85    3.51
  -5   1   7   56.58    3.47
   5   1  -7   60.36    2.92
   5   1  -7   58.17    2.92
   4  -1  -7   55.99    2.86
  -4  -1   7   57.87    3.47
   4  -1  -7   57.90    2.88
   4   1  -7   59.95    2.86
   4   1  -7   59.42    2.86
  -3  -1   7   55.43    3.23
  -3  -1   7   53.31    2.91
   3  -1  -7   53.09    2.64
   3   1  -7   53.52    2.62
  -3   1   7   51.43    3.20
   2  -1  -7    4.57    0.43
  -2  -1   7    3.08    1.12
  -2  -1   7    4.08    1.23
   2   1  -7    4.42    0.42
  -2   1   7    4.54    1.17
   1  -1  -7   51.66    2.55
  -1  -1   7   49.81    3.03
  -1  -1   7   54.88    3.10
  -1   1   7   49.16    2.94
   1   1  -7   52.52    2.54
  -1   1   7   49.75    3.01
   0  -1  -7   21.58    1.21
   0  -1   7   21.34    1.74
   0  -1   7   22.24    1.98
   0   1  -7   21.29    1.20
   0   1   7   22.54    1.72
   0   1   7   22.62    1.80
  -1  -1  -7   26.59    1.47
   1  -1   7   28.10    2.31
   1  -1   7   25.01    1.84
   1   1   7   25.79    2.14
  -1   1  -7   27.92    1.47
   2  -1   7   -1.17    1.54
  -2  -1  -7   -0.02    0.56
   2  -1   7    0.88    0.95
  -2   1  -7    0.23    0.54
   2   1   7    2.97    1.54
  -3  -1  -7   63.26    3.49
   3  -1   7   69.02    4.36
  -3   1  -7   73.25    3.52
   3   1   7   73.26    4.39
   4  -1   7   39.19    3.26
  -4  -1  -7   39.73    2.20
   4   1   7   39.57    3.27
  -4   1  -7   40.85    2.19
   5  -1   7   75.67    4.65
  -5  -1  -7   71.91    3.66
  -5   1  -7   70.51    3.62
   5   1   7   66.12    4.63
   6  -1   7   -0.18    1.94
  -6  -1  -7   -0.32    0.62
  -6   1  -7   -0.26    0.59
   6   1   7    0.75    2.07
  -7  -1  -7   32.66    1.83
   7  -1   7   30.65    3.16
   7   1   7   26.31    3.20
  -7   1  -7   29.99    1.76
   8  -1   7    9.37    2.49
  -8  -1  -7   11.33    0.96
   8   1   7   10.89    2.76
  -8   1  -7   10.38    0.95
  -9  -1  -7    7.08    0.84
   9  -1   7    5.31    2.55
  -9   1  -7    6.61    0.82
 -10  -1  -7    0.87    0.71
  10  -1   7    2.22    2.69
 -10   1  -7   -0.76    0.69
 -12  -2   7   -0.61    0.70
 -12   2   7    1.16    0.73
 -11  -2   7    1.95    1.29
 -11  -2   7    3.50    0.69
 -11   2   7    1.82    0.64
 -10  -2   7   19.80    1.84
 -10  -2   7   17.64    1.18
 -10   2   7   17.14    1.18
  -9  -2   7    3.97    0.57
  -9  -2   7    5.25    1.41
  -9   2   7    2.43    0.53
  -8  -2   7    1.26    0.47
  -8  -2   7   -0.60    1.23
  -8   2   7    1.15    0.44
  -7  -2   7    2.48    1.27
  -7  -2   7    2.98    0.46
  -7   2   7    2.81    0.46
  -7   2   7    3.07    1.13
   6  -2  -7   39.04    1.97
  -6  -2   7   36.45    1.93
   6  -2  -7   38.45    1.98
  -6  -2   7   39.74    2.64
  -6   2   7   35.95    2.48
   5  -2  -7    7.12    0.63
   5  -2  -7    7.54    0.61
  -5  -2   7    7.70    1.43
   5   2  -7    8.04    0.58
  -5   2   7    8.01    1.27
   5   2  -7    8.60    0.59
   4  -2  -7    3.89    0.44
   4  -2  -7    3.52    0.45
  -4  -2   7    2.92    1.33
  -4   2   7    3.43    1.13
   4   2  -7    3.64    0.40
   4   2  -7    3.64    0.42
   3  -2  -7    9.55    0.67
  -3  -2   7    9.65    1.35
  -3  -2   7   13.20    1.50
   3   2  -7   10.18    0.64
  -3   2   7    9.17    1.35
   2  -2  -7  137.90    6.49
  -2  -2   7  123.22    6.94
  -2  -2   7  139.94    6.92
   2   2  -7  139.42    6.46
  -1  -2   7   21.14    1.76
  -1  -2   7   21.13    1.92
   1  -2  -7   20.09    1.13
   1   2  -7   19.09    1.09
   0  -2   7   17.06    1.57
   0  -2  -7   16.10    1.00
   0  -2   7   17.17    1.88
   0   2  -7   16.33    0.96
   1  -2   7   18.52    2.05
   1  -2   7   16.63    1.52
  -1  -2  -7   18.21    1.10
  -1   2  -7   17.69    1.08
  -2  -2  -7   98.55    4.86
   2  -2   7   92.74    5.09
   2  -2   7  102.44    5.63
  -2   2  -7  102.56    4.85
  -3  -2  -7   21.42    1.37
   3  -2   7   23.06    2.42
  -3   2  -7   22.08    1.34
   3   2   7   20.85    2.30
   4  -2   7    6.88    2.05
  -4  -2  -7    2.67    0.73
  -4   2  -7    2.93    0.66
   4   2   7    2.10    1.83
  -5  -2  -7   23.21    1.44
   5  -2   7   23.14    2.62
  -5   2  -7   19.80    1.34
  -6  -2  -7  109.15    5.13
   6  -2   7   99.66    6.11
  -6   2  -7   96.42    5.03
   7  -2   7    4.12    2.09
  -7  -2  -7    4.14    0.77
  -7   2  -7    5.03    0.70
  -8  -2  -7    3.96    0.78
   8  -2   7    6.13    2.28
  -8   2  -7    3.30    0.70
  -9  -2  -7    5.98    0.83
   9  -2   7    4.02    2.39
  -9   2  -7    3.49    0.74
  10  -2   7    8.46    2.67
 -10  -2  -7    9.43    0.96
 -10   2  -7    8.56    0.94
 -12  -3   7    5.59    0.83
 -12   3   7    5.35    0.79
 -11  -3   7    2.36    1.44
 -11  -3   7    0.58    0.61
 -11   3   7   -0.20    0.61
 -10  -3   7    4.70    0.67
 -10  -3   7    3.32    1.47
 -10   3   7    2.76    0.62
  -9  -3   7    0.26    0.52
  -9  -3   7    2.60    1.41
  -9   3   7   -0.10    0.46
  -8  -3   7   49.59    2.58
  -8  -3   7   52.68    3.32
   7  -3  -7    1.20    0.46
  -7  -3   7    2.36    1.41
   7  -3  -7    1.97    0.47
  -7  -3   7    1.50    0.44
  -7   3   7    1.98    0.45
  -6  -3   7    0.52    0.38
  -6  -3   7   -0.74    1.32
   6  -3  -7    0.03    0.46
   6  -3  -7    0.43    0.44
  -5  -3   7    4.54    0.45
   5  -3  -7    4.78    0.53
  -5  -3   7    6.27    1.46
   5  -3  -7    5.48    0.56
  -4  -3   7  175.69    8.73
   4  -3  -7  166.96    8.16
   4   3  -7  171.87    8.11
   4   3  -7  168.70    8.10
   3  -3  -7   -0.05    0.38
  -3  -3   7    1.32    1.19
  -3  -3   7    1.32    1.18
   3   3  -7   -0.01    0.31
   2  -3  -7    9.17    0.67
  -2  -3   7    8.18    1.35
  -2  -3   7   11.73    1.45
   2   3  -7    9.84    0.62
   1  -3  -7   -0.23    0.41
  -1  -3   7   -0.02    1.13
  -1  -3   7    1.96    1.27
   1   3  -7   -0.40    0.35
   0  -3   7   79.11    4.28
   0  -3  -7   71.97    3.66
   0  -3   7   69.76    4.05
   0   3  -7   76.88    3.62
   1  -3   7    3.06    1.15
  -1  -3  -7    0.49    0.50
   1  -3   7    1.73    1.47
  -1   3  -7    0.88    0.51
   2  -3   7   -0.90    1.55
   2  -3   7   -1.44    1.05
  -2  -3  -7    0.49    0.59
  -2   3  -7    0.43    0.59
  -3  -3  -7   -0.38    0.60
   3  -3   7   -0.51    1.78
  -3   3  -7    0.70    0.61
  -4  -3  -7   93.14    4.43
   4  -3   7   88.80    5.32
  -4   3  -7   81.82    4.34
  -5  -3  -7    7.50    0.87
   5  -3   7    7.63    2.03
  -5   3  -7    8.80    0.80
  -6  -3  -7    0.04    0.69
   6  -3   7    0.87    1.81
  -6   3  -7    0.98    0.58
   7  -3   7   -0.16    1.97
  -7  -3  -7    0.73    0.71
  -7   3  -7   -0.36    0.58
  -8  -3  -7   41.46    2.26
   8  -3   7   37.76    3.45
  -8   3  -7   37.86    2.16
   9  -3   7    2.60    2.22
  -9  -3  -7   -0.52    0.67
  10  -3   7    1.90    2.54
 -12  -4   7    0.23    0.73
 -11  -4   7    4.87    0.73
 -11  -4   7    3.74    1.67
 -11   4   7    3.80    0.72
 -10  -4   7   13.33    0.97
 -10  -4   7   12.58    1.85
 -10   4   7   12.64    0.97
  -9  -4   7   10.65    1.72
  -9  -4   7   10.58    0.81
  -9   4   7    7.47    0.75
  -8  -4   7    1.40    1.39
  -8  -4   7   -0.53    0.45
  -8   4   7    0.27    0.45
   7  -4  -7   17.18    1.05
   7  -4  -7   16.43    1.06
  -7  -4   7   16.17    0.99
  -7  -4   7   16.41    1.89
   6  -4  -7   52.17    2.63
  -6  -4   7   53.56    3.32
   6  -4  -7   50.59    2.61
  -6  -4   7   50.75    2.56
  -5  -4   7    9.89    1.60
   5  -4  -7    8.09    0.68
   5  -4  -7    9.70    0.71
  -5  -4   7    8.61    0.60
  -4  -4   7   -1.94    1.21
   4  -4  -7    0.98    0.43
   4   4  -7    0.96    0.31
   4   4  -7    0.27    0.33
  -3  -4   7   38.44    2.28
  -3  -4   7   34.18    2.52
   3  -4  -7   35.54    1.85
   3   4  -7   34.37    1.77
  -2  -4   7   62.40    3.85
  -2  -4   7   72.57    3.76
   2  -4  -7   66.22    3.33
   2   4  -7   68.54    3.27
  -1  -4   7   26.81    2.10
  -1  -4   7   27.78    2.07
   1  -4  -7   26.34    1.47
   1   4  -7   28.03    1.42
   0  -4   7   -1.49    1.25
   0  -4   7    0.43    1.20
   0  -4  -7    0.24    0.47
   0   4  -7   -0.05    0.46
  -1  -4  -7    8.46    0.74
   1  -4   7    6.46    1.32
   1  -4   7    9.91    1.61
  -1   4  -7    8.00    0.71
   2  -4   7   67.10    3.83
   2  -4   7   77.99    4.29
  -2  -4  -7   74.12    3.56
  -2   4  -7   64.51    3.48
  -3  -4  -7   12.61    1.03
   3  -4   7   11.80    2.03
  -3   4  -7   12.42    0.91
   4  -4   7    1.28    1.76
  -4  -4  -7    1.60    0.71
   5  -4   7   38.36    3.15
  -5  -4  -7   38.63    2.18
   6  -4   7   44.32    3.51
   7  -4   7   10.99    2.37
  -7  -4  -7   14.73    1.15
  -8  -4  -7    2.67    0.75
   8  -4   7    2.45    2.06
   9  -4   7    7.34    2.42
  -9  -4  -7    6.66    0.91
  10  -4   7   11.37    2.74
 -11  -5   7    7.98    1.73
 -11   5   7    5.13    0.74
 -10  -5   7    1.59    1.57
 -10   5   7    0.59    0.54
  -9  -5   7    4.60    1.60
  -9   5   7    2.86    0.60
  -8  -5   7    5.54    1.50
   8  -5  -7    2.31    0.54
   8  -5  -7    2.17    0.54
   7  -5  -7   48.13    2.43
  -7  -5   7   46.53    3.14
   7  -5  -7   45.21    2.43
   6  -5  -7    0.74    0.48
   6  -5  -7    0.55    0.45
  -6  -5   7    0.65    1.36
  -5  -5   7   69.15    4.15
  -4  -5   7    6.96    1.56
   4  -5  -7    5.98    0.58
   3  -5  -7   48.47    2.48
  -3  -5   7   49.75    3.17
  -3  -5   7   48.86    2.75
   2  -5  -7    0.27    0.44
  -2  -5   7   -0.43    1.01
  -2  -5   7    0.55    1.19
   1  -5  -7   63.52    3.19
  -1  -5   7   62.09    3.66
  -1  -5   7   65.90    3.59
   0  -5  -7   39.04    2.14
   0  -5   7   44.40    2.70
   0  -5   7   40.27    2.61
   1  -5   7   22.60    1.86
  -1  -5  -7   24.66    1.40
   1  -5   7   23.32    2.03
   2  -5   7   -1.11    1.40
   2  -5   7   -1.22    1.10
  -2  -5  -7    1.32    0.61
  -3  -5  -7   47.76    2.53
   3  -5   7   45.10    3.26
  -4  -5  -7    4.92    0.81
   4  -5   7    3.99    1.63
  -5  -5  -7   48.63    2.69
   5  -5   7   49.96    3.58
  -6  -5  -7    2.74    0.74
   6  -5   7   -1.13    1.91
   7  -5   7   14.93    2.54
  -7  -5  -7   21.32    1.41
  -8  -5  -7    3.63    0.84
   8  -5   7    2.30    2.12
   9  -5   7    5.24    2.33
  -9  -5  -7    6.06    0.88
  10  -5   7   -2.05    2.27
 -11  -6   7    6.33    1.90
 -11   6   7    6.06    0.78
 -10  -6   7    1.98    1.63
  10  -6  -7    1.51    0.56
 -10   6   7   -0.25    0.58
   9  -6  -7   13.28    0.98
  -9  -6   7   11.39    1.84
   9  -6  -7   12.98    0.97
   8  -6  -7    0.35    0.54
   8  -6  -7    0.53    0.51
  -8  -6   7   -3.47    1.34
   7  -6  -7   14.59    1.00
   7  -6  -7   15.02    1.01
  -7  -6   7   19.80    1.98
  -6  -6   7   -0.67    1.41
   6  -6  -7   -0.69    0.44
   6  -6  -7    0.34    0.47
   5  -6  -7   21.33    1.25
  -5  -6   7   21.57    2.12
   4  -6  -7    2.47    0.50
  -4  -6   7    3.53    1.37
   3  -6  -7   45.82    2.34
  -3  -6   7   47.97    2.58
  -3  -6   7   41.71    2.93
   2  -6  -7    4.41    0.56
  -2  -6   7    3.18    1.34
  -2  -6   7    3.07    0.95
  -1  -6   7   35.20    2.25
  -1  -6   7   33.91    2.44
   1  -6  -7   37.17    1.91
   0  -6  -7    3.88    0.61
   0  -6   7    3.49    1.16
   0  -6   7    4.87    1.29
   1  -6   7   51.49    3.11
   1  -6   7   49.31    3.00
  -1  -6  -7   49.08    2.60
  -2  -6  -7    3.65    0.68
   2  -6   7    4.31    1.44
   2  -6   7    2.98    1.16
  -3  -6  -7   58.04    3.11
   3  -6   7   61.71    3.74
   4  -6   7    0.04    1.54
  -4  -6  -7    0.30    0.69
  -5  -6  -7   36.52    2.12
   5  -6   7   35.84    2.93
   6  -6   7    6.27    1.89
  -6  -6  -7   11.13    1.00
  -7  -6  -7   13.23    1.13
   7  -6   7    8.82    2.30
  -8  -6  -7   -0.30    0.73
   8  -6   7   -0.71    2.00
   9  -6   7   15.67    2.73
 -11  -7   7    3.19    1.90
  10  -7  -7    1.11    0.62
  10  -7  -7    1.19    0.64
 -10  -7   7    0.55    1.67
  -9  -7   7    5.57    1.68
   9  -7  -7    3.41    0.63
   9  -7  -7    3.68    0.68
  -8  -7   7   19.84    2.09
   8  -7  -7   14.57    1.08
   8  -7  -7   16.26    1.08
   7  -7  -7   17.45    1.12
  -7  -7   7   18.61    2.03
   7  -7  -7   16.48    1.13
  -6  -7   7    0.25    1.43
   6  -7  -7    1.44    0.47
  -5  -7   7    9.61    1.54
   5  -7  -7    7.31    0.68
  -4  -7   7   35.99    2.65
   4  -7  -7   37.00    1.96
   3  -7  -7   27.02    1.53
  -3  -7   7   29.17    2.28
  -3  -7   7   27.58    1.75
  -2  -7   7    5.09    0.93
  -2  -7   7    4.88    1.31
   2  -7  -7    3.13    0.58
   1  -7  -7   37.38    2.03
  -1  -7   7   39.05    2.35
  -1  -7   7   38.10    2.57
   0  -7   7   18.66    1.61
   0  -7  -7   18.06    1.18
   0  -7   7   20.11    1.74
   1  -7   7   23.84    1.88
   1  -7   7   20.87    1.79
  -1  -7  -7   20.63    1.34
  -2  -7  -7    1.48    0.62
   2  -7   7    0.59    1.20
   2  -7   7    0.18    1.04
  -3  -7  -7   33.90    1.94
  -3  -7  -7   30.61    1.85
   3  -7   7   29.95    2.44
  -4  -7  -7   24.90    1.64
   4  -7   7   27.29    2.33
  -5  -7  -7    4.01    0.88
   5  -7   7    4.85    1.75
  -6  -7  -7    2.10    0.80
   6  -7   7   -2.22    1.63
  -7  -7  -7   14.59    1.23
   7  -7   7   14.09    2.31
  -8  -7  -7   13.13    1.19
   8  -7   7   11.06    2.37
   9  -7   7    8.86    2.34
 -11  -8   7    2.11    1.90
 -10  -8   7   11.26    2.00
  10  -8  -7    9.02    0.91
  10  -8  -7   10.10    0.94
   9  -8  -7    1.15    0.59
   9  -8  -7    0.82    0.62
  -9  -8   7    0.40    1.61
   8  -8  -7    0.34    0.56
   8  -8  -7   -0.26    0.55
  -8  -8   7    2.12    1.54
   7  -8  -7   -1.09    0.53
   7  -8  -7   -0.24    0.53
  -7  -8   7   -0.29    1.42
   6  -8  -7   33.75    1.91
  -6  -8   7   36.62    2.71
  -5  -8   7    2.74    1.36
   5  -8  -7    2.62    0.51
  -4  -8   7   -0.45    1.24
   4  -8  -7    0.20    0.46
   3  -8  -7    1.68    0.48
  -3  -8   7    0.85    1.28
  -3  -8   7    0.53    0.79
  -2  -8   7   44.73    2.92
  -2  -8   7   46.95    2.58
   2  -8  -7   43.09    2.35
   1  -8  -7    3.64    0.60
  -1  -8   7    3.99    0.94
  -1  -8   7    3.66    1.20
   0  -8   7    0.45    1.08
   0  -8  -7    0.94    0.53
   0  -8   7   -0.10    0.92
   1  -8   7   12.66    1.38
  -1  -8  -7   11.51    0.95
   1  -8   7   11.44    1.41
   2  -8   7   52.79    3.25
  -2  -8  -7   55.20    2.83
   2  -8   7   51.65    3.12
  -3  -8  -7    4.57    0.90
  -3  -8  -7    2.98    0.75
   3  -8   7    3.09    1.36
  -4  -8  -7    1.01    0.77
   4  -8   7   -0.25    1.36
   5  -8   7   -1.08    1.49
  -5  -8  -7    1.79    0.85
  -6  -8  -7   40.45    2.27
   6  -8   7   35.07    3.03
  -7  -8  -7    0.68    0.81
   7  -8   7    0.03    1.83
   8  -8   7    1.06    2.07
   9  -8   7    0.03    2.29
 -10  -9   7   -0.55    1.82
  10  -9  -7    0.05    0.66
  10  -9  -7    0.74    0.64
  -9  -9   7   -1.10    1.79
   9  -9  -7    0.76    0.62
   9  -9  -7   -0.72    0.64
  -8  -9   7   20.42    2.21
   8  -9  -7   14.88    1.12
   8  -9  -7   15.12    1.11
  -7  -9   7    3.44    1.59
   7  -9  -7    2.78    0.64
  -6  -9   7   -0.06    1.41
   6  -9  -7    0.27    0.53
   5  -9  -7    6.31    0.72
  -5  -9   7    8.46    1.65
  -4  -9   7   35.17    2.56
   4  -9  -7   32.35    1.82
  -3  -9   7    4.13    1.29
   3  -9  -7    2.21    0.53
  -2  -9   7   -1.55    1.09
  -2  -9   7    1.15    0.85
   2  -9  -7   -0.50    0.47
   1  -9  -7    0.53    0.52
  -1  -9   7    0.93    0.85
  -1  -9   7    0.86    1.15
   0  -9  -7   43.73    2.33
   0  -9   7   43.27    2.76
   0  -9   7   42.30    2.62
  -1  -9  -7   -0.55    0.59
   1  -9   7   -1.12    0.95
   1  -9   7    0.19    1.07
  -2  -9  -7    0.55    0.66
  -2  -9  -7    0.58    0.88
   2  -9   7    0.95    1.09
   2  -9   7    0.19    1.12
  -3  -9  -7    0.99    0.83
   3  -9   7    2.09    1.25
  -3  -9  -7    2.79    0.78
   4  -9   7   29.39    2.43
  -4  -9  -7   30.10    1.87
  -5  -9  -7    3.93    0.91
   5  -9   7    3.40    1.55
  -6  -9  -7    2.19    0.82
   6  -9   7   -0.95    1.54
  -7  -9  -7    0.99    0.87
   7  -9   7    2.89    1.79
   8  -9   7   15.49    2.54
 -10 -10   7    3.20    1.97
   9 -10  -7    1.74    0.70
   9 -10  -7    1.66    0.69
  -9 -10   7    2.69    1.78
  -8 -10   7    0.21    1.67
   8 -10  -7   -0.77    0.64
   7 -10  -7    5.67    0.74
  -7 -10   7    7.30    1.74
   6 -10  -7   13.64    1.00
  -6 -10   7   12.54    1.84
   5 -10  -7    3.97    0.66
  -5 -10   7    5.72    1.57
   4 -10  -7    1.84    0.55
  -4 -10   7    2.40    1.37
  -3 -10   7    8.09    1.50
   3 -10  -7    8.74    0.78
   2 -10  -7   12.84    1.03
  -2 -10   7   15.26    1.66
  -2 -10   7   16.03    1.34
   1 -10  -7   12.93    0.98
  -1 -10   7   13.95    1.31
  -1 -10   7   11.75    1.52
   0 -10  -7    0.30    0.62
   0 -10   7   -0.30    0.93
   0 -10   7    2.46    1.20
  -1 -10  -7    7.37    0.84
   1 -10   7    8.02    1.20
  -1 -10  -7    7.23    1.09
   1 -10   7    7.06    1.36
  -2 -10  -7   22.81    1.52
  -2 -10  -7   22.89    1.67
   2 -10   7   21.87    1.91
   3 -10   7   14.43    1.71
  -3 -10  -7   16.58    1.27
  -3 -10  -7   16.66    1.41
  -4 -10  -7    1.61    0.89
   4 -10   7    1.56    1.34
  -5 -10  -7   13.91    1.21
   5 -10   7    8.29    1.74
  -6 -10  -7    6.32    1.03
   6 -10   7    5.83    1.78
   7 -10   7    4.08    1.87
   9 -11  -7    2.30    0.79
  -9 -11   7    1.66    1.90
   8 -11  -7   -0.94    0.67
  -8 -11   7   -1.32    1.58
  -7 -11   7   11.07    1.91
   7 -11  -7   10.27    0.95
   6 -11  -7    0.80    0.61
  -6 -11   7    3.18    1.48
  -5 -11   7    8.68    1.74
   5 -11  -7   11.98    0.95
   4 -11  -7    0.89    0.61
  -4 -11   7    0.43    1.33
   3 -11  -7   11.11    0.96
  -3 -11   7   13.14    1.63
  -2 -11   7    2.14    1.25
   2 -11  -7    0.56    0.59
   1 -11  -7   28.21    1.63
  -1 -11   7   26.46    1.90
  -1 -11   7   23.46    2.19
   0 -11  -7    6.90    1.17
   0 -11  -7    8.37    0.87
   0 -11   7    8.78    1.45
   0 -11   7    6.97    1.16
   1 -11   7   15.48    1.73
  -1 -11  -7   16.13    1.23
  -1 -11  -7   15.08    1.44
   1 -11   7   16.20    1.59
  -2 -11  -7   -1.85    0.87
  -2 -11  -7   -0.73    0.78
   2 -11   7   -0.33    1.09
  -3 -11  -7   13.28    1.30
  -3 -11  -7   10.18    1.15
   3 -11   7   13.02    1.65
  -4 -11  -7    0.29    0.89
   4 -11   7   -0.64    1.30
   5 -11   7    6.03    1.66
  -5 -11  -7    5.01    0.97
  -6 -11  -7    1.21    0.97
   6 -11   7    0.33    1.62
   7 -11   7    7.03    2.06
   8 -12  -7   -0.75    0.70
  -8 -12   7   -0.47    1.73
   7 -12  -7    6.18    0.85
  -7 -12   7    6.21    1.77
  -6 -12   7    3.95    1.53
  -5 -12   7    7.14    1.66
   5 -12  -7    5.72    0.78
  -4 -12   7    0.71    1.37
   4 -12  -7    0.54    0.62
  -3 -12   7    8.66    1.63
   3 -12  -7    7.22    0.84
   2 -12  -7    2.62    0.70
  -2 -12   7    2.58    1.45
   2 -12  -7    2.22    1.18
   1 -12  -7    8.63    1.33
  -1 -12   7    8.26    1.20
  -1 -12   7    9.55    1.57
   1 -12  -7    7.21    0.90
   0 -12  -7   -1.42    0.97
   0 -12   7    1.02    1.05
   0 -12  -7   -0.58    0.72
   0 -12   7    0.99    1.31
  -1 -12  -7   16.25    1.23
   1 -12   7   13.25    1.70
   1 -12   7   14.26    1.54
  -1 -12  -7   15.16    1.47
  -2 -12  -7    2.20    1.07
  -2 -12  -7    5.20    0.97
   2 -12   7    4.01    1.21
  -3 -12  -7    8.77    1.08
  -3 -12  -7    8.96    1.25
   3 -12   7    7.89    1.52
  -4 -12  -7    2.23    1.02
   4 -12   7   -2.02    1.34
   5 -12   7    6.58    1.59
  -5 -12  -7    6.48    1.14
   6 -12   7    0.25    1.66
   7 -13  -7    0.61    0.78
  -7 -13   7    1.81    1.72
   6 -13  -7    0.48    0.76
  -6 -13   7   -1.46    1.49
   5 -13  -7   -0.41    0.72
  -5 -13   7    1.19    1.55
  -4 -13   7    9.82    1.74
   4 -13  -7    7.22    0.93
   4 -13  -7    8.42    1.41
  -3 -13   7    4.96    1.53
   3 -13  -7    4.32    1.24
   3 -13  -7    4.86    0.83
   2 -13  -7    0.57    1.16
   2 -13  -7    0.80    0.75
  -2 -13   7    0.87    1.42
  -1 -13   7    3.24    1.54
   1 -13  -7    3.38    0.84
  -1 -13   7    6.82    1.22
   1 -13  -7    4.49    1.26
   0 -13   7    9.49    1.63
   0 -13  -7    7.91    1.26
   0 -13  -7    6.25    1.00
   0 -13   7    7.40    1.33
  -1 -13  -7    4.59    1.01
  -1 -13  -7    5.39    1.20
   1 -13   7    3.09    1.49
   1 -13   7    6.39    1.34
   2 -13   7   -1.06    1.21
  -2 -13  -7    0.43    1.13
  -2 -13  -7    0.87    0.97
   3 -13   7    3.35    1.42
  -3 -13  -7    4.91    1.12
  -3 -13  -7    4.83    1.21
  -4 -13  -7    7.83    1.27
   4 -13   7    7.31    1.62
   5 -13   7   -0.32    1.53
  -6 -14   7    4.36    1.81
   6 -14  -7    1.81    1.33
  -5 -14   7    2.24    1.66
   5 -14  -7    2.18    1.30
   4 -14  -7    0.04    1.32
  -4 -14   7   -1.82    1.52
   3 -14  -7    0.00    0.83
  -3 -14   7    0.45    1.58
   3 -14  -7    0.40    1.19
   2 -14  -7    8.12    1.04
  -2 -14   7    6.79    1.79
   2 -14  -7    6.28    1.33
  -1 -14   7   -0.54    1.47
  -1 -14   7   -1.00    1.17
   1 -14  -7    1.52    1.16
   1 -14  -7   -1.78    0.88
   0 -14  -7   -0.93    0.90
   0 -14  -7   -0.04    1.15
   0 -14   7    0.63    1.26
   0 -14   7    0.39    1.55
   1 -14   7    0.74    1.31
  -1 -14  -7   -0.98    1.00
  -1 -14  -7   -0.54    1.20
   1 -14   7   -0.01    1.52
   2 -14   7   15.44    1.82
  -2 -14  -7   14.47    1.37
  -2 -14  -7   11.69    1.60
  -3 -14  -7   -0.08    1.15
  -3 -14  -7   -0.80    1.28
   3 -14   7   -3.12    1.39
   3 -15  -7    1.82    1.30
  -3 -15   7    0.14    1.71
   2 -15  -7    0.99    1.33
  -2 -15   7    0.81    1.61
  -1 -15   7    3.29    1.37
  -1 -15   7    1.05    1.68
   1 -15  -7    1.71    1.34
   0 -15  -7    6.93    1.49
   0 -15   7    8.15    1.79
   0 -15   7    9.18    1.58
  -1 -15  -7    0.92    1.24
   1 -15   7    1.57    1.69
   1 -15   7    1.33    1.47
 -12   0   8    7.55    0.88
 -11   0   8    0.13    0.62
 -11   0   8    0.22    1.27
 -10   0   8    3.05    1.25
 -10   0   8    1.13    0.56
  -9   0   8   -1.22    1.20
  -9   0   8    0.13    0.45
  -8   0   8   27.19    2.09
  -8   0   8   22.40    1.35
   7   0  -8    0.63    0.42
  -7   0   8   -1.13    1.10
  -7   0   8    0.51    0.43
   7   0  -8    1.08    0.44
   6   0  -8   52.76    2.64
   6   0  -8   53.25    2.65
  -6   0   8   50.02    3.23
   5   0  -8   -0.15    0.38
  -5   0   8   -0.21    1.18
   5   0  -8   -0.03    0.40
  -4   0   8  116.21    6.21
   4   0  -8  117.47    5.63
  -3   0   8   -0.63    1.17
   3   0  -8    0.34    0.37
   2   0  -8    8.53    0.62
  -2   0   8    6.81    1.39
  -2   0   8    6.67    1.27
   1   0  -8    0.36    0.44
  -1   0   8   -0.40    1.27
  -1   0   8   -0.36    1.13
   0   0  -8   84.67    4.07
   0   0   8   77.54    4.51
   0   0   8   85.94    4.69
   1   0   8   -1.19    1.04
   1   0   8    0.06    1.48
  -1   0  -8   -1.38    0.52
   2   0   8   49.82    3.39
  -2   0  -8   45.71    2.49
   3   0   8   -2.05    1.79
  -3   0  -8    0.17    0.69
  -4   0  -8   88.39    4.53
   4   0   8   92.77    5.56
   5   0   8    1.35    2.16
  -5   0  -8    0.01    0.65
   6   0   8   11.57    2.61
  -6   0  -8    9.80    0.97
   7   0   8    1.13    2.24
  -7   0  -8    0.27    0.66
   8   0   8    8.58    2.76
  -8   0  -8    9.62    0.94
  -9   0  -8    1.43    0.78
   9   0   8    4.02    2.68
 -12  -1   8   -0.53    1.38
 -12  -1   8    0.98    0.76
 -12   1   8   -1.44    0.67
 -11  -1   8    5.33    0.73
 -11  -1   8    5.30    1.48
 -11   1   8    2.46    0.69
 -10  -1   8   18.89    1.88
 -10  -1   8   15.30    1.13
 -10   1   8   18.15    1.15
 -10   1   8   17.19    1.78
  -9  -1   8    0.70    1.27
  -9  -1   8    0.79    0.50
  -9   1   8    2.20    1.19
  -9   1   8    1.43    0.48
  -8  -1   8    8.35    0.68
  -8  -1   8    8.61    1.40
  -8   1   8    7.56    0.68
  -8   1   8   11.39    1.38
   7  -1  -8   13.55    0.91
   7  -1  -8   13.11    0.89
  -7  -1   8   15.09    1.68
  -7  -1   8   13.36    0.87
  -7   1   8   14.47    1.53
   6  -1  -8   40.37    2.18
  -6  -1   8   43.07    2.86
   6  -1  -8   42.24    2.18
  -6   1   8   41.10    2.80
   6   1  -8   43.39    2.18
   6   1  -8   43.13    2.16
   5  -1  -8    0.15    0.40
   5  -1  -8    0.60    0.40
  -5  -1   8   -0.65    1.19
   5   1  -8    0.13    0.38
   5   1  -8   -0.15    0.40
  -5   1   8   -0.57    1.20
   4  -1  -8   17.25    0.99
  -4  -1   8   14.91    1.76
   4   1  -8   17.56    0.97
  -4   1   8   14.31    1.75
  -3  -1   8   21.77    1.90
   3  -1  -8   18.83    1.13
  -3   1   8   20.26    1.88
   3   1  -8   20.43    1.11
   2  -1  -8   48.79    2.50
  -2  -1   8   50.70    3.11
  -2  -1   8   49.57    2.99
   2   1  -8   52.46    2.50
  -2   1   8   47.59    3.09
  -1  -1   8    5.09    1.32
  -1  -1   8    5.51    1.39
   1  -1  -8    4.04    0.54
   1   1  -8    4.76    0.53
  -1   1   8    3.93    1.18
   0  -1  -8    5.14    0.59
   0  -1   8    3.23    1.16
   0  -1   8    3.57    1.56
   0   1  -8    6.18    0.59
   0   1   8    3.81    1.43
   0   1   8    3.14    1.24
  -1  -1  -8   22.83    1.38
   1  -1   8   24.78    2.37
   1  -1   8   21.97    1.84
  -1   1  -8   25.28    1.39
   1   1   8   23.73    2.18
  -2  -1  -8  103.05    5.07
   2  -1   8  106.58    5.88
   2   1   8  105.41    5.81
  -2   1  -8   97.43    5.05
   3  -1   8   -1.85    1.87
  -3  -1  -8    0.42    0.66
  -3   1  -8    0.27    0.68
   3   1   8   -1.42    1.81
  -4  -1  -8   19.85    1.37
   4  -1   8   21.23    2.56
  -4   1  -8   21.12    1.36
   4   1   8   18.49    2.57
   5  -1   8   39.38    3.39
  -5  -1  -8   36.47    2.13
  -5   1  -8   37.99    2.12
   5   1   8   38.19    3.38
   6  -1   8   34.92    3.49
  -6  -1  -8   41.26    2.27
   6   1   8   43.78    3.68
  -6   1  -8   38.91    2.22
  -7  -1  -8   -0.05    0.72
   7  -1   8   -0.70    2.25
   7   1   8    3.51    2.55
  -7   1  -8   -1.36    0.63
  -8  -1  -8   15.13    1.20
   8  -1   8   12.61    2.87
  -8   1  -8   14.86    1.15
   9  -1   8    0.80    2.57
  -9  -1  -8    3.46    0.82
  -9   1  -8    4.27    0.80
  10  -1   8   12.08    3.01
 -12  -2   8   -0.73    0.76
 -12  -2   8   -0.20    1.55
 -11  -2   8    1.68    1.41
 -11  -2   8   -0.60    0.67
 -11   2   8    1.50    0.60
 -10  -2   8   -0.11    1.33
 -10  -2   8   -0.17    0.57
 -10   2   8   -0.25    0.52
  -9  -2   8    8.90    0.78
  -9  -2   8   12.53    1.69
  -9   2   8    9.33    0.77
   8  -2  -8    5.44    0.63
  -8  -2   8    4.42    0.56
  -8  -2   8    6.88    1.51
   8  -2  -8    5.51    0.61
  -8   2   8    4.44    0.58
   7  -2  -8    4.71    0.55
  -7  -2   8    4.53    1.44
   7  -2  -8    4.86    0.59
  -7  -2   8    4.71    0.52
  -7   2   8    3.35    1.18
   6  -2  -8    0.53    0.44
  -6  -2   8    0.33    1.29
   6  -2  -8   -0.04    0.41
   6   2  -8    1.11    0.41
  -6   2   8    0.03    1.15
   6   2  -8    0.20    0.38
   5  -2  -8   23.33    1.30
  -5  -2   8   22.64    2.12
   5  -2  -8   22.46    1.28
   5   2  -8   23.08    1.25
  -5   2   8   20.96    1.95
   5   2  -8   23.84    1.25
   4  -2  -8   20.06    1.17
  -4  -2   8   20.28    1.93
  -4   2   8   20.65    1.88
   4   2  -8   20.99    1.13
   3  -2  -8   24.54    1.33
  -3  -2   8   23.73    2.07
   3   2  -8   24.18    1.29
  -3   2   8   23.58    2.05
  -2  -2   8    9.39    1.53
  -2  -2   8    8.25    1.38
   2  -2  -8    5.93    0.58
   2   2  -8    5.65    0.55
   1  -2  -8   80.83    3.90
  -1  -2   8   81.99    4.53
  -1  -2   8   73.66    4.36
   1   2  -8   79.32    3.85
   0  -2   8   33.55    2.65
   0  -2   8   34.56    2.37
   0  -2  -8   34.59    1.83
   0   2  -8   34.02    1.80
   1  -2   8    2.30    1.75
   1  -2   8    3.17    1.21
  -1  -2  -8    5.55    0.63
  -1   2  -8    3.13    0.62
  -2  -2  -8    4.91    0.77
   2  -2   8    9.95    2.03
  -2   2  -8    6.82    0.79
  -3  -2  -8  155.01    7.51
   3  -2   8  160.36    8.38
  -3   2  -8  148.13    7.48
  -4  -2  -8   12.02    1.02
   4  -2   8   10.65    2.07
  -4   2  -8   10.72    0.97
  -5  -2  -8    3.04    0.76
   5  -2   8    3.33    2.06
  -5   2  -8    1.60    0.71
  -6  -2  -8    6.64    0.86
   6  -2   8    6.20    2.21
  -6   2  -8    5.72    0.78
   7  -2   8   22.78    2.92
  -7  -2  -8   26.50    1.64
  -7   2  -8   23.56    1.50
  -8  -2  -8    3.19    0.76
   8  -2   8    2.26    2.37
  -8   2  -8    1.21    0.71
  -9  -2  -8   -0.31    0.74
   9  -2   8   -0.04    2.46
 -12  -3   8   -0.82    1.55
 -12  -3   8   -0.47    0.78
 -11  -3   8   14.03    1.13
 -11  -3   8   17.62    1.95
 -10  -3   8    0.10    0.60
 -10  -3   8    1.75    1.54
 -10   3   8    0.06    0.53
  -9  -3   8    7.63    0.73
  -9  -3   8    7.64    1.65
  -9   3   8    7.78    0.73
   8  -3  -8    0.49    0.49
  -8  -3   8    0.48    0.46
   8  -3  -8    0.88    0.47
  -8  -3   8    2.44    1.39
  -7  -3   8   53.61    3.27
   7  -3  -8   45.36    2.49
   7  -3  -8   47.57    2.51
  -7  -3   8   49.27    2.45
  -6  -3   8   -0.20    1.37
   6  -3  -8    0.72    0.47
   6  -3  -8    0.99    0.45
   6   3  -8   -0.07    0.40
   6   3  -8    0.37    0.39
  -5  -3   8    2.07    1.42
   5  -3  -8    0.68    0.45
   5   3  -8    0.40    0.36
   5   3  -8    0.41    0.39
   4  -3  -8    0.81    0.42
  -4  -3   8    0.32    1.36
   4   3  -8    0.42    0.37
   3  -3  -8   55.87    2.87
  -3  -3   8   58.71    3.55
   3   3  -8   57.87    2.82
  -2  -3   8   -0.77    1.24
   2  -3  -8    0.40    0.45
  -2  -3   8    1.77    1.50
   2   3  -8    0.54    0.39
   1  -3  -8    5.75    0.66
  -1  -3   8   10.24    1.73
  -1  -3   8    6.03    1.39
   1   3  -8    7.29    0.60
   0  -3   8    2.79    1.28
   0  -3   8    1.25    1.67
   0  -3  -8    3.25    0.55
   0   3  -8    1.73    0.53
   1  -3   8   78.66    4.30
  -1  -3  -8   77.68    3.90
   1  -3   8   84.49    4.78
  -1   3  -8   74.05    3.86
   2  -3   8    8.26    2.03
  -2  -3  -8    9.08    0.85
  -2   3  -8    8.34    0.86
   3  -3   8   13.10    2.18
  -3  -3  -8   14.86    1.10
  -3   3  -8   13.25    1.04
  -4  -3  -8    0.02    0.68
   4  -3   8    2.06    1.87
  -4   3  -8    0.59    0.61
   5  -3   8   67.90    4.76
  -5  -3  -8   76.53    3.79
   6  -3   8   -0.67    1.99
  -6  -3  -8    1.47    0.69
   7  -3   8   -0.29    2.01
  -7  -3  -8    0.60    0.75
  -8  -3  -8    0.44    0.76
   8  -3   8    3.26    2.24
   9  -3   8   22.58    3.26
  -9  -3  -8   23.74    1.56
 -12  -4   8   -0.23    1.71
 -11  -4   8    2.67    1.73
 -11   4   8    1.06    0.63
 -10  -4   8   -0.09    1.60
 -10   4   8    0.83    0.57
  -9  -4   8    8.81    1.71
   9  -4  -8    8.45    0.81
   9  -4  -8    8.43    0.78
   8  -4  -8    7.02    0.73
   8  -4  -8    6.58    0.69
  -8  -4   8    8.94    1.65
   7  -4  -8    7.17    0.67
  -7  -4   8    8.94    1.67
   7  -4  -8    6.53    0.65
  -6  -4   8   12.29    1.79
   6  -4  -8   11.70    0.84
   6  -4  -8   11.71    0.86
   6   4  -8   12.87    0.81
   6   4  -8   13.24    0.80
   5  -4  -8   26.27    1.47
  -5  -4   8   27.32    2.35
   5   4  -8   26.37    1.40
   5   4  -8   26.36    1.39
   4  -4  -8   36.15    1.91
  -4  -4   8   37.29    2.69
   4   4  -8   35.89    1.84
  -3  -4   8    7.36    1.57
   3  -4  -8    7.38    0.64
   2  -4  -8    0.33    0.48
  -2  -4   8    1.50    1.42
  -2  -4   8   -1.08    1.24
   1  -4  -8   45.75    2.30
  -1  -4   8   45.75    2.96
  -1  -4   8   39.68    2.83
   0  -4  -8   27.06    1.51
   0  -4   8   23.83    2.05
   0  -4   8   27.17    2.30
   1  -4   8    1.39    1.62
   1  -4   8    3.27    1.28
  -1  -4  -8    1.89    0.63
  -2  -4  -8   25.25    1.53
   2  -4   8   26.03    2.55
  -3  -4  -8   82.54    4.00
   3  -4   8   72.18    4.79
  -4  -4  -8   37.90    2.12
   4  -4   8   34.51    3.07
  -5  -4  -8    0.54    0.70
   5  -4   8    0.00    1.85
   6  -4   8    2.48    2.09
  -6  -4  -8    4.81    0.82
  -7  -4  -8   27.00    1.68
   7  -4   8   23.00    2.81
  -8  -4  -8    0.53    0.78
   8  -4   8    2.29    2.24
   9  -4   8   -0.68    2.32
 -12  -5   8    0.62    1.87
 -11  -5   8   -0.62    1.78
  11  -5  -8   -0.24    0.59
  11  -5  -8    0.81    0.60
 -11   5   8    1.42    0.66
  10  -5  -8   13.22    1.01
  10  -5  -8   13.10    1.03
 -10  -5   8   15.65    2.10
  -9  -5   8    2.22    1.64
   9  -5  -8    0.66    0.60
  -8  -5   8   15.11    1.88
   8  -5  -8   10.92    0.89
   8  -5  -8   10.24    0.86
   7  -5  -8    3.01    0.53
   7  -5  -8    0.70    0.52
  -7  -5   8    1.43    1.55
  -6  -5   8   29.71    2.31
   6  -5  -8   23.98    1.44
   6  -5  -8   24.42    1.44
  -5  -5   8    2.86    1.46
   5  -5  -8    2.02    0.51
   4  -5  -8   15.35    1.01
  -4  -5   8   17.92    1.92
   3  -5  -8    9.55    0.74
  -3  -5   8   10.33    1.66
  -2  -5   8   55.14    3.49
   2  -5  -8   53.44    2.84
  -2  -5   8   60.09    3.37
  -1  -5   8   -0.48    1.30
  -1  -5   8    1.07    1.30
   1  -5  -8    0.65    0.53
   0  -5   8    3.21    1.35
   0  -5  -8    2.92    0.61
   0  -5   8    2.52    1.45
   1  -5   8   15.21    1.96
   1  -5   8   16.05    1.69
  -1  -5  -8   17.81    1.15
  -2  -5  -8   89.24    4.42
   2  -5   8   87.21    5.11
   3  -5   8    4.69    1.72
  -3  -5  -8    2.32    0.75
   4  -5   8   18.16    2.42
  -4  -5  -8   19.70    1.36
   5  -5   8    5.94    1.98
  -5  -5  -8    5.45    0.87
  -6  -5  -8   32.93    1.94
   6  -5   8   27.65    3.04
   7  -5   8    0.10    2.07
  -7  -5  -8    1.14    0.78
  -8  -5  -8   15.27    1.25
   8  -5   8   10.75    2.49
   9  -5   8    4.36    2.33
 -11  -6   8   -1.22    1.90
  10  -6  -8    3.25    0.74
  10  -6  -8    3.31    0.69
 -10  -6   8    4.01    1.85
  -9  -6   8    0.05    1.60
   9  -6  -8   -1.26    0.53
   9  -6  -8    0.39    0.54
   8  -6  -8   12.79    0.98
   8  -6  -8   12.59    0.95
  -8  -6   8   14.59    1.99
  -7  -6   8   -1.65    1.47
   7  -6  -8   -0.02    0.48
   7  -6  -8   -0.23    0.47
  -6  -6   8    5.91    1.59
   6  -6  -8    4.28    0.61
   5  -6  -8   -0.06    0.45
  -5  -6   8    0.97    1.44
   4  -6  -8   50.37    2.56
  -4  -6   8   48.25    3.31
   3  -6  -8    2.90    0.53
  -3  -6   8    3.85    1.44
  -2  -6   8   11.82    1.45
  -2  -6   8   12.40    1.67
   2  -6  -8   11.05    0.85
  -1  -6   8    1.19    1.32
   1  -6  -8    0.42    0.52
  -1  -6   8    2.23    1.29
   0  -6  -8   82.81    4.10
   0  -6   8   80.93    4.56
   0  -6   8   82.10    4.63
  -1  -6  -8   -0.66    0.55
   1  -6   8    0.47    1.21
   1  -6   8    0.45    1.33
  -2  -6  -8   17.86    1.21
   2  -6   8   17.10    2.01
   3  -6   8   12.15    1.98
  -3  -6  -8   12.79    1.10
   4  -6   8   33.14    2.93
  -4  -6  -8   38.51    2.15
  -5  -6  -8    0.14    0.81
   5  -6   8    1.53    1.85
  -6  -6  -8   15.54    1.24
   6  -6   8   10.67    2.43
   7  -6   8   -0.50    1.94
  -7  -6  -8    0.94    0.78
   8  -6   8    9.18    2.48
   9  -6   8    3.61    2.40
 -11  -7   8    8.03    2.17
 -10  -7   8    5.70    1.95
  10  -7  -8    3.52    0.69
  10  -7  -8    3.86    0.75
   9  -7  -8    0.76    0.63
   9  -7  -8    2.18    0.61
  -9  -7   8    1.40    1.75
   8  -7  -8    1.19    0.58
   8  -7  -8    1.06    0.58
  -8  -7   8    0.60    1.54
   7  -7  -8   17.69    1.16
  -7  -7   8   16.75    2.09
  -6  -7   8   23.28    2.29
  -5  -7   8    0.18    1.51
   5  -7  -8    0.51    0.48
   4  -7  -8    2.85    0.53
  -4  -7   8    1.86    1.40
   3  -7  -8   13.37    0.92
  -3  -7   8   12.65    1.69
  -2  -7   8   36.40    2.54
   2  -7  -8   33.00    1.86
  -2  -7   8   33.92    2.27
  -1  -7   8    3.41    1.28
  -1  -7   8    0.86    1.16
   1  -7  -8    1.52    0.56
   0  -7  -8   13.26    0.97
   0  -7   8   10.91    1.56
   0  -7   8   13.11    1.59
  -1  -7  -8   16.18    1.14
   1  -7   8   17.00    1.84
   1  -7   8   17.81    1.70
   2  -7   8   18.48    1.98
  -2  -7  -8   18.06    1.27
  -3  -7  -8    4.41    0.84
   3  -7   8    4.99    1.59
  -4  -7  -8    7.24    0.98
   4  -7   8    7.54    1.87
   5  -7   8   24.06    2.52
  -5  -7  -8   25.09    1.71
   6  -7   8   13.03    2.32
  -6  -7  -8   13.28    1.20
  -7  -7  -8    0.89    0.87
   7  -7   8    1.00    2.16
   8  -7   8    4.95    2.34
 -10  -8   8   -0.03    1.80
  -9  -8   8    7.76    1.96
   9  -8  -8    7.18    0.81
   9  -8  -8    5.09    0.75
  -8  -8   8    3.52    1.81
   8  -8  -8    0.71    0.61
   8  -8  -8    0.78    0.59
  -7  -8   8    4.37    1.78
   7  -8  -8    2.59    0.64
  -6  -8   8    1.56    1.66
   6  -8  -8    0.03    0.53
   5  -8  -8   24.50    1.46
  -5  -8   8   24.00    2.30
   4  -8  -8    1.20    0.48
  -4  -8   8    2.05    1.43
   3  -8  -8    3.69    0.59
  -3  -8   8    3.91    1.43
  -2  -8   8    2.20    1.37
   2  -8  -8    4.09    0.63
  -2  -8   8    2.10    1.04
  -1  -8   8   37.41    2.47
   1  -8  -8   36.87    2.07
  -1  -8   8   41.48    2.73
   0  -8   8   13.61    1.61
   0  -8  -8   11.21    0.94
   0  -8   8    9.39    1.46
   1  -8   8    4.22    1.35
   1  -8   8    3.92    1.37
  -1  -8  -8    4.39    0.74
  -2  -8  -8    0.33    0.70
   2  -8   8   -0.43    1.34
   3  -8   8   45.96    3.21
  -3  -8  -8   45.64    2.58
   4  -8   8   -0.21    1.58
  -4  -8  -8    0.77    0.83
   5  -8   8    0.94    1.74
  -5  -8  -8    0.42    0.89
  -6  -8  -8    3.56    0.92
   6  -8   8    3.42    1.93
   7  -8   8   13.12    2.55
  -7  -8  -8   20.54    1.52
   8  -8   8    1.60    2.31
 -10  -9   8    2.56    1.98
  -9  -9   8    2.65    1.79
   9  -9  -8    3.16    0.73
   9  -9  -8    1.36    0.66
  -8  -9   8    2.57    1.85
   8  -9  -8    0.61    0.64
   7  -9  -8   16.33    1.18
  -7  -9   8   18.84    2.31
  -6  -9   8   -0.50    1.47
   6  -9  -8    0.03    0.57
   5  -9  -8    2.97    0.58
  -5  -9   8    1.85    1.53
  -4  -9   8    1.97    1.50
   4  -9  -8    0.90    0.53
  -3  -9   8   25.68    2.29
   3  -9  -8   27.40    1.59
  -2  -9   8    0.58    1.33
  -2  -9   8    2.15    1.02
   2  -9  -8    1.44    0.61
   1  -9  -8    0.57    0.60
  -1  -9   8    0.99    1.30
  -1  -9   8    0.89    1.05
   0  -9   8   -0.68    1.07
   0  -9   8    2.18    1.31
   0  -9  -8   -0.20    0.60
  -1  -9  -8   31.51    1.93
   1  -9   8   32.28    2.44
   1  -9   8   36.86    2.48
  -2  -9  -8    6.59    1.09
  -2  -9  -8    6.99    0.91
   2  -9   8    5.90    1.47
  -3  -9  -8    3.15    0.87
   3  -9   8    3.45    1.51
   4  -9   8   -1.19    1.50
  -4  -9  -8    1.23    0.87
  -5  -9  -8   20.56    1.56
   5  -9   8   17.44    2.28
  -6  -9  -8   -0.34    0.92
   6  -9   8    0.20    1.82
   7  -9   8    1.98    2.12
  -9 -10   8    4.21    1.98
   8 -10  -8    3.65    0.76
  -8 -10   8    4.19    1.83
   7 -10  -8    2.82    0.68
  -7 -10   8    4.51    1.73
  -6 -10   8   -0.10    1.55
   6 -10  -8   -0.36    0.59
  -5 -10   8    4.80    1.64
   5 -10  -8    5.35    0.70
   4 -10  -8    9.64    0.87
  -4 -10   8    8.45    1.75
   3 -10  -8    0.28    0.60
  -3 -10   8    4.72    1.55
  -2 -10   8    5.84    1.47
   2 -10  -8    4.01    0.72
  -2 -10   8    5.50    1.15
   1 -10  -8   24.04    1.45
  -1 -10   8   22.43    2.08
  -1 -10   8   20.97    1.82
   0 -10  -8   22.92    1.47
   0 -10   8   20.71    1.85
   0 -10   8   23.39    2.05
   1 -10   8    1.24    1.29
  -1 -10  -8   -0.31    0.71
   1 -10   8   -0.54    1.17
   2 -10   8    6.93    1.46
  -2 -10  -8    5.09    1.09
  -2 -10  -8    6.75    0.94
  -3 -10  -8    8.35    1.02
   3 -10   8    8.22    1.66
  -4 -10  -8   11.63    1.20
   4 -10   8   10.12    1.78
  -5 -10  -8    1.29    0.97
   5 -10   8   -1.93    1.55
   6 -10   8    0.60    1.94
  -8 -11   8    4.36    1.96
   8 -11  -8    1.05    0.70
   7 -11  -8    0.31    0.68
  -7 -11   8    2.16    1.71
  -6 -11   8   12.02    2.04
   6 -11  -8   11.02    0.99
  -5 -11   8    0.90    1.50
   5 -11  -8    1.69    0.65
   4 -11  -8    5.67    0.75
  -4 -11   8    6.78    1.69
  -3 -11   8    6.04    1.64
   3 -11  -8    5.85    0.82
   2 -11  -8   13.81    1.10
  -2 -11   8   14.15    1.86
  -2 -11   8   13.58    1.46
  -1 -11   8   -0.33    1.08
  -1 -11   8    1.79    1.30
   1 -11  -8   -0.97    0.68
   0 -11  -8    6.03    0.86
   0 -11  -8    6.94    1.26
   0 -11   8    4.26    1.24
   0 -11   8    5.31    1.48
   1 -11   8    1.40    1.23
  -1 -11  -8    3.17    1.11
   1 -11   8    0.78    1.35
  -1 -11  -8    1.85    0.81
  -2 -11  -8   16.28    1.52
  -2 -11  -8   17.55    1.38
   2 -11   8   15.81    1.85
   3 -11   8    1.15    1.38
  -3 -11  -8   -0.43    0.88
   4 -11   8    5.03    1.70
  -4 -11  -8    4.94    1.11
   5 -11   8    0.62    1.70
   6 -11   8    9.82    2.12
  -7 -12   8   -0.33    1.86
   7 -12  -8   -0.37    0.73
  -6 -12   8    1.32    1.81
   6 -12  -8    0.95    0.73
  -5 -12   8    2.44    1.66
   5 -12  -8    1.08    0.75
  -4 -12   8   11.17    1.91
   4 -12  -8    8.26    0.93
  -3 -12   8   -1.32    1.51
   3 -12  -8    0.77    0.69
  -2 -12   8    3.60    1.55
  -2 -12   8    5.17    1.26
   2 -12  -8    4.98    0.85
  -1 -12   8    4.21    1.26
   1 -12  -8    1.11    1.16
  -1 -12   8    2.12    1.38
   1 -12  -8    2.41    0.80
   0 -12   8   12.23    1.58
   0 -12  -8   14.39    1.21
   0 -12  -8   11.56    1.50
   0 -12   8   14.22    1.78
  -1 -12  -8   -0.05    0.86
   1 -12   8   -1.28    1.33
  -1 -12  -8   -0.54    1.04
   1 -12   8   -0.90    1.21
  -2 -12  -8    4.72    1.01
   2 -12   8    3.98    1.43
  -2 -12  -8    1.57    1.13
   3 -12   8    3.89    1.53
  -3 -12  -8    1.31    0.96
  -4 -12  -8    4.93    1.19
   4 -12   8    4.25    1.76
   5 -12   8   -0.08    1.72
  -6 -13   8    2.36    1.83
   6 -13  -8    3.55    0.85
  -5 -13   8    0.07    1.70
   5 -13  -8   -0.60    0.78
   4 -13  -8    0.37    0.84
  -4 -13   8   -0.76    1.61
  -3 -13   8    4.72    1.66
   3 -13  -8    4.45    0.91
   3 -13  -8    5.24    1.38
  -2 -13   8    4.80    1.62
   2 -13  -8    4.46    0.93
  -2 -13   8    3.59    1.28
   2 -13  -8    2.15    1.29
   1 -13  -8    0.94    0.92
  -1 -13   8    0.21    1.26
  -1 -13   8   -1.04    1.40
   1 -13  -8   -0.92    1.09
   0 -13   8    3.17    1.42
   0 -13   8    4.48    1.52
   0 -13  -8    2.15    1.18
   0 -13  -8    2.61    0.99
   1 -13   8    8.33    1.53
  -1 -13  -8    6.32    1.28
  -1 -13  -8    2.23    1.03
  -2 -13  -8    1.54    1.04
  -2 -13  -8    2.20    1.19
   2 -13   8    1.30    1.42
   3 -13   8   -0.31    1.55
  -4 -14   8    0.23    1.63
   4 -14  -8   -0.79    0.86
   4 -14  -8   -0.78    1.33
   3 -14  -8    1.98    0.90
  -3 -14   8    1.55    1.70
   3 -14  -8    1.66    1.35
   2 -14  -8   -0.55    0.98
  -2 -14   8   -0.51    1.59
  -2 -14   8    0.14    1.39
   2 -14  -8   -0.95    1.26
   1 -14  -8   10.17    1.59
  -1 -14   8   12.29    1.74
  -1 -14   8   10.96    1.86
   1 -14  -8   10.77    1.30
   0 -14   8    0.40    1.56
   0 -14   8   -0.33    1.40
   0 -14  -8   -1.30    1.16
   0 -14  -8    0.34    1.05
  -1 -14  -8    0.69    1.16
   1 -14   8    1.67    1.46
  -1 -14  -8    1.67    1.30
 -12   0   9   -1.47    1.58
 -11   0   9    8.99    0.87
 -11   0   9   10.33    1.69
 -10   0   9    0.09    0.54
 -10   0   9    0.00    1.29
   9   0  -9    1.44    0.55
   9   0  -9    0.42    0.51
  -9   0   9    0.49    0.51
  -9   0   9    0.93    1.31
   8   0  -9   -0.18    0.49
   8   0  -9   -0.26    0.48
  -8   0   9    1.43    1.34
   7   0  -9   37.07    2.05
   7   0  -9   40.29    2.06
  -7   0   9   40.01    2.81
  -6   0   9   -0.07    1.26
   6   0  -9    0.14    0.44
   6   0  -9   -0.78    0.43
  -5   0   9    2.43    1.27
   5   0  -9    1.87    0.45
   4   0  -9    0.57    0.41
  -4   0   9   -0.95    1.23
   3   0  -9   85.45    4.21
  -3   0   9   87.57    4.90
  -2   0   9    1.19    1.31
   2   0  -9    0.15    0.45
  -1   0   9   10.33    1.61
  -1   0   9    9.45    1.63
   1   0  -9   11.61    0.82
   0   0  -9    0.28    0.54
   0   0   9    2.64    1.61
   0   0   9   -0.84    1.18
  -1   0  -9  130.65    6.26
   1   0   9  122.52    6.63
   1   0   9  132.22    7.04
   2   0   9    0.82    1.77
  -2   0  -9    0.70    0.69
  -3   0  -9    1.81    0.75
   3   0   9    1.00    1.99
   4   0   9   -2.14    2.04
  -4   0  -9   -0.10    0.71
   5   0   9   29.20    3.21
  -5   0  -9   28.22    1.76
  -6   0  -9    0.14    0.77
   6   0   9   -1.18    2.33
  -7   0  -9    4.80    0.87
   7   0   9    4.68    2.71
  -8   0  -9   -0.50    0.75
   8   0   9   -2.33    2.61
   9   0   9   27.57    3.81
  -9   0  -9   22.71    1.58
 -12  -1   9    0.53    1.56
 -11  -1   9    0.44    1.48
 -11  -1   9   -0.12    0.61
 -11   1   9    0.23    0.63
 -10  -1   9    2.10    0.58
 -10  -1   9    1.83    1.46
 -10   1   9    2.36    0.62
 -10   1   9    2.45    1.40
   9  -1  -9    9.37    0.83
   9  -1  -9    9.20    0.81
  -9  -1   9    8.56    1.56
  -9  -1   9    9.66    0.79
  -9   1   9   10.89    1.58
   8  -1  -9    1.08    0.50
  -8  -1   9    3.01    1.39
   8  -1  -9    1.06    0.55
   8   1  -9    1.63    0.48
  -8   1   9    0.60    1.18
   8   1  -9    0.68    0.50
   7  -1  -9    0.03    0.47
   7  -1  -9    0.61    0.49
   7   1  -9   -0.16    0.47
  -7   1   9    0.53    1.22
   7   1  -9   -0.34    0.43
   6  -1  -9    6.41    0.60
   6  -1  -9    6.18    0.61
  -6  -1   9    7.16    1.50
   6   1  -9    5.77    0.61
   6   1  -9    6.26    0.60
  -6   1   9    6.88    1.44
   5  -1  -9   20.77    1.18
  -5   1   9   19.14    1.96
   5   1  -9   20.17    1.16
   4  -1  -9   15.09    0.94
  -4  -1   9   15.01    1.74
  -4   1   9   15.82    1.71
   4   1  -9   15.03    0.93
  -3  -1   9    2.35    1.37
   3  -1  -9    2.21    0.45
  -3   1   9    1.04    1.34
   3   1  -9    2.36    0.44
  -2  -1   9   11.50    1.55
   2  -1  -9   10.84    0.75
  -2   1   9    6.65    1.53
   2   1  -9    9.49    0.73
  -1  -1   9   72.47    4.24
   1  -1  -9   72.66    3.60
  -1  -1   9   70.75    4.14
  -1   1   9   72.28    4.19
   1   1  -9   73.91    3.59
   0  -1   9   12.65    1.95
   0  -1  -9   13.12    0.94
   0  -1   9   10.77    1.56
   0   1   9    9.93    1.82
   0   1  -9   13.06    0.92
  -1  -1  -9    5.31    0.73
   1  -1   9    5.00    1.81
   1  -1   9    5.39    1.32
  -1   1  -9    6.73    0.76
   1   1   9    5.03    1.74
  -2  -1  -9   40.46    2.20
   2  -1   9   38.62    3.16
   2   1   9   36.89    3.07
  -2   1  -9   41.32    2.19
  -3  -1  -9  120.12    5.82
   3  -1   9  114.16    6.74
   3   1   9  115.37    6.70
  -3   1  -9  118.73    5.81
   4  -1   9    0.38    2.00
  -4  -1  -9    1.59    0.77
   4   1   9   -3.53    1.90
  -4   1  -9    0.16    0.71
  -5  -1  -9    1.39    0.77
   5  -1   9    2.32    2.12
   5   1   9    5.23    2.26
  -5   1  -9    3.49    0.75
   6  -1   9    6.65    2.51
  -6  -1  -9    5.21    0.91
   6   1   9    7.29    2.57
  -6   1  -9    7.58    0.91
  -7  -1  -9   16.99    1.30
   7  -1   9   16.15    2.92
  -7   1  -9   15.65    1.23
   8  -1   9   -0.27    2.55
  -8  -1  -9    0.25    0.79
  -8   1  -9    0.97    0.77
   9  -1   9    1.19    2.80
 -12  -2   9   -0.75    0.74
 -12  -2   9    1.34    1.77
 -11  -2   9    1.76    1.57
 -11  -2   9    1.17    0.64
 -11   2   9    0.47    0.64
 -10  -2   9    4.04    1.56
 -10  -2   9    4.52    0.65
  10  -2  -9    4.47    0.71
  10  -2  -9    4.52    0.67
  -9  -2   9   -0.90    1.31
   9  -2  -9   -0.49    0.52
  -9  -2   9    0.49    0.51
   9  -2  -9   -0.08    0.57
  -8  -2   9    9.41    1.65
   8  -2  -9    8.35    0.79
   8  -2  -9    9.35    0.77
   8   2  -9    8.63    0.73
   8   2  -9    9.17    0.75
   7  -2  -9    6.28    0.65
  -7  -2   9    5.66    1.52
   7  -2  -9    6.39    0.68
   7   2  -9    6.56    0.63
   7   2  -9    5.92    0.61
   6  -2  -9   18.05    1.18
   6  -2  -9   19.83    1.18
  -6  -2   9   21.06    2.09
   6   2  -9   20.85    1.17
   6   2  -9   19.65    1.15
  -6   2   9   20.67    1.97
   5  -2  -9    0.22    0.43
  -5  -2   9   -0.14    1.35
   5   2  -9   -0.49    0.40
  -5   2   9   -0.69    1.20
  -4  -2   9   17.99    1.90
   4  -2  -9   17.25    1.04
  -4   2   9   13.67    1.82
   4   2  -9   17.63    1.01
  -3  -2   9   18.55    1.98
   3  -2  -9   18.55    1.13
   3   2  -9   20.35    1.11
   2  -2  -9   32.82    1.73
  -2  -2   9   30.61    2.43
   2   2  -9   31.71    1.69
  -1  -2   9    2.08    1.28
  -1  -2   9    2.19    1.60
   1  -2  -9    1.14    0.52
   1   2  -9    0.03    0.51
   0  -2  -9   73.22    3.59
   0  -2   9   66.74    4.06
   0  -2   9   77.09    4.44
   0   2  -9   70.04    3.56
   1  -2   9   22.81    2.45
   1  -2   9   22.09    1.86
  -1  -2  -9   23.47    1.40
  -1   2  -9   22.41    1.40
  -2  -2  -9   21.87    1.40
   2  -2   9   21.03    2.52
  -2   2  -9   21.25    1.39
   3  -2   9    4.94    1.92
  -3  -2  -9    3.51    0.76
  -3   2  -9    5.25    0.80
  -4  -2  -9   32.87    1.99
   4  -2   9   34.72    3.18
  -4   2  -9   33.49    1.95
  -5  -2  -9    9.34    1.04
   5  -2   9    9.10    2.30
  -5   2  -9    9.83    0.97
  -6  -2  -9    2.37    0.79
   6  -2   9    2.28    2.15
   7  -2   9    2.34    2.34
  -7  -2  -9   -0.35    0.81
  -8  -2  -9   17.67    1.34
   8  -2   9   13.35    2.94
   9  -2   9   -1.15    2.69
 -12  -3   9    2.17    1.77
 -11  -3   9    0.38    0.65
  11  -3  -9    0.73    0.67
  11  -3  -9   -1.27    0.62
 -11  -3   9    2.07    1.63
  10  -3  -9   11.24    0.93
  10  -3  -9    8.38    0.85
 -10  -3   9   10.50    1.88
 -10  -3   9   10.46    0.87
  -9  -3   9   -0.77    1.53
  -9  -3   9    0.59    0.51
   9  -3  -9    0.48    0.58
   9  -3  -9    0.14    0.52
   8  -3  -9    3.01    0.57
  -8  -3   9    3.84    1.55
   8  -3  -9    2.78    0.61
  -8  -3   9    3.26    0.56
   8   3  -9    3.29    0.55
   8   3  -9    3.73    0.54
   7  -3  -9   -0.47    0.46
  -7  -3   9    0.95    1.45
   7  -3  -9    0.27    0.50
   7   3  -9   -0.60    0.43
   7   3  -9    0.16    0.48
  -6  -3   9   30.71    2.42
   6  -3  -9   25.66    1.51
   6   3  -9   27.50    1.46
   6   3  -9   25.39    1.46
  -5  -3   9   -0.91    1.36
   5  -3  -9   -0.47    0.44
   5   3  -9    0.11    0.41
   4  -3  -9   32.72    1.72
  -4  -3   9   30.68    2.53
   4   3  -9   31.57    1.66
   3  -3  -9    2.40    0.49
  -3  -3   9    1.17    1.40
   3   3  -9    2.85    0.46
  -2  -3   9   24.69    2.25
  -2  -3   9   28.30    2.39
   2  -3  -9   25.74    1.49
   2   3  -9   27.38    1.45
  -1  -3   9    3.88    1.73
  -1  -3   9   -1.56    1.25
   1  -3  -9    0.32    0.52
   0  -3   9   41.72    3.05
   0  -3  -9   37.12    2.05
   0  -3   9   36.12    2.58
   1  -3   9    1.76    1.23
   1  -3   9    0.81    1.74
  -1  -3  -9    0.84    0.62
   2  -3   9   76.35    4.73
  -2  -3  -9   74.15    3.82
   3  -3   9    6.03    2.09
  -3  -3  -9    7.22    0.84
   4  -3   9    7.55    2.17
  -4  -3  -9    6.90    0.93
  -5  -3  -9   -0.95    0.70
   5  -3   9   -0.88    2.00
  -6  -3  -9   27.48    1.77
   6  -3   9   26.31    3.00
   7  -3   9   -2.50    2.09
  -7  -3  -9    1.00    0.77
   8  -3   9   -2.15    2.47
  -8  -3  -9    4.16    0.90
 -11  -4   9    2.70    1.83
 -10  -4   9    3.58    1.77
  10  -4  -9    3.38    0.75
  10  -4  -9    4.59    0.70
   9  -4  -9   -0.77    0.60
   9  -4  -9    0.70    0.58
  -9  -4   9   -1.40    1.52
  -8  -4   9    6.45    1.65
   8  -4  -9    5.37    0.71
   8  -4  -9    5.66    0.67
   7  -4  -9   15.28    1.06
   7  -4  -9   15.17    1.07
  -7  -4   9   20.43    2.07
  -6  -4   9   16.24    1.97
   6  -4  -9   16.78    1.08
  -5  -4   9    1.33    1.39
   5  -4  -9   -0.14    0.44
  -4  -4   9   25.02    2.17
   4  -4  -9   21.11    1.29
   3  -4  -9   28.28    1.59
  -3  -4   9   29.95    2.35
  -2  -4   9   18.74    1.99
   2  -4  -9   14.56    1.01
  -2  -4   9   14.88    1.76
  -1  -4   9    6.91    1.78
  -1  -4   9    5.06    1.43
   1  -4  -9    6.18    0.67
   0  -4   9   33.37    2.42
   0  -4  -9   31.55    1.84
   0  -4   9   36.73    2.83
  -1  -4  -9   34.65    2.00
   1  -4   9   33.70    2.49
   1  -4   9   42.97    3.11
   2  -4   9    8.18    2.02
  -2  -4  -9   10.41    0.94
   3  -4   9    1.89    1.89
  -3  -4  -9    1.93    0.71
  -4  -4  -9   25.48    1.64
   4  -4   9   23.24    2.67
  -5  -4  -9    7.96    0.93
   5  -4   9    7.25    2.14
   6  -4   9    1.32    2.00
  -6  -4  -9    4.84    0.88
  -7  -4  -9   -0.77    0.80
   7  -4   9   -3.02    2.09
   8  -4   9    5.90    2.54
 -11  -5   9    1.79    1.92
  10  -5  -9   -0.13    0.64
  10  -5  -9    0.02    0.58
 -10  -5   9    1.77    1.78
   9  -5  -9    8.58    0.84
   9  -5  -9    8.09    0.80
  -9  -5   9   12.80    2.06
  -8  -5   9    3.12    1.66
   8  -5  -9    2.49    0.61
   8  -5  -9    3.17    0.61
   7  -5  -9    2.08    0.56
  -7  -5   9    5.57    1.69
   6  -5  -9    2.74    0.55
  -6  -5   9    4.68    1.60
  -5  -5   9   21.15    2.19
   5  -5  -9   20.10    1.24
   4  -5  -9    2.08    0.49
  -4  -5   9    0.57    1.34
  -3  -5   9    2.00    1.39
   3  -5  -9    1.02    0.47
  -2  -5   9   12.31    1.75
   2  -5  -9    9.33    0.81
  -2  -5   9    9.45    1.59
  -1  -5   9   69.08    4.29
   1  -5  -9   77.25    3.77
  -1  -5   9   78.45    4.45
   0  -5  -9    3.92    0.65
   0  -5   9    5.03    1.36
   0  -5   9    2.02    1.61
   1  -5   9    6.31    1.36
  -1  -5  -9    2.97    0.68
   1  -5   9    2.97    1.66
  -2  -5  -9    0.86    0.64
   2  -5   9    0.17    1.70
  -3  -5  -9   75.70    3.97
   3  -5   9   78.46    4.94
   4  -5   9    2.44    2.00
  -4  -5  -9    2.65    0.85
   5  -5   9    2.97    1.95
  -5  -5  -9    1.76    0.84
   6  -5   9    5.60    2.22
  -6  -5  -9    6.77    0.99
   7  -5   9    7.33    2.39
  -7  -5  -9   14.24    1.25
   8  -5   9    1.15    2.27
 -11  -6   9    8.15    2.17
  10  -6  -9   -0.09    0.65
  10  -6  -9    1.11    0.68
 -10  -6   9   -2.27    1.79
   9  -6  -9   -0.38    0.60
  -9  -6   9    1.53    1.79
   9  -6  -9    0.06    0.65
   8  -6  -9    0.47    0.58
   8  -6  -9   -0.04    0.55
  -8  -6   9    1.90    1.60
  -7  -6   9   23.71    2.45
   7  -6  -9   21.62    1.37
   6  -6  -9   -0.23    0.48
  -6  -6   9    1.17    1.62
  -5  -6   9   -0.58    1.50
   5  -6  -9    0.13    0.48
   4  -6  -9   -0.34    0.45
  -4  -6   9   -0.41    1.44
   3  -6  -9   52.00    2.75
  -3  -6   9   54.72    3.48
  -2  -6   9    1.28    1.37
  -2  -6   9    0.47    1.39
   2  -6  -9    1.26    0.52
  -1  -6   9    2.31    1.42
   1  -6  -9    4.22    0.63
  -1  -6   9    2.59    1.49
   0  -6  -9    5.04    0.71
   0  -6   9    2.75    1.52
   0  -6   9    6.18    1.49
   1  -6   9   64.39    4.06
   2  -6   9   -1.86    1.50
  -2  -6  -9    0.24    0.65
   3  -6   9    2.95    1.80
  -3  -6  -9    2.91    0.85
  -4  -6  -9    1.97    0.85
   4  -6   9    1.41    1.90
  -5  -6  -9   26.74    1.76
   5  -6   9   22.20    2.75
   6  -6   9   -1.21    1.97
  -6  -6  -9   -0.73    0.84
   7  -6   9   -1.00    2.16
   8  -6   9    0.62    2.37
 -10  -7   9    5.45    2.05
  -9  -7   9    8.03    2.08
   9  -7  -9    5.22    0.84
   9  -7  -9    8.46    0.88
  -8  -7   9    0.69    1.64
   8  -7  -9    0.87    0.58
  -7  -7   9    2.43    1.63
   7  -7  -9    0.33    0.56
   6  -7  -9    4.04    0.65
  -6  -7   9    3.34    1.66
   5  -7  -9   13.57    0.99
  -5  -7   9   16.89    2.06
   4  -7  -9    6.45    0.69
  -4  -7   9    2.71    1.63
   3  -7  -9    1.31    0.53
  -3  -7   9    1.12    1.57
  -2  -7   9    6.42    1.67
  -2  -7   9   11.62    1.64
   2  -7  -9    8.62    0.82
  -1  -7   9   34.43    2.55
   1  -7  -9   33.08    1.88
  -1  -7   9   32.79    2.55
   0  -7   9   11.30    1.72
   0  -7  -9    9.43    0.89
   0  -7   9   11.78    1.67
  -1  -7  -9   -0.60    0.65
   1  -7   9   -1.93    1.46
   2  -7   9   27.38    2.56
  -2  -7  -9   25.51    1.66
   3  -7   9   14.21    2.13
  -3  -7  -9   16.27    1.31
  -4  -7  -9    0.14    0.87
   4  -7   9    0.83    1.88
   5  -7   9    0.69    1.97
  -5  -7  -9    2.12    0.97
  -6  -7  -9    7.39    1.07
   6  -7   9    5.03    2.33
   7  -7   9   10.88    2.56
 -10  -8   9    1.15    2.04
  -9  -8   9    1.13    1.87
   9  -8  -9    0.76    0.67
  -8  -8   9    6.84    1.91
   8  -8  -9    5.53    0.78
  -7  -8   9    2.43    1.68
   7  -8  -9    2.05    0.63
  -6  -8   9    9.21    1.97
   6  -8  -9    8.60    0.83
  -5  -8   9    0.33    1.65
   5  -8  -9   -0.39    0.53
   4  -8  -9   16.44    1.13
  -4  -8   9   15.57    2.09
   3  -8  -9    4.97    0.71
  -3  -8   9    6.62    1.67
  -2  -8   9   13.37    1.66
   2  -8  -9   11.14    0.97
  -2  -8   9   11.79    1.75
  -1  -8   9   -1.19    1.38
   1  -8  -9    0.57    0.62
  -1  -8   9    1.02    1.37
   0  -8   9   20.06    2.09
   0  -8   9   20.75    2.02
   1  -8   9    1.88    1.52
  -1  -8  -9    0.93    0.72
   2  -8   9    6.06    1.72
  -2  -8  -9    7.37    0.93
  -3  -8  -9    1.41    0.86
   3  -8   9   -1.82    1.72
  -4  -8  -9   20.68    1.52
   4  -8   9   16.12    2.29
  -5  -8  -9    5.95    1.15
   5  -8   9    4.48    2.02
   6  -8   9    3.43    2.22
   7  -8   9   -1.46    2.14
  -9  -9   9    1.25    1.99
  -8  -9   9    3.86    1.93
   8  -9  -9    4.21    0.77
  -7  -9   9   -0.66    1.75
   7  -9  -9    1.77    0.67
  -6  -9   9   10.06    1.98
   6  -9  -9    6.14    0.78
   5  -9  -9    0.94    0.59
  -5  -9   9    0.56    1.65
  -4  -9   9    3.68    1.63
   4  -9  -9    6.30    0.78
   3  -9  -9    1.68    0.62
  -3  -9   9    1.81    1.52
   2  -9  -9   11.56    1.01
  -2  -9   9   11.33    1.78
  -2  -9   9   13.61    1.64
   1  -9  -9    6.94    0.83
  -1  -9   9    7.15    1.58
  -1  -9   9    5.66    1.53
   0  -9   9   10.93    1.70
   0  -9   9   11.06    1.69
   0  -9  -9   10.40    1.01
  -1  -9  -9   -0.54    0.74
   1  -9   9    0.43    1.49
   2  -9   9   12.66    1.97
  -2  -9  -9   15.26    1.25
  -3  -9  -9    3.87    0.90
   3  -9   9    3.48    1.72
   4  -9   9    6.76    1.98
  -4  -9  -9    7.18    1.09
   5  -9   9   -1.36    1.89
  -5  -9  -9    0.82    1.05
   6  -9   9   17.50    2.64
  -8 -10   9    2.53    2.02
  -7 -10   9    6.49    2.03
   7 -10  -9    6.21    0.88
   6 -10  -9    3.52    0.73
  -6 -10   9    2.98    1.85
  -5 -10   9    1.33    1.72
   5 -10  -9    0.09    0.65
  -4 -10   9    5.41    1.68
   4 -10  -9    6.51    0.78
  -3 -10   9   19.16    2.08
  -2 -10   9    4.90    1.60
   2 -10  -9    4.24    0.73
  -2 -10   9    4.03    1.34
  -1 -10   9    2.71    1.50
   1 -10  -9    2.19    0.75
  -1 -10   9    0.24    1.30
   0 -10  -9    8.81    0.99
   0 -10   9    6.36    1.61
   0 -10   9    7.95    1.60
  -1 -10  -9   19.90    1.44
   1 -10   9   20.02    2.14
  -2 -10  -9    2.22    1.05
  -2 -10  -9    1.60    0.89
   2 -10   9    1.45    1.58
   3 -10   9    0.70    1.70
  -3 -10  -9    0.71    0.86
  -4 -10  -9    7.27    1.20
   4 -10   9    8.57    2.06
   5 -10   9    8.04    2.18
  -7 -11   9    0.88    2.01
  -6 -11   9    0.47    1.76
   6 -11  -9    1.10    0.75
  -5 -11   9    9.53    1.99
   5 -11  -9    8.44    0.96
  -4 -11   9   -0.40    1.68
   4 -11  -9    0.33    0.67
   3 -11  -9    0.25    0.77
  -3 -11   9    0.12    1.62
  -2 -11   9    2.45    1.62
   2 -11  -9    0.46    0.72
  -1 -11   9   20.47    2.21
  -1 -11   9   22.60    2.05
   1 -11  -9   22.29    1.54
   0 -11   9   -1.43    1.41
   0 -11  -9    1.27    0.81
   0 -11   9    1.12    1.58
  -1 -11  -9   -0.87    1.12
  -1 -11  -9    0.41    0.84
   1 -11   9   -1.53    1.48
  -2 -11  -9    0.18    1.05
  -2 -11  -9   -0.75    0.95
   2 -11   9   -0.09    1.64
   3 -11   9    9.57    1.98
  -3 -11  -9   14.58    1.36
   4 -11   9    0.53    1.75
  -6 -12   9   -0.08    1.89
   5 -12  -9   -1.56    0.77
  -5 -12   9   -0.23    1.70
  -4 -12   9    0.74    1.81
   4 -12  -9    2.08    0.85
   3 -12  -9   13.22    1.17
  -3 -12   9   11.60    2.13
   2 -12  -9   -0.04    0.77
  -2 -12   9   -1.71    1.68
  -1 -12   9    0.13    1.39
   1 -12  -9    0.16    0.85
  -1 -12   9    0.11    1.68
   0 -12   9    5.07    1.72
   0 -12   9    0.65    1.47
   0 -12  -9    2.49    0.93
   0 -12  -9    1.86    1.24
   1 -12   9    7.92    1.79
  -1 -12  -9    8.24    1.38
  -1 -12  -9    8.04    1.13
   2 -12   9   -1.19    1.60
  -2 -12  -9   -0.48    1.12
   3 -12   9    2.14    1.78
  -4 -13   9   -1.03    1.77
  -3 -13   9    1.40    1.70
  -2 -13   9    4.46    1.79
   2 -13  -9    2.49    0.99
   2 -13  -9    5.02    1.48
  -1 -13   9    1.73    1.57
   1 -13  -9    3.32    1.33
   1 -13  -9    2.87    1.04
  -1 -13   9    2.70    1.74
   0 -13   9    3.59    1.65
   0 -13   9    0.56    1.77
   0 -13  -9    2.30    1.33
   1 -13   9    1.37    1.68
  -1 -13  -9    0.44    1.23
  11   0 -10   -0.27    0.66
 -11   0  10   -0.04    1.60
  11   0 -10    0.78    0.67
 -10   0  10   16.70    1.99
  10   0 -10   12.95    1.05
  10   0 -10   15.25    1.10
  -9   0  10   -0.52    1.33
   9   0 -10    0.43    0.60
   9   0 -10   -0.05    0.53
   8   0 -10   -0.30    0.56
   8   0 -10   -0.79    0.53
  -8   0  10   -1.37    1.39
   7   0 -10   -0.68    0.48
  -7   0  10   -0.05    1.32
   7   0 -10    0.25    0.52
   6   0 -10   47.26    2.52
  -6   0  10   52.27    3.40
  -5   0  10   -0.91    1.33
   5   0 -10   -0.04    0.44
  -4   0  10    2.87    1.46
   4   0 -10    4.74    0.54
   3   0 -10   -0.72    0.47
  -3   0  10   -1.14    1.33
   2   0 -10   57.76    2.99
  -2   0  10   60.89    3.71
  -1   0  10    1.88    1.34
   1   0 -10   -1.00    0.54
  -1   0  10   -0.13    1.52
   0   0  10    0.04    1.65
   0   0 -10   -0.04    0.61
   0   0  10   -0.65    1.27
  -1   0 -10   -1.09    0.67
   1   0  10    0.90    1.74
   2   0  10   47.33    3.64
  -2   0 -10   47.94    2.59
   3   0  10   -3.78    1.95
  -3   0 -10   -0.86    0.78
  -4   0 -10    0.69    0.77
   4   0  10    2.34    2.17
  -5   0 -10   -0.77    0.78
   5   0  10    0.01    2.33
   6   0  10   29.10    3.43
  -6   0 -10   30.14    1.89
   7   0  10    2.77    2.83
  -7   0 -10   -1.65    0.84
  -8   0 -10   -0.63    0.83
   8   0  10    3.38    3.17
 -11  -1  10    0.37    0.71
 -11  -1  10    1.85    1.64
  11   1 -10    0.85    0.67
  11   1 -10    1.28    0.67
  10  -1 -10    1.63    0.71
 -10  -1  10    0.94    1.55
  10  -1 -10   -1.86    0.55
  10   1 -10    0.31    0.59
  10   1 -10    0.79    0.61
   9  -1 -10    1.08    0.59
   9  -1 -10    0.75    0.61
  -9  -1  10    1.02    1.49
   9   1 -10   -1.29    0.59
  -9   1  10   -0.78    1.28
   9   1 -10    0.49    0.57
   8  -1 -10    9.70    0.82
  -8  -1  10    9.65    1.73
   8  -1 -10    8.94    0.83
  -8   1  10    7.30    1.54
   8   1 -10   10.84    0.85
   8   1 -10    9.65    0.82
   7  -1 -10    7.10    0.74
  -7  -1  10    8.37    1.67
   7  -1 -10    6.98    0.70
   7   1 -10    7.27    0.71
  -7   1  10   12.66    1.61
   7   1 -10    8.43    0.72
   6  -1 -10    8.30    0.78
  -6  -1  10   10.28    1.67
  -6   1  10    9.81    1.65
   6   1 -10    9.31    0.74
  -5  -1  10    0.79    1.31
   5  -1 -10    1.65    0.49
  -5   1  10    1.55    1.24
   5   1 -10    0.32    0.46
  -4  -1  10   29.11    2.40
   4  -1 -10   27.00    1.55
   4   1 -10   29.55    1.55
  -4   1  10   28.16    2.34
   3  -1 -10   20.23    1.19
  -3  -1  10   16.52    1.92
   3   1 -10   20.23    1.18
  -3   1  10   19.12    2.00
   2  -1 -10    1.09    0.54
  -2  -1  10    1.49    1.36
  -2   1  10    2.91    1.40
   2   1 -10    1.72    0.54
  -1  -1  10   22.89    2.07
   1  -1 -10   21.06    1.32
  -1  -1  10   20.73    2.23
   1   1 -10   24.20    1.35
   0  -1  10   77.37    4.86
   0  -1  10   78.23    4.62
   0  -1 -10   82.45    4.10
   0   1 -10   87.59    4.10
  -1  -1 -10    7.08    0.84
   1  -1  10   10.50    2.00
  -1   1 -10    7.43    0.87
  -2  -1 -10   -0.34    0.74
   2  -1  10    0.49    1.87
   2   1  10    0.38    1.95
  -2   1 -10    0.37    0.74
  -3  -1 -10    9.90    1.04
   3  -1  10    6.52    2.27
   3   1  10    8.35    2.31
  -3   1 -10    9.73    1.02
   4  -1  10   20.83    2.75
  -4  -1 -10   20.47    1.46
  -4   1 -10   19.06    1.41
   4   1  10   17.84    2.86
  -5  -1 -10    0.17    0.81
   5  -1  10    0.70    2.39
   5   1  10    3.61    2.55
  -5   1 -10   -0.66    0.78
  -6  -1 -10    2.06    0.88
   6  -1  10   -1.12    2.39
   7  -1  10    0.83    2.59
  -7  -1 -10    1.29    0.96
   8  -1  10   19.05    3.43
 -11  -2  10    0.52    0.73
 -11  -2  10   -0.68    1.68
 -10  -2  10    3.54    1.65
  10  -2 -10    1.72    0.61
  10  -2 -10    1.86    0.67
  10   2 -10    1.19    0.64
  10   2 -10    1.64    0.64
   9  -2 -10    5.40    0.72
   9  -2 -10    5.73    0.75
  -9  -2  10    5.91    1.60
   9   2 -10    6.38    0.70
   9   2 -10    6.16    0.75
   8  -2 -10    1.26    0.57
   8  -2 -10    0.22    0.52
  -8  -2  10    2.11    1.48
   8   2 -10    1.86    0.60
   8   2 -10    1.30    0.56
  -7  -2  10    2.99    1.49
   7  -2 -10    1.77    0.54
   7   2 -10    2.09    0.54
   7   2 -10    1.69    0.52
   6  -2 -10    8.50    0.79
  -6  -2  10   11.89    1.75
   6   2 -10    9.60    0.76
  -5  -2  10   18.68    2.04
   5  -2 -10   18.11    1.13
   5   2 -10   18.41    1.10
   4  -2 -10    0.92    0.45
  -4  -2  10    1.36    1.39
   4   2 -10    1.01    0.45
   3  -2 -10   14.38    0.99
  -3  -2  10   14.74    1.89
   3   2 -10   14.30    0.95
   2  -2 -10   15.17    1.05
  -2  -2  10   17.80    1.90
   2   2 -10   14.68    1.00
   1  -2 -10   33.12    1.85
  -1  -2  10   35.14    2.73
  -1  -2  10   32.64    2.50
   1   2 -10   34.13    1.85
   0  -2 -10   -0.17    0.58
   0  -2  10    0.17    1.22
   0  -2  10    0.39    1.65
   1  -2  10   24.01    2.54
  -1  -2 -10   22.71    1.45
  -2  -2 -10    8.75    0.96
   2  -2  10    7.28    2.15
  -3  -2 -10   24.31    1.60
   3  -2  10   23.59    2.71
   4  -2  10   -0.57    2.11
  -4  -2 -10    0.51    0.85
  -5  -2 -10    9.51    1.04
   5  -2  10    6.27    2.34
   6  -2  10    7.02    2.46
  -6  -2 -10    5.53    0.97
   7  -2  10   12.55    2.97
  -7  -2 -10   13.76    1.32
   8  -2  10   -0.61    2.53
 -11  -3  10    4.40    1.88
  10  -3 -10    0.16    0.60
  10  -3 -10    0.15    0.68
 -10  -3  10   -0.80    1.57
   9  -3 -10    2.27    0.66
   9  -3 -10    2.09    0.62
  -9  -3  10    4.16    1.77
   8  -3 -10    1.48    0.59
  -8  -3  10   -1.04    1.56
   8  -3 -10   -0.85    0.55
   7  -3 -10   14.35    1.05
  -7  -3  10   17.40    2.02
  -6  -3  10    1.67    1.53
   6  -3 -10    2.24    0.57
  -5  -3  10    4.98    1.70
   5  -3 -10    3.70    0.59
   4  -3 -10    0.30    0.46
  -4  -3  10    0.71    1.42
   3  -3 -10   44.81    2.39
  -3  -3  10   47.86    3.19
  -2  -3  10    3.24    1.48
  -1  -3  10   49.61    3.34
   1  -3 -10   42.99    2.36
  -1  -3  10   42.98    3.04
   0  -3 -10    5.11    0.70
   0  -3  10    3.52    1.88
   0  -3  10    4.22    1.41
  -1  -3 -10   37.32    2.14
   1  -3  10   40.21    3.21
  -2  -3 -10   -0.72    0.77
   2  -3  10   -0.65    1.93
   3  -3  10   15.32    2.60
  -3  -3 -10   18.52    1.35
   4  -3  10    1.62    1.97
  -4  -3 -10    0.87    0.84
   5  -3  10    6.36    2.25
  -5  -3 -10    8.22    1.03
  -6  -3 -10    0.30    0.80
   6  -3  10   -0.48    2.13
  -7  -3 -10   10.44    1.18
   7  -3  10    8.48    2.75
 -11  -4  10    0.24    1.80
 -10  -4  10    9.49    2.03
  10  -4 -10    4.41    0.80
   9  -4 -10    5.14    0.76
   9  -4 -10    5.07    0.73
  -9  -4  10    4.86    1.91
  -8  -4  10   -0.47    1.67
   8  -4 -10   -0.15    0.56
   8  -4 -10    0.36    0.57
  -7  -4  10    2.74    1.69
   7  -4 -10    1.12    0.53
  -6  -4  10   16.45    2.02
   6  -4 -10   13.33    1.00
   5  -4 -10   10.52    0.83
  -5  -4  10    8.15    1.78
  -4  -4  10   -0.50    1.49
   4  -4 -10    1.11    0.51
  -3  -4  10    8.16    1.67
   3  -4 -10    7.50    0.75
   2  -4 -10   25.15    1.48
  -2  -4  10   23.28    2.24
   1  -4 -10   19.94    1.25
  -1  -4  10   17.64    1.99
  -1  -4  10   20.00    2.40
   0  -4 -10    0.52    0.62
   0  -4  10   -0.21    1.29
   0  -4  10   -2.53    1.82
   1  -4  10   14.14    2.27
  -1  -4 -10   14.57    1.12
  -2  -4 -10   16.40    1.25
   2  -4  10   15.82    2.38
  -3  -4 -10   17.38    1.30
   3  -4  10   15.40    2.52
   4  -4  10   -3.45    1.90
  -4  -4 -10    0.16    0.84
  -5  -4 -10    7.51    1.00
   5  -4  10    7.13    2.17
   6  -4  10    8.09    2.49
  -6  -4 -10    7.40    1.01
   7  -4  10    7.32    2.60
 -10  -5  10   -0.67    1.92
   9  -5 -10   -0.64    0.66
   9  -5 -10   -0.60    0.59
  -9  -5  10    2.01    1.85
   8  -5 -10    6.70    0.79
  -8  -5  10    7.01    1.87
  -7  -5  10    2.08    1.70
   7  -5 -10    1.53    0.58
   6  -5 -10    5.00    0.69
  -6  -5  10    5.63    1.68
   5  -5 -10    0.89    0.55
  -5  -5  10    1.02    1.61
  -4  -5  10   33.78    2.69
   4  -5 -10   31.48    1.79
   3  -5 -10    4.14    0.63
  -3  -5  10    3.63    1.57
   2  -5 -10    2.83    0.66
  -2  -5  10    3.65    1.55
  -1  -5  10    1.92    1.89
  -1  -5  10    0.75    1.40
   1  -5 -10    0.28    0.59
   0  -5 -10   69.19    3.63
   0  -5  10   67.56    4.16
   0  -5  10   77.73    4.65
  -1  -5 -10    3.40    0.76
   1  -5  10    5.74    2.02
  -2  -5 -10    0.30    0.73
   2  -5  10    0.50    1.97
   3  -5  10    3.61    2.03
  -3  -5 -10    6.18    0.92
   4  -5  10   14.45    2.44
  -4  -5 -10   17.89    1.41
   5  -5  10    6.95    2.33
  -5  -5 -10    6.29    1.03
   6  -5  10    1.78    2.34
  -6  -5 -10    0.18    0.88
   7  -5  10   -1.02    2.25
 -10  -6  10    8.52    2.22
   9  -6 -10    0.81    0.67
  -9  -6  10   -0.45    1.89
  -8  -6  10   -0.35    1.86
   8  -6 -10    1.03    0.65
  -7  -6  10   -2.35    1.63
   7  -6 -10    0.68    0.60
  -6  -6  10   24.20    2.46
   6  -6 -10   23.45    1.47
  -5  -6  10    0.94    1.53
   5  -6 -10    1.39    0.55
  -4  -6  10    1.64    1.50
   4  -6 -10    2.61    0.61
   3  -6 -10   -0.61    0.55
  -3  -6  10    0.01    1.50
  -2  -6  10   33.25    2.69
   2  -6 -10   36.16    1.98
   1  -6 -10    1.02    0.62
  -1  -6  10    0.08    1.40
  -1  -6  10    3.04    1.69
   0  -6  10    2.15    1.48
   0  -6 -10    0.62    0.63
   0  -6  10    2.41    1.76
   1  -6  10   -0.41    1.81
  -1  -6 -10    2.41    0.74
   2  -6  10   31.03    2.94
  -2  -6 -10   32.02    1.92
  -3  -6 -10    0.15    0.83
   3  -6  10    1.17    2.13
   4  -6  10   -1.03    1.93
  -4  -6 -10    0.23    0.91
   5  -6  10   -0.95    1.95
  -5  -6 -10    1.84    0.99
   6  -6  10   19.57    2.91
   7  -6  10   -1.69    2.30
  -9  -7  10    0.29    1.99
   8  -7 -10    2.18    0.73
  -8  -7  10    5.40    1.90
  -7  -7  10    8.09    1.94
   7  -7 -10    5.11    0.78
  -6  -7  10    0.67    1.66
   6  -7 -10    0.03    0.60
   5  -7 -10    1.95    0.60
  -5  -7  10    1.13    1.67
  -4  -7  10   18.41    2.22
   4  -7 -10   18.72    1.25
   3  -7 -10   16.80    1.18
  -3  -7  10   17.50    2.07
   2  -7 -10    3.27    0.70
  -2  -7  10    4.82    1.62
  -1  -7  10   23.65    2.38
   1  -7 -10   18.18    1.33
  -1  -7  10   22.17    2.16
   0  -7  10   14.82    2.18
   0  -7 -10   15.77    1.19
   0  -7  10   16.80    1.90
  -1  -7 -10    6.78    0.90
   1  -7  10    8.00    1.86
  -2  -7 -10    0.30    0.80
   2  -7  10   -0.38    1.79
  -3  -7 -10    4.41    0.98
   3  -7  10    5.78    2.06
  -4  -7 -10   19.83    1.51
   4  -7  10   15.35    2.49
   5  -7  10   -0.37    2.19
  -5  -7 -10    1.29    1.02
   6  -7  10    2.34    2.28
  -9  -8  10    6.89    2.11
  -8  -8  10   -0.26    2.00
  -7  -8  10    4.59    1.90
   7  -8 -10    3.79    0.77
   6  -8 -10    1.90    0.68
  -6  -8  10    0.80    1.79
   5  -8 -10    7.59    0.83
  -5  -8  10    8.51    2.02
   4  -8 -10   -0.68    0.62
  -4  -8  10    1.56    1.63
   3  -8 -10    7.55    0.90
  -3  -8  10   11.90    1.96
  -2  -8  10    3.58    1.57
   2  -8 -10    1.76    0.69
   1  -8 -10   13.19    1.15
  -1  -8  10   16.72    2.01
  -1  -8  10   16.61    2.02
   0  -8 -10    0.96    0.71
   0  -8  10    2.53    1.71
   0  -8  10    0.58    1.61
   1  -8  10    6.47    1.91
  -1  -8 -10    6.84    0.94
   2  -8  10    0.97    1.79
  -2  -8 -10    1.59    0.86
  -3  -8 -10   10.94    1.15
   3  -8  10    8.25    2.17
   4  -8  10    0.29    2.02
  -4  -8 -10    0.13    1.00
   5  -8  10    4.18    2.31
  -8  -9  10    1.69    2.05
   7  -9 -10    6.99    0.91
  -7  -9  10    8.79    2.11
   6  -9 -10    1.43    0.68
  -6  -9  10    3.12    1.92
   5  -9 -10    2.94    0.72
  -5  -9  10    0.99    1.75
  -4  -9  10    2.80    1.82
   4  -9 -10    3.01    0.73
   3  -9 -10   13.52    1.15
  -3  -9  10   12.19    2.09
   2  -9 -10   -0.10    0.62
  -2  -9  10   -0.57    1.55
  -1  -9  10    2.63    1.72
  -1  -9  10    4.92    1.67
   1  -9 -10    4.08    0.81
   0  -9  10    4.76    1.72
   0  -9 -10    4.40    0.83
   0  -9  10    6.27    1.87
   1  -9  10    7.41    1.99
  -1  -9 -10   12.60    1.15
  -2  -9 -10    1.67    0.99
   2  -9  10   -1.44    1.85
  -3  -9 -10   11.44    1.29
   3  -9  10    9.62    2.15
   4  -9  10    0.33    2.05
   5  -9  10   11.74    2.51
  -7 -10  10    1.71    1.97
  -6 -10  10    5.44    2.10
  -5 -10  10    5.98    2.06
   5 -10 -10    4.84    0.90
  -4 -10  10    0.03    1.75
   4 -10 -10   -0.02    0.73
   3 -10 -10    1.87    0.76
  -3 -10  10    1.41    1.79
   2 -10 -10   13.32    1.13
  -2 -10  10   13.06    2.07
  -1 -10  10    0.09    1.73
  -1 -10  10    4.29    1.73
   1 -10 -10    3.49    0.85
   0 -10  10   -1.17    1.71
   0 -10 -10    0.39    0.82
  -1 -10 -10    5.62    0.95
   1 -10  10    2.69    1.88
   2 -10  10    8.56    2.10
  -2 -10 -10    9.10    1.20
   3 -10  10    3.96    2.13
   4 -10  10    0.52    2.06
  -6 -11  10   -0.26    2.04
  -5 -11  10    1.73    2.08
   4 -11 -10   10.51    1.10
  -4 -11  10   11.62    2.21
   3 -11 -10    0.66    0.80
  -3 -11  10    0.97    1.87
   2 -11 -10    1.95    0.82
  -2 -11  10    1.08    1.74
   1 -11 -10    0.06    0.81
  -1 -11  10    1.15    1.69
   0 -11 -10   12.20    1.23
   0 -11  10   11.22    2.14
   1 -11  10   -1.37    1.90
  -1 -11 -10    1.20    1.24
   2 -11  10   -1.83    1.89
   3 -11  10   -1.08    1.92
  -4 -12  10    0.59    1.85
  -3 -12  10   -2.23    1.70
  -2 -12  10    9.69    2.00
  -1 -12  10    0.67    1.73
   0 -12 -10   -0.87    1.26
   0 -12  10    2.48    1.94
   1 -12  10    1.54    2.02
  -1 -12 -10   -0.12    1.30
  10   0 -11   -0.84    0.72
 -10   0  11    0.40    1.64
  10   0 -11   -0.95    0.69
   9   0 -11    6.88    0.82
  -9   0  11    8.55    1.75
   9   0 -11    8.50    0.87
   8   0 -11    0.07    0.56
  -8   0  11    0.87    1.47
   8   0 -11   -0.45    0.56
  -7   0  11    3.99    1.53
   7   0 -11    4.84    0.69
   6   0 -11   -0.65    0.52
  -6   0  11   -1.70    1.45
  -5   0  11   16.04    2.06
   5   0 -11   19.03    1.16
  -4   0  11    0.20    1.48
   4   0 -11   -0.74    0.50
   3   0 -11    5.72    0.69
  -3   0  11    4.88    1.52
   2   0 -11    0.21    0.55
  -2   0  11    0.46    1.38
   1   0 -11   51.99    2.71
  -1   0  11   50.20    3.35
   0   0  11   -0.25    1.84
   0   0 -11   -0.10    0.71
   1   0  11   22.33    2.65
  -1   0 -11   22.64    1.51
   2   0  11   -1.94    2.04
  -2   0 -11    0.57    0.81
  -3   0 -11   16.77    1.40
   3   0  11   18.84    2.77
  -4   0 -11    0.22    0.88
   4   0  11    3.70    2.49
  -5   0 -11    3.74    0.96
   5   0  11    5.70    2.77
   6   0  11   -0.52    2.81
   7   0  11   23.17    3.80
  10  -1 -11    1.60    0.77
 -10  -1  11   -0.51    1.58
  10  -1 -11    2.50    0.73
  10   1 -11    1.31    0.73
  10   1 -11    3.35    0.78
   9  -1 -11    1.60    0.67
  -9  -1  11    3.94    1.72
   9  -1 -11    1.93    0.71
  -9   1  11    3.31    1.58
   9   1 -11    2.73    0.73
   9   1 -11    3.01    0.70
   8  -1 -11    0.56    0.61
  -8  -1  11    0.84    1.60
   8   1 -11   -0.52    0.54
   8   1 -11    0.53    0.60
  -8   1  11    1.46    1.52
  -7  -1  11    9.40    1.84
   7  -1 -11   10.18    0.84
   7   1 -11    8.26    0.81
  -7   1  11    8.04    1.75
  -6  -1  11   13.81    1.91
   6  -1 -11   11.57    0.88
  -6   1  11   11.32    1.79
   6   1 -11   10.29    0.87
  -5  -1  11    6.82    1.65
   5  -1 -11    5.15    0.65
  -5   1  11    6.14    1.58
   5   1 -11    6.02    0.65
   4  -1 -11    3.18    0.59
  -4  -1  11    5.22    1.65
   4   1 -11    3.14    0.60
  -4   1  11    6.06    1.62
   3  -1 -11   30.93    1.77
  -3  -1  11   30.15    2.62
  -3   1  11   32.36    2.64
   3   1 -11   33.28    1.78
  -2  -1  11   15.54    1.89
   2  -1 -11   12.33    0.97
   2   1 -11   13.70    0.99
  -1  -1  11    4.51    1.57
   1  -1 -11    3.43    0.72
   1   1 -11    6.82    0.78
   0  -1  11    4.43    1.95
   0  -1 -11    2.04    0.74
   0   1 -11    3.71    0.78
  -1  -1 -11   18.26    1.35
   1  -1  11   20.49    2.61
   2  -1  11    0.25    2.12
  -2  -1 -11    2.03    0.86
  -3  -1 -11    8.61    1.11
   3  -1  11    9.02    2.52
   4  -1  11    0.47    2.44
  -4  -1 -11    1.18    0.88
  -5  -1 -11   16.25    1.38
   5  -1  11   17.53    3.12
  -6  -1 -11    9.62    1.23
   6  -1  11    7.79    2.99
   7  -1  11   10.61    2.99
 -10  -2  11    1.26    1.70
   9  -2 -11   -0.76    0.64
   9  -2 -11    1.51    0.64
  -9  -2  11    1.36    1.65
  -8  -2  11    6.20    1.78
   8  -2 -11    7.86    0.82
   7  -2 -11    2.28    0.63
  -7  -2  11    1.01    1.52
  -6  -2  11    0.92    1.55
   6  -2 -11    0.74    0.53
  -5  -2  11    3.10    1.49
   5  -2 -11    3.28    0.58
   4  -2 -11   21.46    1.31
  -4  -2  11   21.08    2.21
   3  -2 -11    1.21    0.59
  -3  -2  11    1.28    1.45
   2  -2 -11    4.92    0.70
  -2  -2  11    6.67    1.60
  -1  -2  11    5.79    1.60
   1  -2 -11    6.13    0.78
   0  -2 -11   28.49    1.72
   0  -2  11   27.84    2.77
  -1  -2 -11   -0.11    0.75
   1  -2  11    2.47    2.03
  -2  -2 -11   -0.20    0.86
   2  -2  11    0.85    2.04
  -3  -2 -11    8.08    1.07
   3  -2  11   10.40    2.39
   4  -2  11   17.22    2.73
  -4  -2 -11   18.60    1.49
  -5  -2 -11    2.98    1.00
   5  -2  11    1.17    2.49
  -6  -2 -11    2.61    1.00
   6  -2  11   -0.96    2.70
 -10  -3  11    6.34    1.94
   9  -3 -11    0.25    0.63
   9  -3 -11    0.35    0.63
  -9  -3  11    0.44    1.70
  -8  -3  11   -0.65    1.67
   8  -3 -11    0.83    0.63
  -7  -3  11    0.98    1.74
   7  -3 -11    0.95    0.61
  -6  -3  11   30.29    2.76
   6  -3 -11   29.71    1.72
  -5  -3  11    1.39    1.68
   5  -3 -11    0.94    0.55
  -4  -3  11    6.15    1.73
   4  -3 -11    3.44    0.63
   3  -3 -11    0.99    0.57
  -3  -3  11    0.34    1.61
  -2  -3  11   31.84    2.67
   2  -3 -11   32.16    1.82
  -1  -3  11    0.02    1.50
   1  -3 -11    0.92    0.65
   0  -3  11    6.03    2.11
   0  -3 -11    4.19    0.81
   1  -3  11   -0.49    1.99
  -1  -3 -11   -0.04    0.72
  -2  -3 -11   13.08    1.25
   2  -3  11   16.86    2.56
  -3  -3 -11   -0.27    0.88
   3  -3  11   -0.46    2.10
  -4  -3 -11    4.60    1.07
   4  -3  11    4.11    2.25
  -5  -3 -11    1.55    0.95
   5  -3  11    1.63    2.41
  -6  -3 -11   26.88    1.83
   6  -3  11   22.15    3.30
 -10  -4  11    2.21    1.89
  -9  -4  11    1.37    1.88
   9  -4 -11    2.78    0.73
   8  -4 -11    5.85    0.81
  -8  -4  11    8.51    1.91
  -7  -4  11    3.62    1.84
   7  -4 -11    1.74    0.65
  -6  -4  11    1.26    1.74
   6  -4 -11    0.44    0.59
  -5  -4  11   12.22    1.96
   5  -4 -11    7.52    0.78
   4  -4 -11   11.71    0.95
  -4  -4  11   14.69    2.06
  -3  -4  11    3.48    1.71
   3  -4 -11    0.88    0.58
  -2  -4  11    6.00    1.68
   2  -4 -11    1.01    0.62
   1  -4 -11   20.27    1.39
  -1  -4  11   23.77    2.23
   0  -4  11   20.76    2.59
   0  -4 -11   20.99    1.41
   1  -4  11    6.40    2.15
  -1  -4 -11    2.85    0.83
  -2  -4 -11    2.99    0.88
   2  -4  11   -0.66    2.10
   3  -4  11    6.42    2.34
  -3  -4 -11    2.78    0.94
   4  -4  11   12.90    2.54
  -4  -4 -11   13.88    1.38
   5  -4  11    0.14    2.27
  -5  -4 -11    0.04    0.92
   6  -4  11    3.18    2.50
  -9  -5  11    6.70    2.11
   8  -5 -11   -0.14    0.66
  -8  -5  11    0.09    1.85
   7  -5 -11    8.59    0.88
  -7  -5  11    6.97    2.03
   6  -5 -11    3.35    0.66
  -6  -5  11    4.22    1.84
   5  -5 -11    5.28    0.70
  -5  -5  11    4.58    1.77
  -4  -5  11    1.86    1.72
   4  -5 -11    0.35    0.57
   3  -5 -11   38.46    2.17
  -3  -5  11   40.81    3.08
   2  -5 -11    2.97    0.68
  -2  -5  11    4.39    1.70
  -1  -5  11    3.13    1.61
   1  -5 -11    3.11    0.69
   0  -5  11    0.82    2.00
   0  -5 -11    0.97    0.72
  -1  -5 -11   10.95    1.09
   1  -5  11   12.58    2.34
  -2  -5 -11    8.20    1.05
   2  -5  11    8.07    2.25
   3  -5  11    4.04    2.34
  -3  -5 -11    5.06    0.99
   4  -5  11   -0.49    2.24
  -4  -5 -11    1.86    1.04
   5  -5  11    7.62    2.55
   6  -5  11    1.01    2.54
  -9  -6  11    6.11    2.10
  -8  -6  11   -0.62    1.86
  -7  -6  11    4.33    1.99
   7  -6 -11    4.34    0.81
  -6  -6  11   -0.50    1.76
   6  -6 -11    0.52    0.59
   5  -6 -11   11.39    0.97
  -5  -6  11   10.85    1.97
  -4  -6  11    0.09    1.57
   4  -6 -11    0.19    0.63
  -3  -6  11    7.94    1.84
   3  -6 -11    7.33    0.85
   2  -6 -11   -0.76    0.65
  -2  -6  11    1.87    1.59
   1  -6 -11   21.17    1.46
  -1  -6  11   23.39    2.28
   0  -6 -11   -0.56    0.70
   0  -6  11    2.20    2.15
   1  -6  11    2.73    2.12
  -1  -6 -11    3.11    0.83
  -2  -6 -11   -0.81    0.92
   2  -6  11   -1.01    2.03
  -3  -6 -11   18.81    1.50
   3  -6  11   20.15    2.80
   4  -6  11   -1.59    2.04
  -4  -6 -11    1.91    1.03
   5  -6  11    3.54    2.40
  -8  -7  11   -0.55    1.97
  -7  -7  11    2.05    1.98
   7  -7 -11    3.38    0.77
  -6  -7  11   10.30    2.18
   6  -7 -11    7.97    0.85
   5  -7 -11    2.48    0.73
  -5  -7  11    2.96    1.77
  -4  -7  11    2.92    1.79
   4  -7 -11    2.97    0.75
   3  -7 -11   12.83    1.14
  -3  -7  11   14.74    2.13
  -2  -7  11   10.22    1.92
   2  -7 -11   10.06    0.99
   1  -7 -11    1.33    0.75
  -1  -7  11    0.71    1.59
   0  -7 -11    0.97    0.77
   0  -7  11    2.78    2.00
   1  -7  11   11.95    2.35
  -1  -7 -11   15.00    1.25
  -2  -7 -11    2.90    0.98
   2  -7  11    2.99    2.28
   3  -7  11    2.46    2.19
  -3  -7 -11    2.50    1.02
   4  -7  11   -2.21    2.26
   5  -7  11    2.36    2.31
  -8  -8  11    4.19    2.26
  -7  -8  11    0.28    1.95
  -6  -8  11   -0.48    1.98
   6  -8 -11   -0.27    0.71
  -5  -8  11    1.53    1.80
   5  -8 -11    1.42    0.76
   4  -8 -11    7.34    0.88
  -4  -8  11    8.31    1.97
  -3  -8  11    3.12    1.78
   3  -8 -11    1.94    0.77
   2  -8 -11    0.74    0.71
  -2  -8  11    2.23    1.69
  -1  -8  11    2.43    1.70
   1  -8 -11    0.32    0.77
   0  -8 -11   12.78    1.17
   0  -8  11   14.74    2.27
  -1  -8 -11    0.54    0.84
   1  -8  11   -0.22    2.00
  -2  -8 -11    2.01    0.96
   2  -8  11   -0.73    2.18
   3  -8  11    2.72    2.27
   4  -8  11    9.94    2.62
  -7  -9  11    2.28    2.22
  -6  -9  11    8.39    2.19
  -5  -9  11    1.37    1.96
  -4  -9  11    1.27    1.86
   4  -9 -11    0.13    0.73
   3  -9 -11    2.49    0.79
  -3  -9  11    4.27    1.92
  -2  -9  11    9.98    2.05
   2  -9 -11   10.09    1.06
   1  -9 -11    0.60    0.72
  -1  -9  11    0.06    1.73
   0  -9 -11    3.78    0.90
   0  -9  11    2.38    2.08
   1  -9  11   -0.35    2.00
   2  -9  11   15.00    2.53
   3  -9  11    1.30    2.30
  -6 -10  11   -0.40    2.07
  -5 -10  11    4.46    2.20
  -4 -10  11    7.61    2.21
  -3 -10  11    6.72    2.13
  -2 -10  11   -0.26    1.87
  -1 -10  11    4.53    1.95
   0 -10  11    4.14    2.18
   1 -10  11   -0.79    2.10
   2 -10  11   -0.41    2.22
  -4 -11  11    3.19    2.14
  -3 -11  11    6.38    2.16
  -2 -11  11    1.79    1.99
  -1 -11  11   -2.17    1.94
   9   0 -12    0.36    0.74
  -9   0  12   -0.60    1.66
   8   0 -12    1.11    0.71
  -8   0  12    1.38    1.64
  -7   0  12   -1.21    1.55
   7   0 -12    0.56    0.62
   6   0 -12    9.58    0.85
  -6   0  12    9.10    1.82
   5   0 -12    0.97    0.60
  -5   0  12   -1.52    1.48
   4   0 -12   13.17    1.01
  -4   0  12   12.31    1.98
  -3   0  12   -0.37    1.50
   3   0 -12   -1.83    0.64
   2   0 -12   16.09    1.17
  -2   0  12   14.88    2.05
   1   0 -12   -0.40    0.76
   0   0 -12    9.29    1.04
   2   0  12   18.10    2.97
   3   0  12    0.11    2.61
   4   0  12   16.03    3.39
   9  -1 -12    1.37    0.77
  -9  -1  12    2.84    1.80
  -8  -1  12    3.70    1.76
   8  -1 -12    4.29    0.81
   7  -1 -12    0.80    0.61
  -7  -1  12   -0.57    1.75
  -7   1  12   -2.32    1.63
  -6  -1  12    4.69    1.78
   6  -1 -12    6.70    0.79
  -6   1  12    8.77    1.85
  -5  -1  12    4.04    1.85
   5  -1 -12    6.17    0.74
  -5   1  12    5.09    1.76
   4  -1 -12    4.01    0.71
  -4  -1  12    3.90    1.74
  -3  -1  12    2.11    1.71
   3  -1 -12   -1.03    0.67
  -2  -1  12    5.70    1.69
   2  -1 -12    4.69    0.78
   1  -1 -12    5.55    0.85
  -1  -1  12    4.34    1.58
   0  -1 -12    9.86    1.07
   1  -1  12    0.28    2.17
  -1  -1 -12    1.53    0.90
   2  -1  12    5.84    2.39
  -2  -1 -12    3.47    1.01
  -3  -1 -12    7.29    1.20
   3  -1  12    8.88    2.74
  -4  -1 -12   12.73    1.38
   4  -1  12   14.99    3.12
  -5  -1 -12   -0.01    1.05
   5  -1  12   -1.40    2.83
  -9  -2  12    2.07    1.73
  -8  -2  12    1.37    1.69
   8  -2 -12    0.39    0.69
  -7  -2  12    7.67    1.88
   7  -2 -12    6.99    0.81
  -6  -2  12    3.40    1.69
   6  -2 -12    4.09    0.67
  -5  -2  12    2.00    1.71
   5  -2 -12   -0.02    0.61
   4  -2 -12    0.76    0.63
  -4  -2  12    1.31    1.70
   3  -2 -12   24.74    1.54
  -3  -2  12   24.02    2.46
  -2  -2  12    1.88    1.66
   2  -2 -12    2.72    0.70
   1  -2 -12    1.19    0.74
  -1  -2  12   -0.27    1.54
   0  -2 -12    3.75    0.87
  -1  -2 -12   13.40    1.24
   1  -2  12   14.53    2.63
  -2  -2 -12    0.06    0.91
   2  -2  12   -3.12    2.29
   3  -2  12    0.90    2.50
  -3  -2 -12    1.18    1.06
   4  -2  12    1.22    2.75
  -4  -2 -12    4.45    1.16
  -5  -2 -12   23.88    1.86
   5  -2  12   26.44    3.63
  -9  -3  12    9.20    2.09
   8  -3 -12    0.46    0.67
  -8  -3  12   -0.97    1.77
   7  -3 -12    0.92    0.66
  -7  -3  12    1.10    1.70
  -6  -3  12    0.51    1.67
   6  -3 -12   -0.05    0.59
  -5  -3  12   15.20    2.18
   5  -3 -12   13.86    1.07
   4  -3 -12   -0.49    0.63
  -4  -3  12    2.50    1.72
   3  -3 -12   -0.03    0.66
  -3  -3  12    0.46    1.69
  -2  -3  12   -1.34    1.59
   2  -3 -12    0.01    0.67
   1  -3 -12   17.86    1.37
  -1  -3  12   22.15    2.19
   0  -3 -12    0.75    0.78
   1  -3  12    0.63    2.18
  -1  -3 -12    0.47    0.90
   2  -3  12   -2.26    2.23
  -2  -3 -12   -0.67    0.95
  -3  -3 -12   25.19    1.89
   3  -3  12   31.40    3.37
   4  -3  12   -2.28    2.49
  -4  -3 -12    1.44    1.15
   5  -3  12   -0.68    2.62
  -9  -4  12   -1.21    1.84
  -8  -4  12    3.10    1.96
   7  -4 -12    3.91    0.76
  -7  -4  12    8.60    2.03
   6  -4 -12    2.62    0.65
  -6  -4  12   -0.30    1.84
  -5  -4  12    0.61    1.87
   5  -4 -12    0.72    0.66
  -4  -4  12    8.55    1.99
   4  -4 -12    6.05    0.83
  -3  -4  12   12.14    2.13
   3  -4 -12   13.41    1.08
  -2  -4  12    4.77    1.85
   2  -4 -12    4.99    0.77
  -1  -4  12   -3.67    1.61
   1  -4 -12   -0.59    0.74
   0  -4 -12    3.01    0.85
  -1  -4 -12   14.92    1.28
   1  -4  12   11.31    2.57
   2  -4  12    6.05    2.40
  -2  -4 -12    5.29    1.15
  -3  -4 -12    0.79    0.98
   3  -4  12   -1.44    2.27
   4  -4  12    3.73    2.63
  -8  -5  12    3.33    2.12
  -7  -5  12   -1.36    1.95
   7  -5 -12    0.18    0.67
  -6  -5  12   12.36    2.30
   6  -5 -12    8.01    0.91
  -5  -5  12    2.96    1.99
   5  -5 -12    0.99    0.72
  -4  -5  12    3.75    1.93
   4  -5 -12    2.91    0.75
   3  -5 -12    0.26    0.68
  -3  -5  12    1.35    1.84
   2  -5 -12    6.51    0.84
  -2  -5  12    8.05    1.98
  -1  -5  12    3.48    1.80
   1  -5 -12    1.51    0.78
   0  -5 -12   10.17    1.07
  -1  -5 -12    1.98    0.88
   1  -5  12   -1.76    2.28
   2  -5  12    5.32    2.44
  -2  -5 -12    4.11    1.14
   3  -5  12    2.72    2.53
  -3  -5 -12    2.21    1.06
   4  -5  12    9.13    2.69
  -8  -6  12    1.14    2.16
  -7  -6  12    0.56    2.07
   6  -6 -12    6.80    0.91
  -6  -6  12   10.69    2.13
  -5  -6  12    2.35    1.96
   5  -6 -12    1.49    0.74
   4  -6 -12    1.88    0.75
  -4  -6  12    2.13    1.97
   3  -6 -12    1.05    0.74
  -3  -6  12    0.79    1.92
   2  -6 -12    7.87    0.97
  -2  -6  12   10.60    2.08
   1  -6 -12   -1.09    0.73
   0  -6 -12   11.65    1.18
   1  -6  12   -3.36    2.29
  -1  -6 -12    0.87    0.85
   2  -6  12   10.08    2.70
  -2  -6 -12   10.50    1.28
   3  -6  12    1.44    2.40
   4  -6  12    8.38    2.73
  -7  -7  12    2.87    2.22
  -6  -7  12    3.08    2.06
  -5  -7  12    7.31    2.17
   4  -7 -12    7.73    0.93
  -4  -7  12    6.82    2.19
   3  -7 -12   -0.62    0.69
  -3  -7  12    0.36    1.86
   2  -7 -12    3.06    0.80
  -2  -7  12   -0.08    1.85
   1  -7 -12    2.52    0.86
   0  -7 -12    3.13    0.96
   1  -7  12    0.87    2.34
   2  -7  12    2.67    2.43
   3  -7  12    6.59    2.57
  -6  -8  12    1.02    2.13
  -5  -8  12    2.45    2.13
  -4  -8  12   -2.44    1.93
  -3  -8  12    7.21    2.07
  -2  -8  12    1.92    1.88
   1  -8  12   18.72    2.97
   2  -8  12    0.93    2.51
  -5  -9  12    8.25    2.37
  -4  -9  12    0.12    2.08
  -3  -9  12    0.18    2.01
  -2  -9  12    2.37    2.02
  -8   0  13   -0.46    1.75
  -7   0  13    1.70    1.69
  -6   0  13    0.08    1.76
  -5   0  13    7.54    1.96
  -4   0  13    0.43    1.74
  -3   0  13    2.86    1.84
  -8  -1  13    0.75    1.70
  -7  -1  13    4.34    1.82
   7  -1 -13    1.72    0.74
   6  -1 -13    0.30    0.71
  -6  -1  13   -1.09    1.72
  -5  -1  13   -0.02    1.69
   5  -1 -13    0.73    0.70
  -4  -1  13    4.44    1.79
   4  -1 -13    3.80    0.85
  -3  -1  13   10.89    1.94
   3  -1 -13    7.69    0.92
  -2  -1  13    0.24    1.64
   2  -1 -13    0.98    0.86
   1  -1 -13    0.69    0.90
   0  -1 -13    1.46    0.94
   2  -1  13   -2.96    2.81
   3  -1  13    2.76    3.14
  -8  -2  13    2.49    2.06
   7  -2 -13    0.41    0.70
  -7  -2  13   -0.42    1.86
   6  -2 -13    8.76    0.96
  -6  -2  13    8.74    2.09
  -5  -2  13    1.51    1.88
   5  -2 -13    1.30    0.75
   4  -2 -13    0.58    0.80
  -4  -2  13   -0.45    1.82
   3  -2 -13    0.66    0.72
  -3  -2  13   -1.46    1.79
  -2  -2  13    3.36    1.81
   2  -2 -13    5.42    0.89
   1  -2 -13    1.90    0.94
   0  -2 -13    2.63    1.01
  -1  -2 -13    1.88    1.11
  -2  -2 -13   15.40    1.52
   2  -2  13   18.51    3.18
   3  -2  13    5.56    2.92
  -3  -2 -13    4.57    1.31
  -7  -3  13   -0.38    1.82
  -6  -3  13   -0.06    1.81
   6  -3 -13    0.53    0.74
  -5  -3  13    1.10    1.89
   5  -3 -13   -1.37    0.73
   4  -3 -13    6.20    0.92
  -4  -3  13    3.61    1.88
   3  -3 -13    0.06    0.74
  -3  -3  13    0.90    1.89
   2  -3 -13    4.50    0.89
  -2  -3  13    6.44    1.87
   1  -3 -13    0.20    0.89
   0  -3 -13   15.66    1.39
  -1  -3 -13    1.95    1.09
   2  -3  13    2.11    2.73
  -2  -3 -13    1.68    1.11
   3  -3  13   -1.74    2.74
  -7  -4  13    0.78    1.96
  -6  -4  13    5.24    2.00
   5  -4 -13    2.67    0.79
  -5  -4  13    4.39    1.91
  -4  -4  13    1.27    1.87
   4  -4 -13   -0.87    0.78
  -3  -4  13    0.35    1.88
   3  -4 -13    2.01    0.76
   2  -4 -13    8.56    1.00
  -2  -4  13    5.20    1.96
   1  -4 -13    5.31    1.00
   0  -4 -13    0.72    0.92
  -1  -4 -13    1.01    1.00
   2  -4  13    9.97    2.84
  -6  -5  13    2.41    2.17
  -5  -5  13    3.91    2.20
  -4  -5  13    1.81    2.03
   4  -5 -13    2.00    0.82
   3  -5 -13    7.47    0.99
  -3  -5  13   10.03    2.25
  -2  -5  13   -0.28    1.97
   2  -5 -13    0.33    0.84
   1  -5 -13    0.54    0.94
   0  -5 -13    3.35    1.02
   2  -5  13   -0.13    2.62
  -6  -6  13    1.45    2.08
  -5  -6  13    8.76    2.43
  -4  -6  13    1.16    2.14
  -3  -6  13    0.00    2.09
  -2  -6  13   -0.36    2.12
  -4  -7  13    2.22    2.10
  -3  -7  13    5.06    2.17
  -2  -7  13    1.25    2.12
  -5  -1  14    0.47    1.96
  -4  -1  14    3.60    1.89
  -3  -1  14    2.82    1.88
  -5  -2  14    0.32    2.00
   5  -2 -14    0.86    0.94
   4  -2 -14    0.99    0.84
  -4  -2  14    1.44    1.89
  -3  -2  14    4.41    1.99
   3  -2 -14    4.83    1.03
   2  -2 -14   -0.19    1.01
   1  -2 -14    2.52    1.12
  -5  -3  14    4.92    2.20
  -4  -3  14    0.21    2.05
  -3  -3  14    2.82    2.12
   3  -3 -14    4.54    0.98
   2  -3 -14    0.65    0.97
  -4  -4  14    0.23    2.10
  -3  -4  14    7.00    2.20
   0   0   0    0.00    0.00
;
_shelx_hkl_checksum     61750
_shelx_res_file
;
    12mhgcls.res created by SHELXL-2014/7
TITL 12mhgcls in P2(1)/n
CELL 0.71073  10.47240  13.11280  10.89140  90.0000 100.1171  90.0000
ZERR    4.00   0.00110   0.00140   0.00120   0.0000   0.0018   0.0000
LATT  1
SYMM 0.5-X, 0.5+Y, 0.5-Z
SFAC C H N S CL HG
UNIT 48 48 8 4 8 4
TEMP 25
SIZE 0.30 0.40 0.45
omit -4 54
omit -1 0 1
L.S. 7
ACTA
BOND $H
CONF
FMAP 2
PLAN 20
HTAB
EQIV $1 -x+1, -y+1, -z+1
EQIV $2 -x, -y+1, -z
EQIV $3 -x+1/2, y+1/2, -z+1/2
HTAB C7 Cl2_$1
HTAB C9 Cl2_$1
HTAB C10 Cl1_$2
RTAB A..A Hg1 Hg1_$3
MPLA 6 N1 C1 c2 c3 c4 c5
MPLA 6 N2 c9 c8 c10 c11 c12
WGHT    0.031500
FVAR       0.08312
HG1   6    0.622365    0.338067    0.427364    11.00000    0.03985    0.04678 =
         0.03812   -0.00140   -0.00208    0.00356
CL1   5    0.549105    0.362048    0.211641    11.00000    0.05146    0.07334 =
         0.03850   -0.00055   -0.00390    0.00216
CL2   5    0.755163    0.375868    0.622074    11.00000    0.06015    0.07260 =
         0.04816   -0.00591   -0.01543   -0.00800
S1    4   -0.060742    0.354431    0.330227    11.00000    0.03730    0.07762 =
         0.06657    0.02487    0.01486    0.01074
N1    3    0.412652    0.350911    0.493754    11.00000    0.04129    0.04841 =
         0.03479   -0.00236    0.00585    0.01141
N2    3   -0.144875    0.653345    0.065118    11.00000    0.03900    0.04232 =
         0.03860    0.00161   -0.00036   -0.00436
C1    1    0.406331    0.394019    0.603646    11.00000    0.04669    0.04594 =
         0.04602    0.00144    0.00442   -0.00338
AFIX  43
H1    2    0.482325    0.417796    0.652498    11.00000   -1.20000
AFIX   0
C2    1    0.291840    0.404439    0.646929    11.00000    0.06296    0.06142 =
         0.04532   -0.00881    0.02127    0.00424
AFIX  43
H2    2    0.289716    0.438379    0.721520    11.00000   -1.20000
AFIX   0
C3    1    0.179997    0.364180    0.578927    11.00000    0.05642    0.05295 =
         0.05687   -0.00159    0.02431   -0.00115
AFIX  43
H3    2    0.101849    0.369657    0.607867    11.00000   -1.20000
AFIX   0
C4    1    0.184866    0.315252    0.466592    11.00000    0.04258    0.03308 =
         0.04878    0.01189    0.00853    0.01066
C5    1    0.303719    0.312119    0.428224    11.00000    0.04379    0.04655 =
         0.03691   -0.00278    0.00679    0.01017
AFIX  43
H5    2    0.308137    0.281162    0.352259    11.00000   -1.20000
AFIX   0
C6    1    0.067802    0.265871    0.389829    11.00000    0.04403    0.04699 =
         0.07149    0.01715    0.00782   -0.00059
AFIX  23
H6A   2    0.034052    0.215144    0.440532    11.00000   -1.20000
H6B   2    0.094390    0.230726    0.320103    11.00000   -1.20000
AFIX   0
C7    1    0.015290    0.416897    0.213185    11.00000    0.03863    0.05112 =
         0.05081    0.00628    0.01323    0.00010
AFIX  23
H7A   2    0.089588    0.455934    0.253605    11.00000   -1.20000
H7B   2    0.045689    0.365990    0.160463    11.00000   -1.20000
AFIX   0
C8    1   -0.078992    0.486006    0.135416    11.00000    0.04253    0.04697 =
         0.03112   -0.00290    0.00572    0.00114
C9    1   -0.062707    0.590307    0.135591    11.00000    0.03181    0.04464 =
         0.03603   -0.00225    0.00269   -0.00459
AFIX  43
H9    2    0.008979    0.618087    0.187298    11.00000   -1.20000
AFIX   0
C10   1   -0.248203    0.613921   -0.009697    11.00000    0.04008    0.05525 =
         0.03899    0.00147   -0.00626   -0.00540
AFIX  43
H10   2   -0.304799    0.657495   -0.060109    11.00000   -1.20000
AFIX   0
C11   1   -0.272571    0.513183   -0.014103    11.00000    0.05648    0.05494 =
         0.05344   -0.00352   -0.01074   -0.01340
AFIX  43
H11   2   -0.345711    0.488153   -0.066330    11.00000   -1.20000
AFIX   0
C12   1   -0.189680    0.447261    0.058347    11.00000    0.05128    0.03971 =
         0.05585   -0.00320   -0.00193   -0.01422
AFIX  43
H12   2   -0.206759    0.377624    0.056337    11.00000   -1.20000
AFIX   0
HKLF 4
REM  12mhgcls in P2(1)/n
REM R1 =  0.0328 for    2413 Fo > 4sig(Fo)  and  0.0536 for all    3197 data
REM    163 parameters refined using      0 restraints
END
WGHT      0.0315      0.0000
REM Instructions for potential hydrogen bonds
HTAB C1 Cl2
HTAB C7 Cl2_$1
HTAB C9 Cl2_$1
HTAB C10 Cl1_$2
REM Highest difference peak  0.620,  deepest hole -1.618,  1-sigma level  0.162
Q1    1   0.6469  0.2924  0.5005  11.00000  0.05    0.62
Q2    1  -0.1289  0.7388  0.2052  11.00000  0.05    0.54
Q3    1   0.5865  0.2955  0.3631  11.00000  0.05    0.51
Q4    1   0.5845  0.2543  0.5413  11.00000  0.05    0.49
Q5    1   0.1327  0.1847  0.2851  11.00000  0.05    0.48
Q6    1   0.5825  0.3879  0.3574  11.00000  0.05    0.48
Q7    1  -0.3756  0.3946  0.0145  11.00000  0.05    0.48
Q8    1   0.5820  0.2391  0.1857  11.00000  0.05    0.48
Q9    1   0.0634  0.5855  0.0840  11.00000  0.05    0.48
Q10   1   0.0950  0.3532  0.0731  11.00000  0.05    0.47
Q11   1   0.8228  0.4597  0.6765  11.00000  0.05    0.46
Q12   1  -0.1656  0.7392 -0.0602  11.00000  0.05    0.45
Q13   1   0.6571  0.3880  0.5025  11.00000  0.05    0.44
Q14   1  -0.1055  0.5460  0.1471  11.00000  0.05    0.44
Q15   1   0.1336  0.5317  0.1347  11.00000  0.05    0.42
Q16   1   0.1251  0.2802  0.1253  11.00000  0.05    0.42
Q17   1   0.1255  0.2782  0.2170  11.00000  0.05    0.42
Q18   1   0.6617  0.2688  0.6415  11.00000  0.05    0.41
Q19   1   0.6848  0.2555  0.5371  11.00000  0.05    0.41
Q20   1   0.3681  0.2072  0.2466  11.00000  0.05    0.41
;
_shelx_res_checksum     9398
data_New_Global_Publ_Block
_journal_date_recd_electronic     2017-11-05
_journal_date_accepted     2017-11-09
_journal_name_full     'Acta Crystallographica, Section E'
_journal_year     2017
_journal_volume     73
_journal_issue     12
_journal_page_first     1871
_journal_page_last     1874
_journal_paper_category     GM
_journal_paper_doi     10.1107/S205698901701619X
_journal_coeditor_code     SJ5541
loop_
    _publ_contact_author_name
    _publ_contact_author_address
    _publ_contact_author_email
    _publ_contact_author_fax
    _publ_contact_author_phone
    'Park, Ki-Min'
;
Research institute of Natural Science, Gyeongsang National University,
Jinju 52828, Republic of Korea
;
 'kmpark@gnu.ac.kr' '+82-55-753-7614' '+82-55-772-2788'
    'Kang, Youngjin'
;
Division of Science Education, Kangwon National University,
Chuncheon 24341, Republic of Korea
;
 'kangy@kangwon.ac.kr' '+82-33-259-5600' '+82-33-250-6737'
_publ_section_title
;
A one-dimensional Hg^II^ coordination polymer based on
bis(pyridin-3-ylmethyl)sulfane
;
loop_
    _publ_author_name
    _publ_author_footnote
    _publ_author_address
    'Moon, Suk-Hee' .
;
Department of Food and Nutrition,
Kyungnam College of Information and Technology,
Busan 47011, Republic of Korea
;
    'Kang, Youngjin' .
;
Division of Science Education, Kangwon National University, Chuncheon 24341,
Republic of Korea
;
    'Park, Ki-Min' .
;
Research institute of Natural Science, Gyeongsang National University,
Jinju 52828, Republic of Korea
;
_publ_section_synopsis
;
The reaction of Hg^II^ with the bridging ligand bis(pyridin-3-ylmethyl)sulfane
afforded a one-dimensional zigzag chain polymeric structure, with the charge
balanced by two coordinated chloride anions. C---H...Cl hydrogen bonds and
Hg---Cl...\p interactions, together with C---H...\p hydrogen bonds, stabilize
the crystal structure.
;
