# Supplementary material for: A one-dimensional HgII coordination polymer based on bis­(pyridin-3-ylmeth­yl)sulfane
Source: Acta Crystallogr E Crystallogr Commun. 2017 Nov 17;73(Pt 12):1871–4. doi: 10.1107/S205698901701619X (PMC5730242; doi:10.1107/S205698901701619X)
Supplement: Supplementary file 2 [file e-73-01871-Isup2.hkl]

data_I                                                                          
_shelx_title ' 12mhgcls in P2(1)/n'                                             
_shelx_refln_list_code          4                                               
_shelx_F_calc_maximum      388.40                                               
_exptl_crystal_F_000       912.00                                               
_reflns_d_resolution_high  0.7828                                               
                                                                                
loop_                                                                           
 _space_group_symop_operation_xyz                                               
 'x, y, z'                                                                      
 '-x+1/2, y+1/2, -z+1/2'                                                        
 '-x, -y, -z'                                                                   
 'x-1/2, -y-1/2, z-1/2'                                                         
                                                                                
_cell_length_a    10.4724                                                       
_cell_length_b    13.1128                                                       
_cell_length_c    10.8914                                                       
_cell_angle_alpha  90.000                                                       
_cell_angle_beta  100.117                                                       
_cell_angle_gamma  90.000                                                       
                                                                                
_shelx_F_squared_multiplier     1.000                                           
                                                                                
loop_                                                                           
 _refln_index_h                                                                 
 _refln_index_k                                                                 
 _refln_index_l                                                                 
 _refln_F_squared_calc                                                          
 _refln_F_squared_meas                                                          
 _refln_F_squared_sigma                                                         
 _refln_observed_status                                                         
   2   0   0          5.26        120.13        31.84 o                         
   4   0   0      31151.36      36067.75      1515.36 o                         
   6   0   0       7212.17       7518.97       227.93 o                         
   8   0   0       8120.74       8171.80       322.44 o                         
  10   0   0        124.19        169.34        81.05 o                         
  12   0   0       2699.71       2738.37       195.39 o                         
   1   1   0       4860.31       3030.73       146.18 o                         
   2   1   0      64667.12      69407.93      3430.01 o                         
   3   1   0       8185.61       8221.90       282.46 o                         
   4   1   0        610.22        757.79        53.59 o                         
   5   1   0       7291.52       7790.37       203.88 o                         
   6   1   0      23615.36      25975.49       859.00 o                         
   7   1   0       2520.83       2589.07       110.87 o                         
   8   1   0        202.62        349.51        87.84 o                         
   9   1   0       3185.25       2920.53       129.46 o                         
  10   1   0       6038.16       5190.01       264.14 o                         
  11   1   0        589.62        616.76        73.60 o                         
  12   1   0        132.63        103.91        68.55 o                         
   0   2   0      17830.07      17344.92       817.75 o                         
   1   2   0      21856.72      21004.14       619.43 o                         
   2   2   0        620.16        692.11        35.64 o                         
   3   2   0      30340.31      35142.45      1933.21 o                         
   4   2   0      14549.59      16251.38       714.87 o                         
   5   2   0       1642.80       1947.19       128.00 o                         
   6   2   0         33.57        123.36        38.24 o                         
   7   2   0       9598.08       9462.48       287.34 o                         
   8   2   0       1872.87       2022.73       143.13 o                         
   9   2   0       5540.73       5264.08       204.68 o                         
  10   2   0         11.93         50.67        78.88 o                         
  11   2   0       1300.03       1339.37        90.06 o                         
  12   2   0        701.03        653.28        80.29 o                         
   1   3   0      42921.60      38896.14       924.62 o                         
   2   3   0         14.70        205.68        26.65 o                         
   3   3   0      16843.52      16581.46       398.71 o                         
   4   3   0         72.63        113.59        36.78 o                         
   5   3   0      25797.01      29457.63      1138.33 o                         
   6   3   0        319.62        317.15        41.93 o                         
   7   3   0       7156.24       7872.56       315.66 o                         
   8   3   0        457.81        368.54        55.35 o                         
   9   3   0       7561.59       7024.12       262.49 o                         
  10   3   0        188.08        159.47        59.33 o                         
  11   3   0        990.98       1054.15        84.87 o                         
  12   3   0          0.04          2.57        63.35 o                         
   0   4   0     119708.41      97803.48      5020.82 o                         
   1   4   0      13095.24      12241.07       262.69 o                         
   2   4   0        134.55         97.18        38.92 o                         
   3   4   0      27011.48      25933.09       715.51 o                         
   4   4   0       7014.57       7291.74       199.92 o                         
   5   4   0       2258.20       2593.76       159.39 o                         
   6   4   0       1701.35       1863.40        71.05 o                         
   7   4   0       7873.48       8536.61       300.41 o                         
   8   4   0       3680.53       3873.18       141.71 o                         
   9   4   0       2824.92       2808.65       126.32 o                         
  10   4   0        427.09        432.51       112.17 o                         
  11   4   0       1533.73       1398.20        92.41 o                         
  12   4   0        916.09        858.55       141.84 o                         
   1   5   0       2972.85       2733.13        90.20 o                         
   2   5   0      43950.00      42181.45      1369.84 o                         
   3   5   0       2025.34       2031.51        64.93 o                         
   4   5   0       1013.97       1177.84        71.65 o                         
   5   5   0        846.42        899.04        64.55 o                         
   6   5   0      18981.47      20955.06       561.68 o                         
   7   5   0        996.78       1019.21        58.85 o                         
   8   5   0         33.80         79.69        79.47 o                         
   9   5   0       1136.61       1146.24        78.17 o                         
  10   5   0       5797.81       5649.93       222.02 o                         
  11   5   0        219.60         94.08        92.63 o                         
  12   5   0        210.64        179.12        77.26 o                         
   0   6   0      61854.79      54413.37      1823.13 o                         
   1   6   0       2507.83       2341.07        69.98 o                         
   2   6   0         47.04         54.96        26.77 o                         
   3   6   0        318.51        320.44        32.74 o                         
   4   6   0      33752.47      32700.09       782.76 o                         
   5   6   0        915.03        950.06        46.59 o                         
   6   6   0        419.79        447.22        42.90 o                         
   7   6   0         11.48         26.55        64.13 o                         
   8   6   0       6721.29       7388.64       343.86 o                         
   9   6   0        586.64        635.26        69.47 o                         
  10   6   0         36.68         37.49        85.39 o                         
  11   6   0          3.45         38.37        99.87 o                         
  12   6   0       2101.55       1982.81       130.98 o                         
   1   7   0       9537.99       9358.09       234.21 o                         
   2   7   0      14456.98      13286.47       529.58 o                         
   3   7   0       2971.33       2969.47       103.73 o                         
   4   7   0         44.88         54.74        36.19 o                         
   5   7   0       4529.72       4502.93       128.93 o                         
   6   7   0      10770.55      10709.98       245.51 o                         
   7   7   0       2400.22       2660.42        94.31 o                         
   8   7   0         96.55        161.73        53.24 o                         
   9   7   0       1505.42       1754.45       115.79 o                         
  10   7   0       2670.98       2888.27       138.67 o                         
  11   7   0        418.77        443.42        81.24 o                         
   0   8   0        344.76        318.26        48.79 o                         
   1   8   0      14776.49      14448.32       355.10 o                         
   2   8   0          6.04        -42.97        29.92 o                         
   3   8   0      17769.51      16070.85       369.55 o                         
   4   8   0       3484.32       3514.61       150.41 o                         
   5   8   0       1613.17       1894.74        74.19 o                         
   6   8   0       1019.76       1074.55        56.01 o                         
   7   8   0       3522.80       3834.27       120.57 o                         
   8   8   0        387.04        418.69        60.08 o                         
   9   8   0       1255.92       1462.61        92.86 o                         
  10   8   0        726.19        571.73        74.71 o                         
  11   8   0        969.48       1086.52       238.09 o                         
   1   9   0       8783.56       8065.45       209.86 o                         
   2   9   0       1262.20       1156.14        53.93 o                         
   3   9   0       5047.67       5015.06       141.50 o                         
   4   9   0        169.71        183.63        65.59 o                         
   5   9   0       7495.29       7396.97       199.03 o                         
   6   9   0        964.34       1017.31        54.99 o                         
   7   9   0       2536.45       2628.91       125.34 o                         
   8   9   0        120.00         42.77        78.51 o                         
   9   9   0       2407.34       2466.27       178.02 o                         
  10   9   0        302.47        273.55       102.76 o                         
  11   9   0        486.83        610.78       131.71 o                         
   0  10   0      11269.35      10279.01       551.44 o                         
   1  10   0       1506.22       1507.09       120.17 o                         
   2  10   0        454.79        472.42        96.19 o                         
   3  10   0       3346.02       3127.69       167.61 o                         
   4  10   0       7316.32       6650.19       277.69 o                         
   5  10   0       3230.93       3153.07       172.73 o                         
   6  10   0         11.46         38.99        55.93 o                         
   7  10   0       2311.61       2423.40       116.27 o                         
   8  10   0       1273.34       1290.82       109.24 o                         
   9  10   0        207.70        140.39       104.21 o                         
  10  10   0         27.13        204.07       111.45 o                         
   1  11   0        132.32        189.52        97.70 o                         
   2  11   0      10573.57       9974.41       387.34 o                         
   3  11   0        687.93        704.90       107.79 o                         
   4  11   0          5.22         99.25        92.98 o                         
   5  11   0         93.31        -47.15       138.22 o                         
   6  11   0       4975.82       5085.35       238.84 o                         
   7  11   0          0.60       -158.84        95.85 o                         
   8  11   0         48.89        128.81       159.21 o                         
   0  12   0       5965.84       5718.44       361.83 o                         
   1  12   0       1238.76        955.91       114.08 o                         
   2  12   0        222.74        206.25       117.96 o                         
   3  12   0        358.73        159.76        97.64 o                         
   4  12   0       6570.93       6319.41       277.79 o                         
   5  12   0         49.84        -34.87       193.94 o                         
   6  12   0          8.28        -85.03       113.95 o                         
   7  12   0         13.18         24.48       108.49 o                         
   8  12   0       1783.87       1793.25       218.55 o                         
   1  13   0       1059.52        879.42       121.67 o                         
   2  13   0       1758.52       1607.66       138.06 o                         
   3  13   0       1607.23       1767.29       145.33 o                         
   4  13   0         15.09         43.20       105.92 o                         
   5  13   0        889.95        696.03       125.43 o                         
   6  13   0        905.84        867.64       140.38 o                         
   7  13   0        717.43        921.39       132.14 o                         
   8  13   0         39.12        -28.95       179.47 o                         
   0  14   0          3.27         26.05       141.84 o                         
   1  14   0       1094.00       1261.89       137.14 o                         
   2  14   0        109.83        -25.51       157.04 o                         
   3  14   0       1822.23       1588.99       153.42 o                         
   4  14   0         24.37          2.31       113.25 o                         
   5  14   0       1508.53       1524.45       154.84 o                         
   6  14   0          8.34       -128.81       189.60 o                         
   7  14   0        889.10       1073.38       143.95 o                         
   1  15   0        953.87        816.83       132.46 o                         
   2  15   0        443.66        272.16       172.23 o                         
   3  15   0       1052.53       1006.46       143.28 o                         
   4  15   0         16.74        -15.32       211.31 o                         
   5  15   0        725.56        663.12       152.23 o                         
   0  16   0       1058.23       1073.93       208.42 o                         
   1  16   0        212.63         48.71       153.42 o                         
   2  16   0         75.69        154.24       141.12 o                         
   3  16   0         96.96         87.02       129.39 o                         
 -13   0   1         68.83        120.13       111.45 o                         
 -11   0   1       1799.64       1867.07       147.63 o                         
  -9   0   1       5954.32       6278.56       334.34 o                         
  -7   0   1      12453.44      13154.52       382.17 o                         
  -5   0   1      18322.93      18836.36       527.18 o                         
  -3   0   1     150856.66     139633.16      5318.97 o                         
   1   0   1     110266.47      87203.68      4104.66 o                         
   3   0   1        561.97        666.77        60.06 o                         
   5   0   1      33435.14      38146.36      3883.21 o                         
   7   0   1       6336.87       6488.91       533.34 o                         
   9   0   1      10369.75      10283.69       786.63 o                         
  11   0   1        103.27         -4.34        89.74 o                         
 -13   1   1       1565.28       1478.14       103.84 o                         
 -12   1   1       1090.49        969.12        89.04 o                         
 -11   1   1        195.63        141.84        61.41 o                         
 -10   1   1        604.34        522.16        77.43 o                         
  -9   1   1      11299.65      10685.69       541.31 o                         
  -8   1   1       3210.09       3197.19       124.85 o                         
  -7   1   1       4588.08       5037.29       142.57 o                         
  -6   1   1        178.05        287.64        39.19 o                         
  -5   1   1      16222.60      17138.96       389.72 o                         
  -4   1   1      13149.05      13247.62       332.47 o                         
  -3   1   1       1536.11       1702.87        53.82 o                         
  -2   1   1       2909.96       3280.15       117.33 o                         
  -1   1   1      43053.40      42876.24      1426.65 o                         
   0   1   1      21241.65      12002.79      1278.72 o                         
   1   1   1       5152.18       5099.83       179.35 o                         
   2   1   1       2582.16       2582.54       111.56 o                         
   3   1   1      34563.83      33337.24       797.91 o                         
   4   1   1      11181.48      11166.95       323.25 o                         
   5   1   1       1262.24       1285.62        70.02 o                         
   6   1   1       2686.90       2940.99       141.22 o                         
   7   1   1      23300.70      22114.19       631.23 o                         
   8   1   1       3515.91       3608.52       174.44 o                         
   9   1   1       1640.09       1654.32        89.00 o                         
  10   1   1       1749.66       1559.42        93.64 o                         
  11   1   1       3064.79       2903.61       138.94 o                         
  12   1   1        285.43        359.59        74.63 o                         
 -13   2   1        125.43        -59.34        99.87 o                         
 -12   2   1        143.49        169.75        66.89 o                         
 -11   2   1        924.72        941.91        78.78 o                         
 -10   2   1       3831.42       3902.17       163.23 o                         
  -9   2   1        536.21        592.61        66.00 o                         
  -8   2   1         63.99        111.35        49.52 o                         
  -7   2   1       4698.88       4776.04       138.34 o                         
  -6   2   1      24260.44      24659.99       677.69 o                         
  -5   2   1       1187.40       1188.11        55.99 o                         
  -4   2   1      17380.53      19167.82       679.98 o                         
  -3   2   1      12909.14      13502.10       536.68 o                         
  -2   2   1      78717.40      76423.84      2080.40 o                         
  -1   2   1        776.93        880.14        26.38 o                         
   0   2   1      23487.26      21872.20      1044.98 o                         
   1   2   1       3350.86       3769.83       179.67 o                         
   2   2   1       2041.03       2233.20       159.30 o                         
   3   2   1       1548.72       1677.84        56.57 o                         
   4   2   1       2113.21       2006.44        67.52 o                         
   5   2   1       6687.88       6619.35       175.36 o                         
   6   2   1      21075.46      20054.12       492.47 o                         
   7   2   1        647.95        791.74       120.77 o                         
   8   2   1        461.82        506.35        62.52 o                         
   9   2   1       4183.61       4139.31       154.10 o                         
  10   2   1       5273.01       4820.79       194.94 o                         
  11   2   1         53.91         36.18        79.60 o                         
  12   2   1       2432.94       2362.63       172.96 o                         
 -12   3   1       2610.42       2259.30       118.70 o                         
 -11   3   1        223.85        131.25        59.45 o                         
 -10   3   1        582.07        680.61        67.52 o                         
  -9   3   1        168.37        121.37        53.55 o                         
  -8   3   1       9137.12       8994.70       309.54 o                         
  -7   3   1        259.24        387.62        52.57 o                         
  -6   3   1        572.13        679.26        83.07 o                         
  -5   3   1         15.07         49.43        34.20 o                         
  -4   3   1      39549.52      41100.96      1091.15 o                         
  -3   3   1         47.25         73.38        61.99 o                         
  -2   3   1      20037.31      20781.54       581.11 o                         
  -1   3   1       2856.00       2794.46        72.61 o                         
   0   3   1     132182.67     114114.45      5044.20 o                         
   1   3   1       1284.21       1349.61        42.15 o                         
   2   3   1       6870.30       7369.54       230.21 o                         
   3   3   1        114.17        244.42        32.69 o                         
   4   3   1      25082.26      24994.54       535.86 o                         
   5   3   1       1393.12       1590.32        87.31 o                         
   6   3   1      10409.26      10381.37       265.96 o                         
   7   3   1        290.22        278.33        60.49 o                         
   8   3   1       7133.57       7013.37       229.08 o                         
   9   3   1        720.16        756.86        66.16 o                         
  10   3   1       3864.90       3510.20       184.54 o                         
  11   3   1          3.53          5.79        63.68 o                         
  12   3   1       1252.58       1255.38        97.23 o                         
 -12   4   1         96.21         48.27        69.08 o                         
 -11   4   1        665.47        489.11        71.62 o                         
 -10   4   1       3013.73       2752.46       128.41 o                         
  -9   4   1       1808.36       1797.58        95.69 o                         
  -8   4   1        108.23         57.02        67.31 o                         
  -7   4   1       2223.17       2323.82       126.60 o                         
  -6   4   1      19326.92      20667.85       554.80 o                         
  -5   4   1       6205.45       6379.08       166.21 o                         
  -4   4   1       3074.80       3219.11       148.68 o                         
  -3   4   1      47295.33      45121.45      1235.00 o                         
  -2   4   1      27567.38      27168.40      1018.74 o                         
  -1   4   1       1795.02       1818.42        91.22 o                         
   0   4   1      17217.62      16201.65       387.58 o                         
   1   4   1      29870.65      29403.94      1119.94 o                         
   2   4   1      19357.56      18156.36       711.11 o                         
   3   4   1       1140.64       1160.38        40.67 o                         
   4   4   1       6462.21       6859.51       234.41 o                         
   5   4   1       8315.10       9227.75       337.62 o                         
   6   4   1       8159.09       8514.79       222.47 o                         
   7   4   1       3564.52       3560.60       131.78 o                         
   8   4   1       1057.00       1022.63        71.30 o                         
   9   4   1       3123.52       3239.50       132.11 o                         
  10   4   1       3251.99       3121.89       295.26 o                         
  11   4   1        109.37         62.46        66.98 o                         
  12   4   1        956.54        903.38       104.93 o                         
 -12   5   1        294.09        297.18        78.25 o                         
 -11   5   1        262.61        241.16       225.79 o                         
 -10   5   1          3.89        -43.28        96.25 o                         
  -9   5   1       7721.24       7884.60       507.29 o                         
  -8   5   1        597.95        735.46        96.99 o                         
  -7   5   1       2598.88       2928.88        98.44 o                         
  -6   5   1       1652.01       1719.86        68.17 o                         
  -5   5   1      13474.10      13594.14       334.85 o                         
  -4   5   1       4545.75       4827.34       148.80 o                         
  -3   5   1       3131.79       3202.23       166.65 o                         
  -2   5   1         17.96         67.17        29.21 o                         
  -1   5   1      65584.63      56231.59      1609.75 o                         
   0   5   1       3594.60       3396.92       197.52 o                         
   1   5   1       3611.81       3494.50        81.43 o                         
   2   5   1       1094.92       1078.44        49.51 o                         
   3   5   1      30158.47      28537.13      1123.47 o                         
   4   5   1       4385.00       4290.82       105.41 o                         
   5   5   1       1707.60       1996.03        65.52 o                         
   6   5   1        583.29        641.38        50.19 o                         
   7   5   1      15284.52      15866.61       972.80 o                         
   8   5   1        581.50        664.88       109.98 o                         
   9   5   1        569.52        574.69        62.52 o                         
  10   5   1        285.34        278.46       112.89 o                         
  11   5   1       2416.50       2225.99       119.53 o                         
  12   5   1        276.11        264.58       188.88 o                         
 -12   6   1         62.63        -70.13       112.89 o                         
 -11   6   1       1567.35       1334.31        98.42 o                         
 -10   6   1         12.98        -65.82        91.18 o                         
  -9   6   1       1359.37       1443.93       223.61 o                         
  -8   6   1          9.39         51.56        45.51 o                         
  -7   6   1      11108.19      12067.98       307.94 o                         
  -6   6   1       1051.92       1139.71        57.14 o                         
  -5   6   1      10299.79      10478.78       303.60 o                         
  -4   6   1       1580.72       1633.57        67.27 o                         
  -3   6   1      41841.35      41720.45      1144.97 o                         
  -2   6   1       2787.01       2704.40        69.50 o                         
  -1   6   1       3273.29       3198.99       125.34 o                         
   0   6   1         62.69         97.97        24.19 o                         
   1   6   1      36187.21      33324.66       794.31 o                         
   2   6   1       3873.44       3907.23       157.31 o                         
   3   6   1        247.29        210.37        31.90 o                         
   4   6   1         22.70        -10.70        31.63 o                         
   5   6   1      19924.03      20244.45       543.82 o                         
   6   6   1       1455.74       1585.55        88.99 o                         
   7   6   1       1792.89       2153.32        93.68 o                         
   8   6   1        313.58        340.31        55.03 o                         
   9   6   1       7412.00       7498.24       243.96 o                         
  10   6   1        648.06        615.35        72.02 o                         
  11   6   1        129.59         42.77       144.73 o                         
  12   6   1        254.62        151.69       128.09 o                         
 -12   7   1        611.60        816.06        93.64 o                         
 -11   7   1        548.26        645.85        80.77 o                         
 -10   7   1        477.32        725.38        76.20 o                         
  -9   7   1       2830.99       2719.42       264.14 o                         
  -8   7   1       2317.25       2604.12        94.88 o                         
  -7   7   1        940.14        970.15        59.45 o                         
  -6   7   1        355.89        359.59        45.67 o                         
  -5   7   1       9650.24      10274.86       368.48 o                         
  -4   7   1       7673.42       7844.78       203.66 o                         
  -3   7   1       4666.96       4550.05       109.77 o                         
  -2   7   1       1244.38       1175.50        49.12 o                         
  -1   7   1      10087.89       9217.69       338.13 o                         
   0   7   1      14456.31      13527.37       331.09 o                         
   1   7   1        397.86        425.82        29.54 o                         
   2   7   1       2347.35       2323.77        61.97 o                         
   3   7   1      21406.89      20742.80       588.98 o                         
   4   7   1       7267.52       7243.16       189.37 o                         
   5   7   1       1451.43       1479.15        64.26 o                         
   6   7   1       1912.26       2037.07       119.08 o                         
   7   7   1       6569.52       7119.25       240.81 o                         
   8   7   1       2547.01       2928.19       118.87 o                         
   9   7   1          2.04         -3.28        80.42 o                         
  10   7   1        755.92        725.03       174.40 o                         
  11   7   1       1560.11       1208.27        94.56 o                         
 -11   8   1        164.81        228.36        77.70 o                         
 -10   8   1       2361.34       2560.67       128.44 o                         
  -9   8   1         45.63        -16.71        79.60 o                         
  -8   8   1         29.59         21.29        49.75 o                         
  -7   8   1       1072.64       1129.90        58.23 o                         
  -6   8   1      12154.78      12748.01       411.54 o                         
  -5   8   1         11.97         93.79        39.41 o                         
  -4   8   1       4058.39       3896.95        99.84 o                         
  -3   8   1         69.82        108.24        28.58 o                         
  -2   8   1      21758.09      20633.88       501.93 o                         
  -1   8   1        640.45        668.00        41.72 o                         
   0   8   1      10933.04      10926.83       272.25 o                         
   1   8   1       2955.68       2845.13        85.62 o                         
   2   8   1      11464.93      10719.97       268.35 o                         
   3   8   1       2011.47       1843.32        56.26 o                         
   4   8   1       2283.58       2349.20       142.68 o                         
   5   8   1        813.38        853.85        64.24 o                         
   6   8   1       4141.80       4475.38       133.85 o                         
   7   8   1        652.78        727.20        57.53 o                         
   8   8   1        985.47       1007.78        84.84 o                         
   9   8   1        477.97        476.97       129.54 o                         
  10   8   1       2930.03       3427.30       224.34 o                         
  11   8   1         20.07        105.66       102.76 o                         
 -11   9   1          1.08        -72.37       105.66 o                         
 -10   9   1        179.16        241.31       151.25 o                         
  -9   9   1        700.29        774.35        79.31 o                         
  -8   9   1       3888.94       4231.76       133.34 o                         
  -7   9   1          8.77        -15.84        75.41 o                         
  -6   9   1        930.40        967.50        58.50 o                         
  -5   9   1        230.35        208.99        50.28 o                         
  -4   9   1      10709.70      10698.93       242.45 o                         
  -3   9   1        137.58        167.59        50.22 o                         
  -2   9   1       1402.96       1411.31        70.31 o                         
  -1   9   1       3448.57       3404.09       122.61 o                         
   0   9   1      13868.63      13240.78       417.00 o                         
   1   9   1        609.55        641.21        61.94 o                         
   2   9   1       3473.40       3179.14       121.71 o                         
   3   9   1        135.14        149.60        62.58 o                         
   4   9   1       9890.47       9301.86       285.32 o                         
   5   9   1        589.56        621.52        61.97 o                         
   6   9   1       3205.53       3133.24       126.93 o                         
   7   9   1        888.59        889.78        79.70 o                         
   8   9   1       3223.74       3331.87       317.69 o                         
   9   9   1         52.82         37.60        86.94 o                         
  10   9   1       1132.13       1036.30       130.26 o                         
  -8  10   1        569.76        698.58       120.11 o                         
  -7  10   1       2516.98       2576.71       282.96 o                         
  -6  10   1       2603.75       2741.42       166.48 o                         
  -5  10   1       1000.47       1011.72       119.47 o                         
  -4  10   1        241.14        134.77       102.14 o                         
  -3  10   1       9002.92       8889.66       352.48 o                         
  -2  10   1       2545.67       2369.22       145.28 o                         
  -1  10   1        179.14         78.89        50.63 o                         
   0  10   1       1151.98       1140.78       138.10 o                         
   1  10   1       6989.06       6541.62       211.55 o                         
   2  10   1       7633.17       6940.08       223.83 o                         
   3  10   1        687.46        699.76        74.45 o                         
   4  10   1       1028.82        982.00        80.38 o                         
   5  10   1       3055.18       3003.06       125.78 o                         
   6  10   1       2405.42       2388.43       112.64 o                         
   7  10   1       1287.39       1309.73        90.71 o                         
   8  10   1       1358.00       1308.93       114.84 o                         
   9  10   1       1930.51       2094.31       227.96 o                         
  10  10   1        372.14        290.92       120.13 o                         
  -8  11   1        110.89         87.39       194.67 o                         
  -7  11   1        292.77        248.81       104.52 o                         
  -6  11   1        301.80        163.73       113.70 o                         
  -5  11   1       7074.09       6977.24       456.64 o                         
  -4  11   1        165.67        161.77       104.59 o                         
  -3  11   1       1886.76       1846.68       138.60 o                         
  -2  11   1        127.33        150.63        97.25 o                         
  -1  11   1       7586.04       7015.70       292.02 o                         
   0  11   1        154.02        115.76       136.77 o                         
   1  11   1        757.78        761.00       105.92 o                         
   2  11   1          6.55         49.44        93.54 o                         
   3  11   1      11375.63      10440.29       402.72 o                         
   4  11   1        722.12        743.90       106.42 o                         
   5  11   1        767.19        943.46       113.54 o                         
   6  11   1          7.27        -99.16        92.14 o                         
   7  11   1       3283.71       3570.31       192.82 o                         
   8  11   1         24.86        -26.05       169.34 o                         
   9  11   1         22.47        395.12       215.65 o                         
  -8  12   1          5.65        209.86       192.50 o                         
  -7  12   1       2944.24       2912.93       246.05 o                         
  -6  12   1        708.80        489.39       125.57 o                         
  -5  12   1        902.23        761.60       126.06 o                         
  -4  12   1        241.82        356.94       110.17 o                         
  -3  12   1       3901.39       3927.89       207.09 o                         
  -2  12   1       1201.42       1033.40       129.54 o                         
  -1  12   1        825.04        728.43       108.19 o                         
   0  12   1        874.53        851.09       113.06 o                         
   1  12   1       8160.46       7626.69       316.23 o                         
   2  12   1         99.08         67.87       105.66 o                         
   3  12   1        719.27        612.50       164.27 o                         
   4  12   1          7.00        -86.47        95.94 o                         
   5  12   1       3970.67       3708.65       351.70 o                         
   6  12   1        177.21        303.01       104.46 o                         
   7  12   1          9.90         27.06       107.96 o                         
   8  12   1          1.90        -98.42       176.58 o                         
  -8  13   1        685.85        936.43       228.68 o                         
  -7  13   1        111.20          0.58       112.62 o                         
  -6  13   1        121.38         -7.71       124.05 o                         
  -5  13   1       1181.22       1331.19       164.27 o                         
  -4  13   1       1878.97       1912.84       156.61 o                         
  -3  13   1        291.51        216.14       110.30 o                         
  -2  13   1        178.09        148.94       102.76 o                         
  -1  13   1       1180.38       1087.48       124.66 o                         
   0  13   1       2096.43       1864.15       206.25 o                         
   1  13   1        336.14        352.65       108.99 o                         
   2  13   1        803.43        637.81       109.38 o                         
   3  13   1       1729.49       1676.44       140.72 o                         
   4  13   1       2298.05       2347.63       241.71 o                         
   5  13   1         46.52         68.27       107.33 o                         
   6  13   1        506.32        538.74       114.41 o                         
   7  13   1        741.24        654.79       129.16 o                         
   8  13   1        752.29        933.53       217.10 o                         
  -7  14   1         13.29        -87.58       122.94 o                         
  -6  14   1       1797.98       1947.14       175.59 o                         
  -5  14   1          2.57        -79.99       188.15 o                         
  -4  14   1        188.16        154.77       122.19 o                         
  -3  14   1          8.02        -62.43       114.37 o                         
  -2  14   1       2363.29       2186.59       165.71 o                         
  -1  14   1         82.46         -5.07       107.46 o                         
   0  14   1        845.39        939.40       134.02 o                         
   1  14   1         16.79       -110.46       105.89 o                         
   2  14   1       2331.31       2301.73       164.14 o                         
   3  14   1         17.25         97.86       110.61 o                         
   4  14   1        707.77        945.17       128.44 o                         
   5  14   1         97.78         87.67       120.71 o                         
   6  14   1        976.76       1151.25       139.45 o                         
   7  14   1        117.16        207.79       178.02 o                         
  -5  15   1        456.02        368.29       178.75 o                         
  -4  15   1       1362.66       1070.15       150.07 o                         
  -3  15   1         13.72       -151.84       122.31 o                         
  -2  15   1        213.01        213.42       120.71 o                         
  -1  15   1        538.96        646.20       137.62 o                         
   0  15   1       1546.37       1617.40       148.84 o                         
   1  15   1        150.26          6.25       120.09 o                         
   2  15   1        611.93        477.60       121.27 o                         
   3  15   1        477.29        336.90       126.11 o                         
   4  15   1       1381.94       1607.48       160.89 o                         
   5  15   1        126.54        116.80       134.91 o                         
  -3  16   1        978.82        984.69       160.43 o                         
  -2  16   1        284.67        416.94       214.93 o                         
  -1  16   1         99.57         96.95       128.36 o                         
   0  16   1         18.17        -26.38       125.83 o                         
   1  16   1       1641.10       1270.87       157.52 o                         
   2  16   1        652.80        766.19       158.48 o                         
   3  16   1        164.76        256.79       187.43 o                         
 -12   0   2       1202.14       1076.82       124.47 o                         
 -10   0   2       2110.36       2066.80       149.08 o                         
  -8   0   2      15888.64      16969.62       590.42 o                         
  -6   0   2      23903.23      25375.28       706.60 o                         
  -4   0   2      21717.46      21920.14       744.42 o                         
  -2   0   2     147429.00     125255.63      6387.11 o                         
   0   0   2      44374.50      39435.67      1856.94 o                         
   2   0   2      14032.50      13118.50       460.43 o                         
   4   0   2      28640.07      27536.53       946.67 o                         
   6   0   2      24516.76      24725.85       866.64 o                         
   8   0   2       3534.96       3492.22       247.50 o                         
  10   0   2       8561.91       8419.67       398.74 o                         
  12   0   2        269.21        143.29        96.97 o                         
 -13   1   2         30.70        149.50        74.19 o                         
 -12   1   2       1427.48       1489.55        97.21 o                         
 -11   1   2       1508.12       1366.31        90.06 o                         
 -10   1   2       2003.23       1825.50        97.70 o                         
  -9   1   2        270.61        243.02        53.72 o                         
  -8   1   2       2690.05       3060.81       110.87 o                         
  -7   1   2       4030.27       4267.72       120.93 o                         
  -6   1   2      11759.36      11839.35       264.42 o                         
  -5   1   2         49.05        135.51        31.35 o                         
  -4   1   2      45105.34      47116.31      1116.95 o                         
  -3   1   2      16453.28      16885.11       536.39 o                         
  -2   1   2      39440.00      39342.43      2414.79 o                         
  -1   1   2        842.59        857.50        31.48 o                         
   0   1   2      34941.63      32501.18       778.51 o                         
   1   1   2      13611.79      12568.44       540.65 o                         
   2   1   2       5164.75       4783.11       149.93 o                         
   3   1   2       3623.23       3628.79       187.36 o                         
   4   1   2      27297.15      27000.18       656.37 o                         
   5   1   2      17114.82      17643.37       441.85 o                         
   6   1   2       9266.37       9662.84       261.74 o                         
   7   1   2        137.06        138.00        52.09 o                         
   8   1   2       4399.66       4652.76       295.39 o                         
   9   1   2       2898.74       2907.37       199.65 o                         
  10   1   2        909.71        867.30        76.84 o                         
  11   1   2        442.47        351.12        69.59 o                         
  12   1   2       1837.36       1740.53       124.47 o                         
 -13   2   2       1227.63       1221.05       274.27 o                         
 -12   2   2        336.11        237.11        70.59 o                         
 -11   2   2        682.88        660.41        71.89 o                         
 -10   2   2        552.92        665.36        66.00 o                         
  -9   2   2      13838.96      13827.89       684.59 o                         
  -8   2   2       1121.29       1044.26        61.26 o                         
  -7   2   2        188.92        156.03        51.58 o                         
  -6   2   2       6277.52       6768.72       179.02 o                         
  -5   2   2      33278.83      34621.30      1024.89 o                         
  -4   2   2       5857.26       6229.27       244.61 o                         
  -3   2   2      10617.84      11196.17       314.46 o                         
  -2   2   2       2545.57       2586.92        81.21 o                         
  -1   2   2       7603.48       7594.54       249.02 o                         
   0   2   2       6479.50       6073.24       172.01 o                         
   1   2   2        886.22       1022.29        52.23 o                         
   2   2   2       6350.84       6006.16       205.30 o                         
   3   2   2      34777.57      32559.19       777.41 o                         
   4   2   2       4172.63       4126.41       123.67 o                         
   5   2   2        863.51        894.57        49.61 o                         
   6   2   2       4314.36       4021.76       183.78 o                         
   7   2   2      24208.22      23315.40       667.26 o                         
   8   2   2       1062.12       1085.33        74.10 o                         
   9   2   2       1993.88       1687.86       158.57 o                         
  10   2   2       1861.12       1797.56       118.38 o                         
  11   2   2       3618.13       3523.49       157.57 o                         
  12   2   2         65.02         11.56        67.52 o                         
 -13   3   2          6.68       -105.66       111.45 o                         
 -12   3   2        140.42         28.46        66.50 o                         
 -11   3   2       2995.31       2701.15       140.39 o                         
 -10   3   2          7.56         -5.23        54.69 o                         
  -9   3   2        580.61        570.89        72.37 o                         
  -8   3   2          2.92         47.16        46.62 o                         
  -7   3   2      14836.53      16177.32       401.13 o                         
  -6   3   2         84.32         74.48        36.63 o                         
  -5   3   2        210.28        337.83        34.30 o                         
  -4   3   2       4213.44       4619.18       140.42 o                         
  -3   3   2      73304.45      67469.88      3007.66 o                         
  -2   3   2       1645.39       1687.51        48.37 o                         
  -1   3   2        148.29        212.34        62.67 o                         
   0   3   2       7307.25       7200.06       253.87 o                         
   1   3   2      43941.62      41651.86      1393.85 o                         
   2   3   2       2999.66       3193.33        78.35 o                         
   3   3   2       9436.38      10374.95       350.73 o                         
   4   3   2        620.20        621.06        36.65 o                         
   5   3   2      38624.19      38780.96      1076.42 o                         
   6   3   2       1344.10       1297.72        73.16 o                         
   7   3   2        926.10        891.90        67.73 o                         
   8   3   2          9.66          4.82        52.84 o                         
   9   3   2       6443.42       6095.91       324.93 o                         
  10   3   2         67.65         13.55        57.83 o                         
  11   3   2        753.67        714.38       112.89 o                         
  12   3   2         41.72        -12.19        83.95 o                         
 -12   4   2        309.34        435.09       112.89 o                         
 -11   4   2         34.61         67.65        62.78 o                         
 -10   4   2       1271.08       1351.78       150.52 o                         
  -9   4   2       8489.28       8452.26       306.51 o                         
  -8   4   2       5384.61       5810.27       185.59 o                         
  -7   4   2        539.73        648.74        50.73 o                         
  -6   4   2       9467.29      10145.57       256.31 o                         
  -5   4   2      19749.62      20340.55       491.77 o                         
  -4   4   2       2902.38       3163.85       102.98 o                         
  -3   4   2       1952.44       1931.46        68.27 o                         
  -2   4   2      15550.85      15046.99       360.74 o                         
  -1   4   2      15607.23      14839.52       447.25 o                         
   0   4   2       3563.24       3439.64       132.66 o                         
   1   4   2       3462.27       4022.90       119.07 o                         
   2   4   2       1458.66       1444.72        69.84 o                         
   3   4   2      22773.11      22579.10       541.76 o                         
   4   4   2      18404.92      19483.92       524.10 o                         
   5   4   2        346.84        388.43        38.22 o                         
   6   4   2       9048.58       8944.16       235.26 o                         
   7   4   2      13616.07      13213.59       460.35 o                         
   8   4   2       1902.59       1925.02        93.80 o                         
   9   4   2        584.63        615.29       123.87 o                         
  10   4   2       3606.84       3401.65       140.55 o                         
  11   4   2       2214.21       2024.94       112.03 o                         
  12   4   2         16.86        207.47        74.19 o                         
 -12   5   2       1110.83       1165.24        96.19 o                         
 -11   5   2        358.40        313.98        70.59 o                         
 -10   5   2       2417.00       2396.99       156.31 o                         
  -9   5   2         97.97        115.28       109.27 o                         
  -8   5   2       3599.02       3603.06       127.59 o                         
  -7   5   2       2243.03       2224.95        82.54 o                         
  -6   5   2       6786.25       7558.38       196.56 o                         
  -5   5   2        175.67        225.95        38.32 o                         
  -4   5   2      31896.60      32968.35       909.26 o                         
  -3   5   2       3342.20       3257.69        88.17 o                         
  -2   5   2      21716.75      21932.27       523.07 o                         
  -1   5   2          3.46         46.83        24.10 o                         
   0   5   2      24177.25      23490.66       797.58 o                         
   1   5   2       5412.76       5227.15       159.00 o                         
   2   5   2       9655.40       9511.77       234.48 o                         
   3   5   2        289.15        327.06        30.48 o                         
   4   5   2      17536.20      18154.04       505.56 o                         
   5   5   2       1462.99       1574.98        73.93 o                         
   6   5   2       7852.63       8151.28       216.44 o                         
   7   5   2       1336.12       1357.84       115.93 o                         
   8   5   2       5022.24       4865.53       171.80 o                         
   9   5   2       2000.88       1976.62        99.13 o                         
  10   5   2        731.67        630.12        70.80 o                         
  11   5   2         14.12       -156.26        93.35 o                         
  12   5   2       1659.46       1787.46       156.31 o                         
 -12   6   2       1288.99       1221.60       180.92 o                         
 -11   6   2         48.18        130.53        65.28 o                         
 -10   6   2       1903.25       1813.33       101.30 o                         
  -9   6   2        450.42        485.30        63.35 o                         
  -8   6   2       5323.36       5580.25       180.70 o                         
  -7   6   2        124.69        201.83        44.64 o                         
  -6   6   2      16589.04      17597.18       432.63 o                         
  -5   6   2       1791.59       1845.31        75.44 o                         
  -4   6   2       7796.84       8184.06       240.19 o                         
  -3   6   2       2230.51       2313.05        68.04 o                         
  -2   6   2      19960.08      20392.08       684.67 o                         
  -1   6   2        688.98        727.15        54.44 o                         
   0   6   2      19231.17      18347.94       442.63 o                         
   1   6   2        123.22         96.84        27.58 o                         
   2   6   2      11476.95      10800.65       365.76 o                         
   3   6   2        161.18         84.98        37.38 o                         
   4   6   2      12939.15      12818.93       284.66 o                         
   5   6   2        847.97        921.00        78.49 o                         
   6   6   2      13229.85      13972.28       629.33 o                         
   7   6   2       1573.66       1528.06        81.77 o                         
   8   6   2       3302.11       3279.19       129.55 o                         
   9   6   2        209.69        157.26        57.63 o                         
  10   6   2       5848.49       5476.17       293.59 o                         
  11   6   2        183.86        205.32        70.05 o                         
 -12   7   2        289.59        376.89        81.70 o                         
 -11   7   2        650.02        709.46        83.40 o                         
 -10   7   2       1166.55       1019.65        82.90 o                         
  -9   7   2        141.75        270.31        60.84 o                         
  -8   7   2       3356.11       3497.49       126.22 o                         
  -7   7   2       1817.00       1924.07        76.85 o                         
  -6   7   2       4552.19       4910.31       160.16 o                         
  -5   7   2          2.25          5.30        38.26 o                         
  -4   7   2       3304.15       3576.27       100.73 o                         
  -3   7   2      18663.92      18004.16       435.82 o                         
  -2   7   2       3265.12       3258.37       106.14 o                         
  -1   7   2        250.00        312.46        48.42 o                         
   0   7   2      18906.16      17971.23       435.89 o                         
   1   7   2      10237.22       9390.72       234.52 o                         
   2   7   2      11708.10      11379.99       250.10 o                         
   3   7   2        584.40        747.80        48.75 o                         
   4   7   2       8015.30       7852.65       212.14 o                         
   5   7   2       9731.64       9882.95       228.04 o                         
   6   7   2       1517.70       1786.25       114.48 o                         
   7   7   2         79.29         98.54        52.42 o                         
   8   7   2       3882.99       3867.23       144.69 o                         
   9   7   2       1509.46       1562.95        90.24 o                         
  10   7   2        297.87        149.39       118.68 o                         
  11   7   2        108.88        173.68        98.42 o                         
 -11   8   2         81.77        107.62        76.74 o                         
 -10   8   2         33.07         46.78       154.14 o                         
  -9   8   2       5014.74       4846.23       192.91 o                         
  -8   8   2         84.78        116.48        64.31 o                         
  -7   8   2        189.83        137.95        44.70 o                         
  -6   8   2        254.79        324.61        48.02 o                         
  -5   8   2      16369.20      15972.73       392.23 o                         
  -4   8   2       1210.98       1284.31        54.94 o                         
  -3   8   2       1984.48       2172.53       107.57 o                         
  -2   8   2        484.66        473.30        46.74 o                         
  -1   8   2      16551.13      16093.18       460.80 o                         
   0   8   2       1553.99       1524.18        75.10 o                         
   1   8   2       1356.10       1411.66        71.85 o                         
   2   8   2       2593.02       2468.28       101.47 o                         
   3   8   2      14411.42      13386.37       388.50 o                         
   4   8   2        236.08        255.05        53.20 o                         
   5   8   2         94.51         98.87        59.96 o                         
   6   8   2        171.72        230.71        67.93 o                         
   7   8   2       7729.66       7893.27       314.45 o                         
   8   8   2          8.42         22.61        79.60 o                         
   9   8   2        452.93        393.28        97.52 o                         
  10   8   2        140.83         74.36        88.76 o                         
  11   8   2       1593.21       1573.26       154.87 o                         
 -11   9   2        996.38        874.19       131.71 o                         
 -10   9   2         34.54         69.47        98.42 o                         
  -9   9   2          0.40         44.87        83.95 o                         
  -8   9   2        388.78        422.32        74.40 o                         
  -7   9   2       6702.16       6812.96       192.72 o                         
  -6   9   2        286.94        249.59        41.70 o                         
  -5   9   2        610.39        661.12        47.71 o                         
  -4   9   2       1754.31       1897.27        72.49 o                         
  -3   9   2      12649.88      12075.73       415.64 o                         
  -2   9   2       1075.11        942.71        61.97 o                         
  -1   9   2        196.00        224.54        49.16 o                         
   0   9   2        270.52        151.17        64.67 o                         
   1   9   2      18568.87      16857.01       549.88 o                         
   2   9   2         15.66         15.72        74.42 o                         
   3   9   2        806.01        881.21        73.37 o                         
   4   9   2        838.23        825.23        74.83 o                         
   5   9   2       7589.74       7744.55       212.49 o                         
   6   9   2        833.49        846.72        77.31 o                         
   7   9   2       1020.33       1136.47       108.38 o                         
   8   9   2        117.60         22.55        82.05 o                         
   9   9   2       3184.58       3119.10       179.44 o                         
  10   9   2         90.17         11.17       214.21 o                         
  -9  10   2       1407.53       1449.97       109.99 o                         
  -8  10   2       1060.38       1143.84       115.06 o                         
  -7  10   2          2.25        -41.11        65.60 o                         
  -6  10   2       3998.42       4032.13       124.94 o                         
  -5  10   2       2539.77       2591.69        91.98 o                         
  -4  10   2       1313.04       1262.97        76.22 o                         
  -3  10   2        192.37        188.51        54.50 o                         
  -2  10   2       3266.94       3089.71       218.76 o                         
  -1  10   2       8191.46       7287.31       257.89 o                         
   0  10   2       1821.01       1758.07       205.26 o                         
   1  10   2        148.84        172.04        60.09 o                         
   2  10   2       2541.85       2594.98       113.66 o                         
   3  10   2       4815.69       4889.29       172.35 o                         
   4  10   2       5244.63       4958.43       208.40 o                         
   5  10   2        955.84        997.89        70.30 o                         
   6  10   2       2427.35       2447.16       115.88 o                         
   7  10   2       1995.84       2225.70       138.94 o                         
   8  10   2        996.21        992.50       107.98 o                         
   9  10   2         27.56         77.19       149.08 o                         
  10  10   2       1557.06       1525.64       139.74 o                         
  -9  11   2          2.00        176.58       182.36 o                         
  -8  11   2       1395.48       1479.18       225.79 o                         
  -7  11   2        399.35        410.06       119.47 o                         
  -6  11   2       3600.52       3444.26       193.35 o                         
  -5  11   2          6.92         80.71       106.76 o                         
  -4  11   2       4142.25       4391.02       253.28 o                         
  -3  11   2         42.07        -43.51       138.94 o                         
  -2  11   2       3554.32       3649.84       349.53 o                         
  -1  11   2          9.15        -22.43        98.09 o                         
   0  11   2      10005.01       9480.28       292.91 o                         
   1  11   2       1212.67       1319.61        87.04 o                         
   2  11   2       3656.41       3303.00       132.61 o                         
   3  11   2          2.93         15.10        69.63 o                         
   4  11   2       4547.04       4422.54       291.12 o                         
   5  11   2         36.48         54.68        60.12 o                         
   6  11   2        502.80        504.59        89.60 o                         
   7  11   2        206.85        135.79        87.54 o                         
   8  11   2       2350.83       2429.10       151.28 o                         
   9  11   2        151.86         20.75       103.56 o                         
  -8  12   2        852.00        819.19       217.10 o                         
  -7  12   2         43.73         33.08       124.67 o                         
  -6  12   2       1243.53       1281.17       142.30 o                         
  -5  12   2        629.86        528.29       121.34 o                         
  -4  12   2       3049.12       3024.57       182.64 o                         
  -3  12   2        933.33        858.63       204.80 o                         
  -2  12   2       4124.91       3840.84       200.40 o                         
  -1  12   2        497.39        564.93       296.70 o                         
   0  12   2       2409.53       2597.56       223.61 o                         
   1  12   2         56.97        121.30        98.70 o                         
   2  12   2       5160.95       4918.99       229.62 o                         
   3  12   2        335.91        424.77       102.33 o                         
   4  12   2       1200.08       1309.48       123.78 o                         
   5  12   2        111.85         11.14        87.73 o                         
   6  12   2       2169.91       2218.57       157.04 o                         
   7  12   2        548.39        619.46       173.68 o                         
   8  12   2        486.21        518.15       208.42 o                         
  -8  13   2        180.18        496.44       227.23 o                         
  -7  13   2       1024.57       1311.69       157.44 o                         
  -6  13   2        351.63        345.53       129.62 o                         
  -5  13   2          2.62         71.27       119.26 o                         
  -4  13   2        425.55        362.03       122.57 o                         
  -3  13   2       1641.93       1601.90       224.34 o                         
  -2  13   2        668.46        524.13       116.62 o                         
  -1  13   2         77.96        136.71       190.33 o                         
   0  13   2       1576.64       1533.28       137.61 o                         
   1  13   2       4275.13       4004.67       207.69 o                         
   2  13   2       1176.96        919.32       125.43 o                         
   3  13   2          5.13         17.88       100.62 o                         
   4  13   2        964.06        865.03       121.12 o                         
   5  13   2       1582.95       1631.12       131.44 o                         
   6  13   2        135.34          9.83       106.07 o                         
   7  13   2        100.23        189.60       170.79 o                         
  -7  14   2         61.86        229.26       151.05 o                         
  -6  14   2         17.74         58.18       135.80 o                         
  -5  14   2       2292.62       2068.25       238.81 o                         
  -4  14   2         56.00        124.18       122.35 o                         
  -3  14   2          0.88       -110.35       155.59 o                         
  -2  14   2         41.29         10.11       117.87 o                         
  -1  14   2       2880.48       2688.29       178.39 o                         
   0  14   2        154.40          7.28       109.15 o                         
   1  14   2         44.50        169.30       127.37 o                         
   2  14   2        175.05        161.79       113.25 o                         
   3  14   2       2255.65       2252.38       165.46 o                         
   4  14   2        102.28        158.66       151.97 o                         
   5  14   2        171.24        247.92       108.59 o                         
   6  14   2          3.38       -168.37       115.33 o                         
  -5  15   2          2.18         43.06       139.09 o                         
  -4  15   2        274.93         13.14       194.67 o                         
  -3  15   2       1333.67       1509.83       159.61 o                         
  -2  15   2        115.32        172.20       167.17 o                         
  -1  15   2         21.01         39.20       120.09 o                         
   0  15   2        467.56        493.98       131.48 o                         
   1  15   2       2473.81       2549.21       183.16 o                         
   2  15   2        203.24        311.69       175.85 o                         
   3  15   2         21.48         -9.35       167.89 o                         
   4  15   2        157.64         -1.38       230.85 o                         
   5  15   2       1154.90       1264.72       143.18 o                         
  -3  16   2         15.67        -12.97       227.23 o                         
  -2  16   2        609.06        474.38       162.83 o                         
  -1  16   2        564.66        510.93       148.55 o                         
   0  16   2        295.60        395.69       157.76 o                         
   1  16   2          0.64        -76.61       158.48 o                         
   2  16   2        978.39       1098.36       155.94 o                         
   3  16   2        433.04        406.01       144.73 o                         
 -13   0   3        165.10        445.78       107.10 o                         
 -11   0   3       6464.51       5976.07       328.55 o                         
  -9   0   3       3477.30       3416.48       152.83 o                         
  -7   0   3      10756.15      10845.74       387.00 o                         
  -5   0   3      12748.87      12904.52       451.38 o                         
  -3   0   3      43743.45      43935.27      1727.40 o                         
  -1   0   3       4755.00       4654.66       172.99 o                         
   1   0   3      57342.75      52817.88      1608.16 o                         
   3   0   3      36439.02      34690.93      1185.72 o                         
   5   0   3      50378.10      49309.20      2192.72 o                         
   7   0   3      11395.50      11832.25       871.30 o                         
   9   0   3       1913.27       2014.35       146.90 o                         
  11   0   3       1836.95       1815.57       276.44 o                         
 -13   1   3        890.22        824.90        86.47 o                         
 -12   1   3        114.33        181.36        65.96 o                         
 -11   1   3        140.19        154.69        59.86 o                         
 -10   1   3       1241.92       1168.34       179.47 o                         
  -9   1   3       8797.14       8874.73       265.40 o                         
  -8   1   3        559.56        552.32        48.08 o                         
  -7   1   3       4400.72       4343.86       124.76 o                         
  -6   1   3      14282.13      13813.06       341.48 o                         
  -5   1   3      21296.31      21327.75       516.34 o                         
  -4   1   3       2881.15       2974.00       124.09 o                         
  -3   1   3      21709.15      21431.05       866.23 o                         
  -2   1   3        299.01        358.16        17.58 o                         
  -1   1   3      21222.93      20440.14       399.49 o                         
   0   1   3         82.41         93.63        21.12 o                         
   1   1   3      16652.42      15846.67       345.76 o                         
   2   1   3      25724.84      22377.75       544.19 o                         
   3   1   3      33424.68      32261.33       898.13 o                         
   4   1   3       2531.68       2439.79        91.11 o                         
   5   1   3       4998.45       4909.38       151.38 o                         
   6   1   3       7380.98       6721.06       197.34 o                         
   7   1   3       9353.14       9490.12       265.79 o                         
   8   1   3        366.85        348.59        55.99 o                         
   9   1   3       3448.70       3305.64       176.73 o                         
  10   1   3       2814.55       2754.94       124.45 o                         
  11   1   3       2124.71       2227.71       114.99 o                         
  12   1   3          3.24         45.61        71.55 o                         
 -13   2   3         97.33        143.47        74.19 o                         
 -12   2   3       3074.97       2927.09       188.15 o                         
 -11   2   3        899.90        857.28        76.43 o                         
 -10   2   3       1252.39       1278.29       199.01 o                         
  -9   2   3        927.70        949.37        63.66 o                         
  -8   2   3      10588.10      10901.22       369.49 o                         
  -7   2   3       2406.70       2539.67        95.79 o                         
  -6   2   3       1185.76       1291.05        65.50 o                         
  -5   2   3       1835.70       1836.29        81.68 o                         
  -4   2   3      25250.01      26882.32       742.38 o                         
  -3   2   3       2850.94       2943.83        93.92 o                         
  -2   2   3       7030.82       7153.05       176.07 o                         
  -1   2   3        539.21        568.50        20.15 o                         
   0   2   3      14790.98      14507.79       446.33 o                         
   1   2   3      12253.49      11036.48       270.88 o                         
   2   2   3      10535.15      10263.77       255.84 o                         
   3   2   3       2625.93       2717.89        83.90 o                         
   4   2   3      52785.89      49681.63      1062.81 o                         
   5   2   3       7634.14       7865.89       221.74 o                         
   6   2   3        159.95        185.01        55.23 o                         
   7   2   3       4448.48       4471.22       161.94 o                         
   8   2   3       7940.55       8148.80       263.55 o                         
   9   2   3       1582.17       1550.96        89.08 o                         
  10   2   3        334.89        276.35        62.88 o                         
  11   2   3        316.72        406.16        72.17 o                         
  12   2   3       1577.41       1393.61       103.35 o                         
 -13   3   3         10.90        -30.39       105.66 o                         
 -12   3   3        602.16        543.39       183.81 o                         
 -11   3   3          9.89        -55.92        62.40 o                         
 -10   3   3       3394.82       3581.36       214.93 o                         
  -9   3   3         36.36         22.40        51.35 o                         
  -8   3   3       2775.73       3134.23       116.21 o                         
  -7   3   3        227.35        221.66        44.81 o                         
  -6   3   3      31544.91      33148.12       794.27 o                         
  -5   3   3        708.07        733.72        39.08 o                         
  -4   3   3       3517.47       3664.68       116.71 o                         
  -3   3   3        532.19        623.93        40.97 o                         
  -2   3   3      39737.98      38330.18      1049.41 o                         
  -1   3   3        262.10        259.85        20.28 o                         
   0   3   3       1277.35       1410.89        45.84 o                         
   1   3   3        293.89        300.05        36.22 o                         
   2   3   3      44706.81      43861.83      1042.17 o                         
   3   3   3          8.05         19.90        31.27 o                         
   4   3   3       1317.44       1257.17        49.25 o                         
   5   3   3         66.57         51.54        40.30 o                         
   6   3   3      18346.39      18149.78       665.54 o                         
   7   3   3        217.15        212.38        95.61 o                         
   8   3   3        180.22        181.90        54.77 o                         
   9   3   3         40.92         16.09        63.83 o                         
  10   3   3       7458.95       7264.40       245.64 o                         
  11   3   3        138.06        202.85        63.88 o                         
  12   3   3         17.80       -195.39       105.66 o                         
 -12   4   3       1464.79       1722.70       128.09 o                         
 -11   4   3       2095.74       2077.95       248.22 o                         
 -10   4   3        638.03        590.43       127.37 o                         
  -9   4   3       1035.58       1031.87        66.76 o                         
  -8   4   3       7056.72       7418.68       229.19 o                         
  -7   4   3       1302.06       1659.05        87.92 o                         
  -6   4   3       1095.63       1233.36        54.69 o                         
  -5   4   3       5272.65       5694.31       174.27 o                         
  -4   4   3      15500.65      16128.94       453.00 o                         
  -3   4   3      11662.35      12378.31       300.86 o                         
  -2   4   3       1672.20       1824.01        52.89 o                         
  -1   4   3        343.47        375.50        15.50 o                         
   0   4   3      34521.50      33962.51       929.94 o                         
   1   4   3      22702.83      23510.71       562.36 o                         
   2   4   3        730.39        680.45        38.89 o                         
   3   4   3       9867.35       9967.57       223.27 o                         
   4   4   3      22028.94      20958.47       454.56 o                         
   5   4   3      15924.70      15974.21       459.90 o                         
   6   4   3          9.24         -0.61        51.13 o                         
   7   4   3       3943.38       3778.59       142.98 o                         
   8   4   3       6591.36       6528.00       219.55 o                         
   9   4   3        387.86        335.14        62.54 o                         
  10   4   3        101.91        181.34        89.48 o                         
  11   4   3        352.87        359.86        68.78 o                         
 -12   5   3         31.27       -122.49        86.12 o                         
 -11   5   3         71.44         78.76        66.31 o                         
 -10   5   3        351.86        439.59        98.42 o                         
  -9   5   3       7064.96       7425.68       232.94 o                         
  -8   5   3         53.63        115.36        47.26 o                         
  -7   5   3       3740.19       3919.44       134.11 o                         
  -6   5   3        825.22        816.09        46.60 o                         
  -5   5   3      20711.95      21334.38       596.76 o                         
  -4   5   3        790.62        846.17        43.93 o                         
  -3   5   3      20182.99      20800.40       498.73 o                         
  -2   5   3      11890.03      11871.94       334.94 o                         
  -1   5   3      17344.29      17300.85       480.58 o                         
   0   5   3       1672.62       1780.72       101.31 o                         
   1   5   3      17917.73      17820.75       494.45 o                         
   2   5   3       1318.11       1344.53        46.47 o                         
   3   5   3      28085.59      27659.15       594.61 o                         
   4   5   3        207.99        190.18        37.07 o                         
   5   5   3       3887.65       4073.70       130.61 o                         
   6   5   3       2727.74       2720.34       120.24 o                         
   7   5   3       5495.33       5477.50       187.09 o                         
   8   5   3        290.71        305.59        57.93 o                         
   9   5   3       2076.57       1853.37        96.87 o                         
  10   5   3        485.95        396.74        90.44 o                         
  11   5   3       1835.94       1937.94       106.49 o                         
 -12   6   3        279.26        203.55        80.33 o                         
 -11   6   3       2234.46       2147.92       116.16 o                         
 -10   6   3          4.45         48.85        61.38 o                         
  -9   6   3       1866.45       2070.88        94.09 o                         
  -8   6   3        971.44       1156.74        67.50 o                         
  -7   6   3       9026.62       9207.99       367.75 o                         
  -6   6   3        905.77        931.14        64.70 o                         
  -5   6   3       5302.60       5431.55       169.67 o                         
  -4   6   3         48.36         19.68        26.52 o                         
  -3   6   3      15632.47      16222.17       393.05 o                         
  -2   6   3       1630.83       1693.79        60.97 o                         
  -1   6   3       2592.13       2559.85       112.72 o                         
   0   6   3       2227.87       2301.77       106.00 o                         
   1   6   3      31423.12      29706.42       825.22 o                         
   2   6   3         30.30         -6.54        37.85 o                         
   3   6   3      11876.58      12248.74       306.25 o                         
   4   6   3       5145.17       5226.50       182.67 o                         
   5   6   3      16056.82      16929.10       419.66 o                         
   6   6   3          6.96         66.70        50.40 o                         
   7   6   3       7609.20       7621.04       243.33 o                         
   8   6   3        339.08        377.87       157.29 o                         
   9   6   3       2815.68       2912.48       126.13 o                         
  10   6   3         15.15         64.83       144.91 o                         
  11   6   3        881.35        748.74       113.71 o                         
 -12   7   3        127.23         24.60       137.50 o                         
 -11   7   3        218.62        154.13       221.44 o                         
 -10   7   3       1056.81       1308.51       241.71 o                         
  -9   7   3       3261.20       3247.89       152.85 o                         
  -8   7   3        329.39        450.94        63.99 o                         
  -7   7   3        437.06        460.98        69.08 o                         
  -6   7   3       6969.76       7355.93       225.11 o                         
  -5   7   3       7913.08       7793.52       200.93 o                         
  -4   7   3        592.94        583.39        35.65 o                         
  -3   7   3       3663.05       3707.16       119.93 o                         
  -2   7   3       4836.23       4724.47       187.79 o                         
  -1   7   3      11874.87      11503.47       409.86 o                         
   0   7   3         59.67         71.23        58.26 o                         
   1   7   3       7653.07       7508.89       228.45 o                         
   2   7   3       9938.08       9908.48       293.62 o                         
   3   7   3       7197.44       7399.03       197.46 o                         
   4   7   3       1700.66       1680.55        61.75 o                         
   5   7   3       5123.59       5309.11       181.08 o                         
   6   7   3       4725.23       4884.94       217.64 o                         
   7   7   3       3027.54       3201.21       186.71 o                         
   8   7   3         34.02        170.56        78.68 o                         
   9   7   3        840.24        617.48       117.96 o                         
  10   7   3       2559.07       2384.10       207.69 o                         
  11   7   3        582.95        421.18       331.44 o                         
 -11   8   3         23.08        130.26       108.55 o                         
 -10   8   3        585.27        709.20       107.10 o                         
  -9   8   3         14.36          5.60        70.54 o                         
  -8   8   3       5867.28       6287.73       255.07 o                         
  -7   8   3       1318.36       1192.97       274.27 o                         
  -6   8   3        303.06        217.60        43.41 o                         
  -5   8   3        153.74        191.60        41.51 o                         
  -4   8   3      10751.42      11247.68       327.96 o                         
  -3   8   3       1715.41       1672.80        93.24 o                         
  -2   8   3        716.46        737.60       110.72 o                         
  -1   8   3       2463.90       2398.48        99.65 o                         
   0   8   3      18406.94      17718.98       506.32 o                         
   1   8   3        469.97        474.89        57.09 o                         
   2   8   3        733.97        778.03        66.05 o                         
   3   8   3         67.19         86.95        50.45 o                         
   4   8   3      14248.93      14147.61       358.35 o                         
   5   8   3         14.93         21.08        61.27 o                         
   6   8   3         40.57         19.00        76.34 o                         
   7   8   3        274.00        251.04       102.04 o                         
   8   8   3       5258.97       5114.18       237.44 o                         
   9   8   3        938.62        998.04       155.59 o                         
  10   8   3         20.64         70.81       100.63 o                         
 -11   9   3         10.21        131.71       107.10 o                         
 -10   9   3       1770.15       1790.36       149.08 o                         
  -9   9   3        309.87        197.55        94.08 o                         
  -8   9   3        967.01        951.31        86.06 o                         
  -7   9   3        851.45        820.61        58.05 o                         
  -6   9   3       5559.12       5713.85       184.10 o                         
  -5   9   3        594.42        646.66        51.99 o                         
  -4   9   3        521.18        474.87        64.43 o                         
  -3   9   3       1285.11       1177.21        82.52 o                         
  -2   9   3      16682.61      16177.64       469.93 o                         
  -1   9   3        117.16        187.02        76.00 o                         
   0   9   3       1472.23       1420.89        79.91 o                         
   1   9   3         71.85         99.74        56.55 o                         
   2   9   3       7985.72       7621.83       238.82 o                         
   3   9   3       2599.53       2563.87       111.40 o                         
   4   9   3         43.54        162.36        57.85 o                         
   5   9   3         68.58        151.83        63.20 o                         
   6   9   3       8362.03       8752.15       342.26 o                         
   7   9   3        280.86        270.36        88.40 o                         
   8   9   3        190.21        276.03        92.17 o                         
   9   9   3        131.81        -46.59       288.74 o                         
  10   9   3       2047.13       2077.95       158.70 o                         
 -10  10   3         82.18        212.76        96.97 o                         
  -9  10   3        755.80        763.11        94.54 o                         
  -8  10   3       1213.65       1149.15        74.02 o                         
  -7  10   3        615.99        579.91        60.15 o                         
  -6  10   3        548.55        471.80        52.40 o                         
  -5  10   3       2072.36       2235.74       196.11 o                         
  -4  10   3       3471.67       3283.90       221.44 o                         
  -3  10   3       1875.76       1827.60        89.99 o                         
  -2  10   3         30.52          1.54        75.41 o                         
  -1  10   3        424.03        349.66        60.68 o                         
   0  10   3       7815.52       7643.20       243.25 o                         
   1  10   3      11659.98      11101.75       334.88 o                         
   2  10   3        677.98        713.42        74.99 o                         
   3  10   3        832.07        771.00        76.93 o                         
   4  10   3       3127.65       3249.87       114.69 o                         
   5  10   3       4941.72       5168.11       181.34 o                         
   6  10   3         25.12        121.90        70.68 o                         
   7  10   3       1967.02       2066.60       138.69 o                         
   8  10   3       1754.34       1924.99       140.71 o                         
   9  10   3        547.48        483.41       109.24 o                         
  -9  11   3       1880.34       1736.81       240.26 o                         
  -8  11   3          3.19          1.02       125.43 o                         
  -7  11   3        980.62       1146.94       140.28 o                         
  -6  11   3         58.70         70.44        62.71 o                         
  -5  11   3       5765.15       5424.54       191.12 o                         
  -4  11   3         18.00         74.09        55.64 o                         
  -3  11   3       2943.82       2970.90       122.82 o                         
  -2  11   3        662.49        776.28        70.42 o                         
  -1  11   3       6612.74       6182.21       243.56 o                         
   0  11   3        279.74        252.00        62.22 o                         
   1  11   3       4252.07       4081.92       150.55 o                         
   2  11   3        559.98        619.94        75.67 o                         
   3  11   3       3855.29       3634.62       144.33 o                         
   4  11   3          3.18        -11.88        58.07 o                         
   5  11   3       1951.51       2145.22       109.64 o                         
   6  11   3        160.92        160.96        74.75 o                         
   7  11   3       2111.07       2480.53       153.46 o                         
   8  11   3          9.32          3.20       130.26 o                         
   9  11   3        519.31        387.86       110.78 o                         
  -9  12   3        323.20        549.99       217.10 o                         
  -8  12   3        494.88        247.50       218.55 o                         
  -7  12   3       2517.43       2374.41       229.40 o                         
  -6  12   3          2.14        -56.75       114.74 o                         
  -5  12   3        229.02        267.61       121.58 o                         
  -4  12   3        266.33        260.48       116.82 o                         
  -3  12   3       3941.77       3572.29       199.96 o                         
  -2  12   3         39.80        126.45       104.33 o                         
  -1  12   3       2816.47       2830.63       173.08 o                         
   0  12   3        413.83        628.87       180.92 o                         
   1  12   3       3779.47       3598.16       190.27 o                         
   2  12   3         29.39         48.61        96.64 o                         
   3  12   3       1443.17       1561.55       100.63 o                         
   4  12   3       1189.44       1170.66        80.46 o                         
   5  12   3       1965.43       2168.32       137.09 o                         
   6  12   3         29.55        -47.76        76.66 o                         
   7  12   3        898.01        974.64       115.11 o                         
   8  12   3        194.46        395.61       118.68 o                         
  -8  13   3        235.06        351.70       237.36 o                         
  -7  13   3         25.71        225.67       137.29 o                         
  -6  13   3        946.23        785.62       202.63 o                         
  -5  13   3        641.57        681.01       193.22 o                         
  -4  13   3         25.97        153.37       118.90 o                         
  -3  13   3        232.26        163.98       114.67 o                         
  -2  13   3       2451.61       2447.29       198.29 o                         
  -1  13   3       2244.27       2026.48       217.82 o                         
   0  13   3        174.07        162.17       123.75 o                         
   1  13   3        423.47        464.46       110.90 o                         
   2  13   3       2132.76       1886.17       147.75 o                         
   3  13   3        507.60        551.22       118.60 o                         
   4  13   3         15.03        -18.89        80.75 o                         
   5  13   3        599.90        481.83       123.02 o                         
   6  13   3       1596.69       1757.76       188.88 o                         
   7  13   3        490.37        655.65       198.29 o                         
  -7  14   3        158.14        142.78       143.22 o                         
  -6  14   3        273.16        374.43       296.70 o                         
  -5  14   3         24.12        -91.68       120.66 o                         
  -4  14   3       2057.71       1931.63       334.34 o                         
  -3  14   3        130.11         68.45       303.22 o                         
  -2  14   3         98.99        112.05       146.18 o                         
  -1  14   3         56.79         85.39       116.82 o                         
   0  14   3       2965.14       2767.31       183.96 o                         
   1  14   3         51.56         82.64       111.69 o                         
   2  14   3         47.69         55.66       113.64 o                         
   3  14   3         80.62        -39.68       113.12 o                         
   4  14   3       2050.53       2072.31       171.51 o                         
   5  14   3         14.45       -108.84       108.70 o                         
   6  14   3         14.50        -34.74       166.44 o                         
  -5  15   3        228.91        123.05       142.47 o                         
  -4  15   3        167.98         89.14       137.71 o                         
  -3  15   3        440.51        493.56       141.06 o                         
  -2  15   3       2159.83       2508.44       187.86 o                         
  -1  15   3        528.84        566.60       133.04 o                         
   0  15   3         58.37        220.01       123.45 o                         
   1  15   3        118.45         38.97       125.53 o                         
   2  15   3       1865.29       1912.30       172.22 o                         
   3  15   3        139.28        -30.01       126.93 o                         
   4  15   3          2.05        -50.66       167.89 o                         
  -3  16   3        617.93        507.36       153.67 o                         
  -2  16   3         45.34        119.30       144.42 o                         
  -1  16   3        526.90        513.45       142.47 o                         
   0  16   3        605.08        787.02       171.51 o                         
   1  16   3       1010.86        727.90       163.86 o                         
   2  16   3          1.96         44.13       142.51 o                         
 -12   0   4        127.52         34.74        92.63 o                         
 -10   0   4       4577.36       4708.20       260.52 o                         
  -8   0   4        578.70        600.61       160.65 o                         
  -6   0   4      23004.71      22861.94       786.62 o                         
  -4   0   4        458.04        472.15        49.93 o                         
  -2   0   4      72801.35      69842.83      1904.58 o                         
   0   0   4      11727.20      11649.42       335.19 o                         
   2   0   4      86669.30      81438.27      2232.91 o                         
   4   0   4       9339.26       8882.22       344.68 o                         
   6   0   4       7459.47       7630.86       317.03 o                         
   8   0   4        829.69        747.63       178.75 o                         
  10   0   4       5606.64       5728.22       395.85 o                         
 -13   1   4        271.74        169.34       102.76 o                         
 -12   1   4       2311.19       2267.01       120.17 o                         
 -11   1   4        772.51        701.38        73.69 o                         
 -10   1   4          4.98          0.00        83.95 o                         
  -9   1   4       3072.77       3031.99       100.06 o                         
  -8   1   4      10915.40      11578.96       295.47 o                         
  -7   1   4        601.50        769.31        48.94 o                         
  -6   1   4       3360.42       3429.07       103.64 o                         
  -5   1   4       2995.07       2796.05        93.02 o                         
  -4   1   4      27199.75      26431.15       636.95 o                         
  -3   1   4       3128.43       3102.23        89.84 o                         
  -2   1   4        964.55       1032.98        28.90 o                         
  -1   1   4       2490.40       2514.78       117.59 o                         
   0   1   4      49132.46      46131.94      1020.55 o                         
   1   1   4       6958.50       6629.39       157.68 o                         
   2   1   4       2374.27       2493.44        77.31 o                         
   3   1   4      13383.60      13025.30       326.99 o                         
   4   1   4      22128.88      20663.73       517.60 o                         
   5   1   4       1676.19       1814.35        84.56 o                         
   6   1   4       2356.71       2387.33       101.52 o                         
   7   1   4       7587.01       7667.39       228.12 o                         
   8   1   4       7015.53       6808.50       281.60 o                         
   9   1   4        170.35        156.24        67.27 o                         
  10   1   4        476.91        458.43        70.26 o                         
  11   1   4        517.32        417.16       126.83 o                         
 -13   2   4       1059.76       1296.82       143.29 o                         
 -12   2   4         54.49         31.47        72.37 o                         
 -11   2   4       1773.46       1790.93       102.33 o                         
 -10   2   4        723.66        644.87        64.98 o                         
  -9   2   4        329.40        370.46        51.62 o                         
  -8   2   4        148.10        108.77        45.86 o                         
  -7   2   4       6494.48       6352.24       231.33 o                         
  -6   2   4       3850.38       3819.96       113.11 o                         
  -5   2   4      10491.35      10462.13       264.66 o                         
  -4   2   4        436.98        535.96        52.64 o                         
  -3   2   4       9273.86       9674.97       196.08 o                         
  -2   2   4       9111.74       9275.01       185.37 o                         
  -1   2   4      15108.62      15237.82       370.01 o                         
   0   2   4        597.76        621.63        35.93 o                         
   1   2   4      72111.28      66858.05      1585.44 o                         
   2   2   4      13105.45      12740.79       318.52 o                         
   3   2   4      12809.82      11831.03       270.87 o                         
   4   2   4       1191.12       1133.79        54.62 o                         
   5   2   4      10834.25      10411.57       282.68 o                         
   6   2   4       3805.16       4050.36       140.32 o                         
   7   2   4        311.12        224.30        59.17 o                         
   8   2   4        415.54        373.52        85.26 o                         
   9   2   4       4670.29       4548.33       170.91 o                         
  10   2   4        789.58        749.80        72.93 o                         
  11   2   4       1276.83       1232.19        89.04 o                         
 -13   3   4        495.13        429.86       112.89 o                         
 -12   3   4         56.45         21.49        67.45 o                         
 -11   3   4       2771.58       2689.71       126.89 o                         
 -10   3   4          0.51         13.13        50.47 o                         
  -9   3   4       7328.48       7446.72       232.01 o                         
  -8   3   4        310.76        318.10        48.98 o                         
  -7   3   4       4097.98       4509.33       148.95 o                         
  -6   3   4        547.69        500.91        55.30 o                         
  -5   3   4      14752.18      15848.87       556.18 o                         
  -4   3   4         90.25        142.00        34.42 o                         
  -3   3   4       6429.16       6382.78       161.69 o                         
  -2   3   4       1080.81       1206.15        68.11 o                         
  -1   3   4      17211.26      16884.61       407.89 o                         
   0   3   4         38.79         52.24        25.16 o                         
   1   3   4      13213.54      12148.47       300.27 o                         
   2   3   4         95.69         91.69        38.06 o                         
   3   3   4      34171.08      32985.43       793.07 o                         
   4   3   4        712.03        682.91        47.88 o                         
   5   3   4       5152.85       5296.80       180.38 o                         
   6   3   4         75.40        133.85        57.45 o                         
   7   3   4      13345.52      12795.22       388.20 o                         
   8   3   4        293.94        296.22        60.50 o                         
   9   3   4        837.92        879.81        72.94 o                         
  10   3   4         17.68         45.23        62.16 o                         
  11   3   4       2974.73       2766.97       129.18 o                         
 -12   4   4        178.61        183.75        68.80 o                         
 -11   4   4       1118.08       1069.10        82.34 o                         
 -10   4   4       1326.19       1332.07        81.85 o                         
  -9   4   4       2453.12       2522.03       177.91 o                         
  -8   4   4        834.36        835.88        76.58 o                         
  -7   4   4       4151.72       4213.77       194.32 o                         
  -6   4   4       5054.92       5488.82       186.38 o                         
  -5   4   4       5818.03       6234.62       189.55 o                         
  -4   4   4       2214.34       2337.15        70.10 o                         
  -3   4   4      10939.84      11124.65       272.78 o                         
  -2   4   4       9708.70      10016.69       339.74 o                         
  -1   4   4      10028.96       9541.45       271.88 o                         
   0   4   4       2918.06       2855.78        96.93 o                         
   1   4   4      27241.94      25784.76       619.49 o                         
   2   4   4      36421.79      36339.85       869.88 o                         
   3   4   4       1282.89       1293.98        54.58 o                         
   4   4   4       2378.48       2468.27        84.41 o                         
   5   4   4      13981.43      13858.87       421.17 o                         
   6   4   4       2287.57       2069.08        98.55 o                         
   7   4   4        689.18        710.23        68.64 o                         
   8   4   4        542.90        413.50        61.52 o                         
   9   4   4       2866.91       2621.88       204.18 o                         
  10   4   4       1834.02       1746.25       107.28 o                         
  11   4   4        281.49        283.72        81.18 o                         
 -12   5   4       2721.66       2702.08       327.82 o                         
 -11   5   4        174.61         98.85        79.60 o                         
 -10   5   4         40.36        118.67        56.44 o                         
  -9   5   4        241.69        228.14        53.89 o                         
  -8   5   4       9333.16       9969.77       300.51 o                         
  -7   5   4       1124.54       1253.80        67.32 o                         
  -6   5   4       3020.26       3150.58       211.10 o                         
  -5   5   4       1241.42       1224.02        56.46 o                         
  -4   5   4      18934.43      19201.19       464.73 o                         
  -3   5   4       1040.43        972.88        38.52 o                         
  -2   5   4       1427.82       1590.23        59.03 o                         
  -1   5   4       2143.56       2166.04        73.83 o                         
   0   5   4      33534.36      33117.02       910.08 o                         
   1   5   4        550.73        657.10        54.32 o                         
   2   5   4        848.65        885.15        46.17 o                         
   3   5   4       2013.97       2005.90        65.80 o                         
   4   5   4      23307.49      23317.38       611.88 o                         
   5   5   4        527.38        571.82        59.16 o                         
   6   5   4       2495.66       2465.76       141.80 o                         
   7   5   4       1706.72       1644.11        87.81 o                         
   8   5   4       6100.98       6151.05       210.64 o                         
   9   5   4        562.34        657.57        71.32 o                         
  10   5   4        464.09        246.61       115.51 o                         
  11   5   4        574.43        444.94       231.57 o                         
 -12   6   4        102.11        132.30        86.84 o                         
 -11   6   4         55.79         31.91        68.05 o                         
 -10   6   4       3173.92       3383.01       196.70 o                         
  -9   6   4        359.37        320.93        57.19 o                         
  -8   6   4        417.88        549.67        54.90 o                         
  -7   6   4        333.73        345.39        48.27 o                         
  -6   6   4       9043.85       9207.63       398.37 o                         
  -5   6   4        870.84        883.26        43.07 o                         
  -4   6   4        117.93        143.26        27.17 o                         
  -3   6   4        363.88        364.94        33.82 o                         
  -2   6   4      32301.48      32100.74      1093.67 o                         
  -1   6   4        587.38        702.75        60.59 o                         
   0   6   4        296.30        301.51       128.81 o                         
   1   6   4       5883.80       5959.77       186.82 o                         
   2   6   4      30055.11      29722.90       639.50 o                         
   3   6   4        591.84        609.14        42.20 o                         
   4   6   4       3358.34       3501.65       131.46 o                         
   5   6   4         15.73          7.53        49.72 o                         
   6   6   4      11290.35      10729.00       325.03 o                         
   7   6   4        484.83        589.65        97.83 o                         
   8   6   4       1186.19       1214.49       111.89 o                         
   9   6   4         73.88         30.94       101.31 o                         
  10   6   4       2736.06       2079.83       361.83 o                         
  11   6   4        398.73        655.65       327.10 o                         
 -12   7   4        765.70        772.22       161.38 o                         
 -11   7   4        680.91        720.24        82.90 o                         
 -10   7   4         46.20        -21.24        59.90 o                         
  -9   7   4       1458.42       1494.70        99.37 o                         
  -8   7   4       4007.34       4021.62       142.55 o                         
  -7   7   4        124.31         85.91        43.62 o                         
  -6   7   4        143.19        176.17        41.98 o                         
  -5   7   4       4682.98       4823.16       157.67 o                         
  -4   7   4      10047.60       9820.59       291.16 o                         
  -3   7   4       1431.23       1479.87       141.12 o                         
  -2   7   4       1100.13       1145.63        75.06 o                         
  -1   7   4       4468.94       4479.63       182.57 o                         
   0   7   4      14291.80      14158.27       500.21 o                         
   1   7   4       8398.23       8240.01       306.03 o                         
   2   7   4        450.71        475.10        83.46 o                         
   3   7   4       5933.11       5940.21       167.96 o                         
   4   7   4       9683.22       9784.55       298.01 o                         
   5   7   4        818.62        845.30        88.71 o                         
   6   7   4        662.55        820.48       101.44 o                         
   7   7   4       3468.27       3603.13       190.34 o                         
   8   7   4       2749.28       2542.17       160.31 o                         
   9   7   4        325.21        305.61        96.13 o                         
  10   7   4        666.06        651.84       113.77 o                         
 -11   8   4        735.31        746.83       117.23 o                         
 -10   8   4        153.58        161.31        82.60 o                         
  -9   8   4       1520.05       1565.76       337.23 o                         
  -8   8   4         13.95         71.73        70.20 o                         
  -7   8   4       3269.66       3217.46       166.48 o                         
  -6   8   4        849.60        883.98        60.03 o                         
  -5   8   4       4699.97       5128.41       168.32 o                         
  -4   8   4        650.56        669.63        69.49 o                         
  -3   8   4      10646.62      10673.37       520.32 o                         
  -2   8   4       1567.20       1591.12        91.48 o                         
  -1   8   4       6041.85       6038.93       237.73 o                         
   0   8   4        220.07        122.48       154.87 o                         
   1   8   4      22271.13      21207.07       602.83 o                         
   2   8   4        359.60        431.30       106.75 o                         
   3   8   4        755.24        741.61        63.42 o                         
   4   8   4          6.47        101.32        73.35 o                         
   5   8   4       7629.48       8183.43       260.39 o                         
   6   8   4       1716.85       1944.81       134.14 o                         
   7   8   4        343.94        336.28        94.98 o                         
   8   8   4        105.23        -27.63       162.83 o                         
   9   8   4       1284.24       1433.12       126.05 o                         
  10   8   4         69.88        -67.62        98.67 o                         
 -11   9   4        652.78        597.75       115.79 o                         
 -10   9   4        143.07        268.10       110.72 o                         
  -9   9   4       1582.56       1666.95       118.90 o                         
  -8   9   4        732.64        611.51        59.77 o                         
  -7   9   4       2665.68       2592.42       105.38 o                         
  -6   9   4        102.59        143.07        44.47 o                         
  -5   9   4       4775.28       5082.14       167.96 o                         
  -4   9   4        219.24        233.24       135.33 o                         
  -3   9   4       3028.99       3049.31       145.94 o                         
  -2   9   4          5.44         34.34        79.60 o                         
  -1   9   4       7932.05       7984.20       304.73 o                         
   0   9   4        477.54        400.65        62.32 o                         
   1   9   4       1586.65       1669.46        90.19 o                         
   2   9   4        285.40        264.95        66.58 o                         
   3   9   4       7548.88       7545.61       208.50 o                         
   4   9   4       2343.26       2287.89       107.41 o                         
   5   9   4       1650.72       1729.70        99.76 o                         
   6   9   4        240.39        165.44        88.28 o                         
   7   9   4       4159.40       4633.60       332.89 o                         
   8   9   4        303.77        183.16        92.13 o                         
   9   9   4        641.11        577.48       133.88 o                         
 -10  10   4        558.73        512.67        66.70 o                         
  -9  10   4        899.76        959.86        97.50 o                         
  -8  10   4        201.05         89.83        57.16 o                         
  -7  10   4        479.83        448.24        56.00 o                         
  -6  10   4       1218.32       1201.83        98.46 o                         
  -5  10   4        820.53        737.49        77.30 o                         
  -4  10   4          9.95         77.93        82.50 o                         
  -3  10   4       5036.24       5086.95       213.68 o                         
  -2  10   4       6376.84       6012.93       236.96 o                         
  -1  10   4       2007.75       1874.44        95.85 o                         
   0  10   4        126.59        157.30        61.33 o                         
   1  10   4       1508.43       1363.06        86.40 o                         
   2  10   4       8854.30       8560.06       268.57 o                         
   3  10   4        379.65        477.20        85.65 o                         
   4  10   4        504.02        527.54        71.82 o                         
   5  10   4       4719.67       4629.86       170.84 o                         
   6  10   4       2061.49       2349.16       146.40 o                         
   7  10   4        650.49        658.65       107.39 o                         
   8  10   4        203.91        272.56        98.18 o                         
   9  10   4        838.13        831.54       116.67 o                         
  -9  11   4          1.61         23.43        90.81 o                         
  -8  11   4       3515.04       3348.50       216.09 o                         
  -7  11   4        595.77        721.01        69.20 o                         
  -6  11   4        216.87        309.31        75.18 o                         
  -5  11   4          8.07        -12.93        63.34 o                         
  -4  11   4       6381.12       6289.48       333.11 o                         
  -3  11   4        281.79        326.26        61.73 o                         
  -2  11   4        837.68        826.05        73.48 o                         
  -1  11   4        625.70        674.10        70.60 o                         
   0  11   4       7304.67       7216.66       236.42 o                         
   1  11   4         73.00        140.10        65.30 o                         
   2  11   4        863.08        967.20       139.62 o                         
   3  11   4        342.26        401.39        63.19 o                         
   4  11   4       4413.93       4336.00       162.76 o                         
   5  11   4         54.32        -13.75        71.24 o                         
   6  11   4        442.30        367.59        97.35 o                         
   7  11   4        127.22        -59.04       149.08 o                         
   8  11   4       2371.36       2363.19       161.49 o                         
  -9  12   4          1.68       -123.02       212.76 o                         
  -8  12   4          5.52          1.25       132.47 o                         
  -7  12   4        151.14        133.24       154.87 o                         
  -6  12   4       2888.98       2610.39       188.11 o                         
  -5  12   4         60.44         78.14       119.62 o                         
  -4  12   4        367.59        331.22        67.16 o                         
  -3  12   4        540.04        452.43        94.29 o                         
  -2  12   4       5751.37       5553.86       232.42 o                         
  -1  12   4        723.24        630.33        74.10 o                         
   0  12   4        177.75        174.69        70.58 o                         
   1  12   4        971.18        887.68        81.49 o                         
   2  12   4       3220.37       3327.77       171.51 o                         
   3  12   4         14.77         11.29        93.38 o                         
   4  12   4        584.17        780.77       163.22 o                         
   5  12   4        418.36        506.79        85.76 o                         
   6  12   4       2847.61       2948.84       327.82 o                         
   7  12   4          4.93        -80.41       106.03 o                         
  -8  13   4        277.48         62.09       183.81 o                         
  -7  13   4         78.59       -123.35       135.62 o                         
  -6  13   4          5.65       -120.96       125.79 o                         
  -5  13   4       1018.03       1291.69       148.47 o                         
  -4  13   4       1620.10       1774.08       159.42 o                         
  -3  13   4        284.20        195.55       120.30 o                         
  -2  13   4        148.04        135.25       119.62 o                         
  -1  13   4       1378.37       1462.14       160.65 o                         
   0  13   4       1755.21       1590.27       142.57 o                         
   1  13   4       1151.50       1043.01       132.10 o                         
   2  13   4         37.11        106.60       108.85 o                         
   3  13   4        981.36        946.71        99.45 o                         
   4  13   4        714.48        778.88       116.46 o                         
   5  13   4        553.20        576.45       119.41 o                         
   6  13   4         10.05         34.74       169.34 o                         
  -6  14   4        120.03        161.85       188.15 o                         
  -5  14   4        560.04        424.70       138.38 o                         
  -4  14   4         15.07        -64.60       127.89 o                         
  -3  14   4       1842.68       2128.46       175.98 o                         
  -2  14   4         33.75       -157.34       121.54 o                         
  -1  14   4        799.76        713.45       129.35 o                         
   0  14   4          8.29        -56.68       111.62 o                         
   1  14   4       1382.06       1437.51       147.52 o                         
   2  14   4          8.91        163.70       117.19 o                         
   3  14   4        273.85        239.10       126.54 o                         
   4  14   4          4.66       -183.81       106.44 o                         
   5  14   4       2158.90       2345.81       173.76 o                         
  -5  15   4        628.33        685.25       169.34 o                         
  -4  15   4        192.19        318.28       159.93 o                         
  -3  15   4        390.91        477.14       144.66 o                         
  -2  15   4         47.53         84.77       131.36 o                         
  -1  15   4       1258.13       1390.48       159.03 o                         
   0  15   4        397.98        362.17       137.18 o                         
   1  15   4        250.13        403.54       131.71 o                         
   2  15   4         61.06         31.81       132.10 o                         
   3  15   4       1045.90       1080.22       119.25 o                         
  -1  16   4         84.43         37.35       364.01 o                         
   0  16   4         64.01        123.91       142.55 o                         
 -11   0   5         53.21        -56.45        82.50 o                         
  -9   0   5       7145.19       6864.48       267.89 o                         
  -7   0   5       3159.01       2975.97       136.99 o                         
  -5   0   5      35242.41      35937.65      1222.58 o                         
  -3   0   5         41.00         38.23        25.02 o                         
  -1   0   5      64284.21      57549.97      1856.69 o                         
   1   0   5        765.97        856.63       140.50 o                         
   3   0   5      23158.83      23959.60       839.99 o                         
   5   0   5         32.15         88.14       230.85 o                         
   7   0   5      12312.85      12041.71       472.59 o                         
   9   0   5        848.16        854.62       277.17 o                         
  11   0   5       4402.89       4292.81       261.97 o                         
 -12   1   5        365.17        324.36        71.12 o                         
 -11   1   5       2961.02       2932.55       134.58 o                         
 -10   1   5        420.65        396.82        54.89 o                         
  -9   1   5         34.31        -19.36        42.99 o                         
  -8   1   5       2282.01       2247.94        83.85 o                         
  -7   1   5       8519.56       8720.94       229.78 o                         
  -6   1   5       3154.86       3095.66        98.12 o                         
  -5   1   5       1322.34       1318.73        76.46 o                         
  -4   1   5       1433.33       1411.37        54.47 o                         
  -3   1   5      26078.27      26004.64       552.75 o                         
  -2   1   5       4899.90       4943.56       136.14 o                         
  -1   1   5       1759.43       1815.85        54.85 o                         
   0   1   5      14973.43      14901.93       302.40 o                         
   1   1   5      48557.04      44432.17       953.06 o                         
   2   1   5      10470.33      10345.16       241.84 o                         
   3   1   5         16.59        -29.44        43.77 o                         
   4   1   5       4842.41       4771.23       152.25 o                         
   5   1   5      15500.03      15440.45       405.73 o                         
   6   1   5        913.98        964.13        73.22 o                         
   7   1   5        191.36        155.45        56.12 o                         
   8   1   5       2255.64       2368.75       144.61 o                         
   9   1   5       5481.62       5440.35       331.12 o                         
  10   1   5        681.30        569.34        86.18 o                         
  11   1   5          2.61         38.20        69.90 o                         
 -13   2   5        320.00         39.08       111.45 o                         
 -12   2   5        955.55        850.90        82.90 o                         
 -11   2   5         16.21         -1.56        96.25 o                         
 -10   2   5        370.40        341.52        91.76 o                         
  -9   2   5       1402.13       1194.68       176.18 o                         
  -8   2   5       5051.81       5405.36       246.88 o                         
  -7   2   5        131.66        184.32        40.55 o                         
  -6   2   5       1500.95       1444.47        62.04 o                         
  -5   2   5       2498.80       2430.77       115.11 o                         
  -4   2   5      18531.89      18310.59       399.41 o                         
  -3   2   5        926.77       1063.34        59.44 o                         
  -2   2   5      30962.22      30033.79       642.65 o                         
  -1   2   5       8746.26       8722.03       222.41 o                         
   0   2   5      32490.75      33549.39       805.50 o                         
   1   2   5         62.75         48.55        35.22 o                         
   2   2   5      12139.20      11790.25       271.66 o                         
   3   2   5       8208.62       7965.15       211.89 o                         
   4   2   5       1251.92       1282.64        89.83 o                         
   5   2   5          5.14        -35.40        56.08 o                         
   6   2   5       5516.45       5323.83       172.53 o                         
   7   2   5       4115.36       3946.05       152.12 o                         
   8   2   5       5927.71       5858.55       204.99 o                         
   9   2   5         11.90         83.93        68.91 o                         
  10   2   5       1873.26       1736.33       100.25 o                         
  11   2   5        529.41        460.72       217.08 o                         
 -12   3   5        766.12        647.29        78.72 o                         
 -11   3   5          6.67         -8.56        58.84 o                         
 -10   3   5       2429.36       2635.24       109.92 o                         
  -9   3   5         57.87         52.79        76.24 o                         
  -8   3   5       3666.67       3699.57       131.48 o                         
  -7   3   5         35.70         13.10        41.12 o                         
  -6   3   5       8478.35       8485.24       254.14 o                         
  -5   3   5        291.82        302.27        34.96 o                         
  -4   3   5       2968.52       3107.99        79.49 o                         
  -3   3   5        489.81        498.15        27.59 o                         
  -2   3   5      20025.35      20088.89       432.24 o                         
  -1   3   5          0.17         34.89        39.95 o                         
   0   3   5      24751.99      25031.01       604.15 o                         
   1   3   5       1234.14       1288.39        77.92 o                         
   2   3   5      20697.07      19722.16       758.53 o                         
   3   3   5          1.85        -54.29        45.24 o                         
   4   3   5      11709.86      11984.76       441.44 o                         
   5   3   5         29.61        128.74        56.55 o                         
   6   3   5       4307.53       4339.51       237.87 o                         
   7   3   5          0.32          2.35       153.38 o                         
   8   3   5       4791.10       4586.27       170.85 o                         
   9   3   5         68.75        172.62        63.76 o                         
  10   3   5       2211.99       2279.00       136.33 o                         
  11   3   5         85.14        261.61       105.73 o                         
 -12   4   5        587.63        405.26        77.26 o                         
 -11   4   5          6.47        -43.20        60.28 o                         
 -10   4   5        195.12        310.32       104.53 o                         
  -9   4   5       1394.54       1402.64        75.92 o                         
  -8   4   5       4899.80       4788.73       191.50 o                         
  -7   4   5        861.02        875.64        57.08 o                         
  -6   4   5       2898.68       2681.79        99.38 o                         
  -5   4   5      11088.51      11433.61       286.07 o                         
  -4   4   5      17945.45      17462.80       424.83 o                         
  -3   4   5        142.76        129.01        27.30 o                         
  -2   4   5      12221.50      12561.72       309.80 o                         
  -1   4   5      25125.79      24517.92       590.25 o                         
   0   4   5       8861.48       8608.59       219.63 o                         
   1   4   5         56.99         37.56        49.90 o                         
   2   4   5      10511.97      10494.11       268.18 o                         
   3   4   5       3644.86       3717.43       115.69 o                         
   4   4   5       3597.29       3616.58       112.90 o                         
   5   4   5        130.22        290.03       120.21 o                         
   6   4   5       4172.88       4171.24       174.32 o                         
   7   4   5       4448.55       4364.36       216.09 o                         
   8   4   5       2115.86       2121.91       105.12 o                         
   9   4   5        777.65        845.99       166.31 o                         
  10   4   5       1633.41       1543.37       171.37 o                         
  11   4   5       1269.36       1240.50       129.71 o                         
 -12   5   5         35.74         92.57        73.60 o                         
 -11   5   5       2573.88       2867.54       134.55 o                         
 -10   5   5        438.27        313.83        59.62 o                         
  -9   5   5         73.37        105.24        50.15 o                         
  -8   5   5          7.25        -57.51        44.05 o                         
  -7   5   5       7537.21       7475.79       518.94 o                         
  -6   5   5       1101.30       1039.98        80.66 o                         
  -5   5   5       1187.96       1148.23        48.21 o                         
  -4   5   5       3028.74       3135.15        91.10 o                         
  -3   5   5      24010.40      25253.81       703.55 o                         
  -2   5   5       2722.25       2717.57        92.06 o                         
  -1   5   5        753.71        765.53        50.97 o                         
   0   5   5         38.78         80.97        33.42 o                         
   1   5   5      45552.31      45454.57      1085.36 o                         
   2   5   5       1807.58       1810.71        70.23 o                         
   3   5   5         11.01        121.68        44.17 o                         
   4   5   5       1520.38       1630.52        77.09 o                         
   5   5   5      10217.93      10248.35       542.69 o                         
   6   5   5       1931.28       1799.45       151.56 o                         
   7   5   5         50.82         37.14        58.23 o                         
   8   5   5        452.02        595.44       100.00 o                         
   9   5   5       3781.59       3773.97       204.63 o                         
  10   5   5         33.37         23.57        91.76 o                         
 -12   6   5          0.75       -128.81       101.31 o                         
 -11   6   5        109.03         71.06        64.45 o                         
 -10   6   5         50.50         88.25        54.71 o                         
  -9   6   5       4438.39       4506.13       158.77 o                         
  -8   6   5        257.20        286.75        90.02 o                         
  -7   6   5        598.29        650.53        56.11 o                         
  -6   6   5        328.33        372.84        37.39 o                         
  -5   6   5      12723.13      13173.96       382.97 o                         
  -4   6   5        175.14        189.99        42.03 o                         
  -3   6   5        624.85        768.51        66.27 o                         
  -2   6   5       1631.32       1747.30       199.01 o                         
  -1   6   5      29818.44      28795.17      1283.79 o                         
   0   6   5        382.40        420.77        63.36 o                         
   1   6   5        283.28        332.24        56.41 o                         
   2   6   5        600.71        594.91        80.86 o                         
   3   6   5      16435.26      17034.13       496.01 o                         
   4   6   5         99.57         95.98        65.50 o                         
   5   6   5        100.75         95.29       110.00 o                         
   6   6   5        154.21        228.55        92.29 o                         
   7   6   5       7290.15       7034.89       304.89 o                         
   8   6   5        990.04        993.30       111.04 o                         
   9   6   5         91.79        190.94        95.63 o                         
  10   6   5          2.64        -72.56       286.57 o                         
 -11   7   5       1100.88       1120.24       127.37 o                         
 -10   7   5        280.51        356.63       146.91 o                         
  -9   7   5        208.73        233.70        70.73 o                         
  -8   7   5        948.22       1158.73       301.05 o                         
  -7   7   5       4164.56       4158.41       145.21 o                         
  -6   7   5       1311.20       1500.14        74.61 o                         
  -5   7   5        180.26        135.99        65.85 o                         
  -4   7   5        251.27        204.64        96.97 o                         
  -3   7   5       9870.09       9580.80       357.12 o                         
  -2   7   5       3617.69       3580.85       185.26 o                         
  -1   7   5        325.55        326.88       130.26 o                         
   0   7   5       5328.65       5327.78       175.59 o                         
   1   7   5       9837.08       9831.75       296.62 o                         
   2   7   5       7633.89       7564.81       206.54 o                         
   3   7   5        106.53        166.81        57.32 o                         
   4   7   5       2871.77       2786.06       119.63 o                         
   5   7   5       9553.41       9206.05       363.30 o                         
   6   7   5        977.58       1134.18       267.03 o                         
   7   7   5         16.91        -61.89        89.01 o                         
   8   7   5       1393.46       1586.41       131.91 o                         
   9   7   5       2005.45       1859.55       149.80 o                         
  10   7   5        739.83        593.41       335.78 o                         
 -11   8   5         84.46        114.34        94.08 o                         
 -10   8   5        164.11        223.75       129.54 o                         
  -9   8   5        191.75        -24.76        71.74 o                         
  -8   8   5       3759.40       3798.64       139.87 o                         
  -7   8   5        113.09        122.13        56.16 o                         
  -6   8   5       2188.33       2177.56        91.49 o                         
  -5   8   5        372.62        323.09        95.44 o                         
  -4   8   5       9967.46       9933.91       373.18 o                         
  -3   8   5         24.71         -7.25        57.62 o                         
  -2   8   5       9382.06      10012.70       373.40 o                         
  -1   8   5        186.14        253.55        65.56 o                         
   0   8   5       5221.86       5092.74       211.76 o                         
   1   8   5          1.76        -47.29        56.84 o                         
   2   8   5       7751.07       7575.60       208.19 o                         
   3   8   5       3518.78       3577.78       120.36 o                         
   4   8   5       2336.90       2511.86       114.21 o                         
   5   8   5         34.23        -25.74        86.12 o                         
   6   8   5       2434.14       2498.37       235.19 o                         
   7   8   5        421.74        292.02        91.14 o                         
   8   8   5       2017.74       1955.46       214.21 o                         
   9   8   5        132.42        160.84       102.76 o                         
 -10   9   5       1572.64       1360.92       256.64 o                         
  -9   9   5        435.26        437.64        73.82 o                         
  -8   9   5        724.91        600.42        98.20 o                         
  -7   9   5        175.13         73.58        59.30 o                         
  -6   9   5       2108.44       2191.12        94.64 o                         
  -5   9   5        191.14        253.77        63.67 o                         
  -4   9   5       3462.67       3701.94       172.09 o                         
  -3   9   5        534.53        643.99       104.93 o                         
  -2   9   5       7038.05       6893.69       273.16 o                         
  -1   9   5        363.04        301.26        69.23 o                         
   0   9   5       1486.12       1784.66       110.67 o                         
   1   9   5       3647.67       3722.18       122.48 o                         
   2   9   5       3856.16       3724.40       124.14 o                         
   3   9   5         60.43         55.48        63.72 o                         
   4   9   5       5184.15       5411.58       187.36 o                         
   5   9   5        396.10        289.89        98.42 o                         
   6   9   5       4064.80       4324.27       213.83 o                         
   7   9   5          9.67        -25.71        92.41 o                         
   8   9   5       1760.52       1499.21       157.76 o                         
   9   9   5         70.27         47.71       107.93 o                         
 -10  10   5        161.67        119.03       190.44 o                         
  -9  10   5        608.63        667.95       110.02 o                         
  -8  10   5        607.50        497.56        70.69 o                         
  -7  10   5         13.57         64.47        54.44 o                         
  -6  10   5       1249.70       1226.57        96.96 o                         
  -5  10   5       3064.84       3279.11       359.66 o                         
  -4  10   5       2355.71       2464.35       132.73 o                         
  -3  10   5        112.36         69.87        59.67 o                         
  -2  10   5        439.82        372.74       105.66 o                         
  -1  10   5       8319.44       8172.72       261.30 o                         
   0  10   5       3175.71       2874.38       146.00 o                         
   1  10   5        207.74        242.73        86.89 o                         
   2  10   5       1972.21       2026.60        90.81 o                         
   3  10   5       2696.91       2692.82       106.85 o                         
   4  10   5       2645.50       2750.95       125.08 o                         
   5  10   5         41.87        199.73        93.17 o                         
   6  10   5       1135.76       1260.42       264.86 o                         
   7  10   5       1801.57       1947.27       283.68 o                         
   8  10   5         75.30         39.91       107.79 o                         
  -9  11   5         34.53         20.98       124.00 o                         
  -8  11   5         22.33         43.45        77.79 o                         
  -7  11   5       3096.62       3116.84       164.81 o                         
  -6  11   5        173.30        187.56        73.87 o                         
  -5  11   5         68.18         39.51       130.98 o                         
  -4  11   5        202.10        267.65        71.11 o                         
  -3  11   5       5983.08       5771.73       242.35 o                         
  -2  11   5        225.26        176.63        62.75 o                         
  -1  11   5         52.35        118.54        65.12 o                         
   0  11   5          2.68         22.70        76.99 o                         
   1  11   5       7180.73       6858.79       228.54 o                         
   2  11   5        220.66        217.54        62.60 o                         
   3  11   5          0.11         35.97        62.66 o                         
   4  11   5         60.30         43.37        96.90 o                         
   5  11   5       5052.68       5445.38       242.96 o                         
   6  11   5        133.04        338.37       103.58 o                         
   7  11   5          1.66        -24.04       101.29 o                         
  -8  12   5        223.36        118.19        98.42 o                         
  -7  12   5        144.71        209.17       145.46 o                         
  -6  12   5         19.69         57.59        81.95 o                         
  -5  12   5       3178.99       3235.08       141.22 o                         
  -4  12   5        557.38        526.84        82.21 o                         
  -3  12   5         50.07        -30.88        65.14 o                         
  -2  12   5        757.22        771.25        77.64 o                         
  -1  12   5       3069.00       2945.13       131.28 o                         
   0  12   5         54.42        113.43        72.20 o                         
   1  12   5          6.74         48.53        71.85 o                         
   2  12   5       1134.12       1030.46        80.05 o                         
   3  12   5       5045.61       5141.00       166.61 o                         
   4  12   5         62.14         99.45        80.50 o                         
   5  12   5         31.02       -105.52        98.00 o                         
   6  12   5         10.85          6.88       108.60 o                         
   7  12   5       1508.54       1607.33       145.71 o                         
  -7  13   5        412.66        437.29       145.66 o                         
  -6  13   5        205.87         77.95       136.84 o                         
  -5  13   5          7.13        -79.92       128.24 o                         
  -4  13   5        429.51        451.47       133.52 o                         
  -3  13   5       1214.78       1083.36       180.92 o                         
  -2  13   5       1482.61       1513.73       159.36 o                         
  -1  13   5         32.92          9.63       101.44 o                         
   0  13   5        525.36        539.17        84.10 o                         
   1  13   5        774.35        722.63        90.73 o                         
   2  13   5        883.01        940.94        82.18 o                         
   3  13   5         71.41        122.21        80.96 o                         
   4  13   5       1032.37       1107.66       149.87 o                         
   5  13   5       1216.21       1448.21       136.91 o                         
  -6  14   5        416.00        388.81       227.96 o                         
  -5  14   5          4.80        -16.61       135.63 o                         
  -4  14   5       1353.06       1374.30       165.72 o                         
  -3  14   5         10.20        -65.05       125.79 o                         
  -2  14   5        727.98        640.78       139.49 o                         
  -1  14   5          1.06        -52.86       269.21 o                         
   0  14   5        961.34        956.96       146.18 o                         
   1  14   5          2.36        -72.04       124.14 o                         
   2  14   5       1503.10       1705.45       132.48 o                         
   3  14   5        173.67        160.35       117.68 o                         
   4  14   5        771.04        836.14       142.54 o                         
  -4  15   5        536.42        682.75       152.99 o                         
  -3  15   5        541.27        625.69       243.88 o                         
  -2  15   5        819.93        901.01       183.81 o                         
  -1  15   5         20.54        198.22       137.36 o                         
   0  15   5        406.23        393.44       267.76 o                         
   1  15   5        414.82        332.22       143.97 o                         
   2  15   5        551.76        629.24       111.30 o                         
 -12   0   6        934.47        756.96       112.89 o                         
 -10   0   6       2214.60       2258.32       137.50 o                         
  -8   0   6       8826.86       8580.55       325.59 o                         
  -6   0   6       3473.16       3691.47       160.06 o                         
  -4   0   6      45004.33      45205.09      1630.58 o                         
  -2   0   6        707.27        690.16       130.61 o                         
   0   0   6      24266.24      23972.69       676.99 o                         
   2   0   6       2648.25       2639.98       113.47 o                         
   4   0   6      11552.33      11555.56       688.21 o                         
   6   0   6       7780.82       7874.24       488.48 o                         
   8   0   6       8681.80       8915.92       379.35 o                         
  10   0   6        112.71         77.71       160.65 o                         
 -12   1   6         76.19         53.00       131.71 o                         
 -11   1   6        243.25         93.76        56.95 o                         
 -10   1   6       1102.46       1137.68        64.99 o                         
  -9   1   6       1216.07       1272.40        74.79 o                         
  -8   1   6       2388.98       2518.56       104.45 o                         
  -7   1   6        133.61        128.75        51.79 o                         
  -6   1   6       6698.75       6230.14       173.19 o                         
  -5   1   6       4902.15       4774.18       147.07 o                         
  -4   1   6       7723.52       7823.53       207.24 o                         
  -3   1   6        864.07        910.15        40.82 o                         
  -2   1   6      45163.09      43853.26       938.99 o                         
  -1   1   6      12506.89      12301.42       255.32 o                         
   0   1   6       4803.98       4803.34       138.30 o                         
   1   1   6       1445.86       1465.36       100.37 o                         
   2   1   6      13970.16      13484.28       310.64 o                         
   3   1   6       1459.25       1731.49       119.29 o                         
   4   1   6        422.35        336.61        92.34 o                         
   5   1   6       3396.44       3373.06       128.95 o                         
   6   1   6       9968.19       9566.48       325.18 o                         
   7   1   6       4180.20       4271.86       151.64 o                         
   8   1   6       1552.47       1728.07       110.94 o                         
   9   1   6         36.90        -61.66        66.39 o                         
  10   1   6       2830.76       2288.58       222.00 o                         
 -12   2   6        187.41        237.32        72.64 o                         
 -11   2   6       1765.38       1784.50       127.91 o                         
 -10   2   6        253.45        368.08        56.55 o                         
  -9   2   6        106.34         62.55        48.49 o                         
  -8   2   6       1272.93       1229.92        68.04 o                         
  -7   2   6      12155.90      12097.39       311.92 o                         
  -6   2   6       1031.86       1014.82        92.41 o                         
  -5   2   6       1280.82       1287.21        48.13 o                         
  -4   2   6       2933.11       2864.40        78.63 o                         
  -3   2   6      14349.25      14531.31       294.04 o                         
  -2   2   6        760.05        824.00        62.57 o                         
  -1   2   6       5101.74       5242.53       146.24 o                         
   0   2   6       6909.83       7166.94       192.63 o                         
   1   2   6      17269.35      16731.63       417.29 o                         
   2   2   6       1489.53       1564.34        72.68 o                         
   3   2   6       1051.13       1143.11        70.79 o                         
   4   2   6       3496.04       3496.86       127.40 o                         
   5   2   6      11040.41      11165.75       308.77 o                         
   6   2   6        410.39        418.82        63.11 o                         
   7   2   6       2361.03       2538.68       117.36 o                         
   8   2   6       1546.06       1592.16        93.13 o                         
   9   2   6       4903.98       4732.26       180.30 o                         
  10   2   6         28.52         95.61       197.20 o                         
 -12   3   6         17.04        112.89        71.64 o                         
 -11   3   6        309.05        265.86        61.21 o                         
 -10   3   6         11.07         44.19        69.77 o                         
  -9   3   6       4572.79       4587.30       160.50 o                         
  -8   3   6        123.45         19.47        43.66 o                         
  -7   3   6         63.24         82.57        41.37 o                         
  -6   3   6        206.57        256.54        38.98 o                         
  -5   3   6      14806.60      14303.38       511.96 o                         
  -4   3   6         18.26         38.01        26.18 o                         
  -3   3   6       5293.61       5437.61       130.30 o                         
  -2   3   6       2815.40       2873.94        91.50 o                         
  -1   3   6      28312.84      27873.51       674.59 o                         
   0   3   6          1.16         26.63        42.83 o                         
   1   3   6       6539.08       6532.48       180.56 o                         
   2   3   6         60.42          0.71        76.25 o                         
   3   3   6       9161.35       8873.92       277.23 o                         
   4   3   6          3.64        125.79        73.32 o                         
   5   3   6       2693.91       2605.63       114.53 o                         
   6   3   6        358.54        333.40        61.84 o                         
   7   3   6       8936.71       8883.96       337.77 o                         
   8   3   6        438.36        382.01        67.59 o                         
   9   3   6        746.33        751.18        76.36 o                         
  10   3   6         24.22         18.48        99.35 o                         
 -12   4   6        332.56        171.92        75.65 o                         
 -11   4   6       1677.93       1711.69       116.11 o                         
 -10   4   6        383.32        376.29        59.81 o                         
  -9   4   6         80.40         16.50        57.86 o                         
  -8   4   6       2916.43       2950.73       169.98 o                         
  -7   4   6       7913.70       7754.82       239.57 o                         
  -6   4   6       1159.95       1199.02        53.10 o                         
  -5   4   6        522.35        517.56        37.36 o                         
  -4   4   6       9276.46       9767.70       221.10 o                         
  -3   4   6      14088.86      14063.31       309.68 o                         
  -2   4   6         56.10         85.72        34.79 o                         
  -1   4   6       2640.47       2757.65        98.60 o                         
   0   4   6       6326.48       6628.01       179.24 o                         
   1   4   6       6128.13       5850.14       281.81 o                         
   2   4   6       1204.64       1200.12        81.14 o                         
   3   4   6       2961.77       3090.05       121.74 o                         
   4   4   6       4666.82       4595.50       215.99 o                         
   5   4   6       9919.32       9533.51       363.97 o                         
   6   4   6       2907.15       3035.56       127.71 o                         
   7   4   6       1572.56       1503.01        88.90 o                         
   8   4   6       3215.09       3287.06       138.18 o                         
   9   4   6       2925.48       2685.13       168.51 o                         
  10   4   6          8.41         -3.82       144.73 o                         
 -12   5   6         60.77        143.29       105.66 o                         
 -11   5   6         11.03         88.07       117.64 o                         
 -10   5   6       1082.48        950.83        86.33 o                         
  -9   5   6        368.03        269.99        53.32 o                         
  -8   5   6       1571.35       1641.91       133.92 o                         
  -7   5   6         51.26         73.17        30.36 o                         
  -6   5   6       5872.41       6234.97       224.99 o                         
  -5   5   6        864.95        994.22        55.60 o                         
  -4   5   6       4557.55       4720.96       200.88 o                         
  -3   5   6         10.62        -20.14        26.19 o                         
  -2   5   6      31984.29      32627.57       784.49 o                         
  -1   5   6       1485.15       1446.54        95.71 o                         
   0   5   6       5186.68       5196.39       177.10 o                         
   1   5   6        754.13        740.02        75.63 o                         
   2   5   6      14500.53      13745.18       408.75 o                         
   3   5   6       6564.84       6664.08       276.05 o                         
   4   5   6        427.28        442.89        99.36 o                         
   5   5   6         94.95         24.10        85.70 o                         
   6   5   6       8136.82       8312.64       433.48 o                         
   7   5   6        537.47        462.57       199.73 o                         
   8   5   6       1108.66       1136.75       123.72 o                         
   9   5   6        509.51        373.10        97.20 o                         
  10   5   6       2223.35       1949.57       369.07 o                         
 -11   6   6          6.80        -32.75        82.75 o                         
 -10   6   6        977.53       1130.25       134.60 o                         
  -9   6   6         15.41         50.05        81.77 o                         
  -8   6   6       4589.87       4524.07       226.99 o                         
  -7   6   6        641.57        599.03        84.64 o                         
  -6   6   6       1033.02       1061.95        91.67 o                         
  -5   6   6          4.18         65.24        43.74 o                         
  -4   6   6      12773.15      13134.82       479.06 o                         
  -3   6   6        317.97         34.74       178.02 o                         
  -2   6   6       1981.32       1992.25        90.73 o                         
  -1   6   6        562.68        594.73        75.36 o                         
   0   6   6      13602.19      13505.49       397.77 o                         
   1   6   6         88.09         18.49        61.15 o                         
   2   6   6       3741.92       3643.81       143.03 o                         
   3   6   6         57.35        -89.31       122.30 o                         
   4   6   6       9972.95       9568.10       375.82 o                         
   5   6   6        362.70        377.07       136.77 o                         
   6   6   6       1944.09       2202.26       175.13 o                         
   7   6   6         66.15        140.95        89.50 o                         
   8   6   6       5330.56       5597.44       269.06 o                         
   9   6   6        269.63        422.21       230.85 o                         
 -11   7   6        151.09        132.31        90.49 o                         
 -10   7   6        898.27        803.18       205.52 o                         
  -9   7   6        501.61        471.56        58.89 o                         
  -8   7   6        343.59        332.83        70.60 o                         
  -7   7   6         30.94         45.50        44.63 o                         
  -6   7   6       4559.36       4358.29       154.45 o                         
  -5   7   6       5076.34       5470.29       230.93 o                         
  -4   7   6       3649.17       3669.00       185.26 o                         
  -3   7   6       1755.54       1857.99       108.03 o                         
  -2   7   6       4007.74       4126.18       269.21 o                         
  -1   7   6       9800.68      10032.74       303.66 o                         
   0   7   6       2067.14       2037.93        96.51 o                         
   1   7   6       1029.43       1009.13        77.99 o                         
   2   7   6      11832.69      11617.50       352.47 o                         
   3   7   6        813.97        954.60       106.97 o                         
   4   7   6        643.22        760.47       100.35 o                         
   5   7   6        672.37        698.78       117.23 o                         
   6   7   6       3862.77       4107.37       209.65 o                         
   7   7   6       3006.97       3390.97       411.77 o                         
   8   7   6         25.09         68.40       247.50 o                         
   9   7   6        148.03          0.28       102.54 o                         
 -11   8   6       1243.32       1070.34       131.84 o                         
 -10   8   6         15.05         57.23        75.58 o                         
  -9   8   6         50.99         93.34        60.89 o                         
  -8   8   6         65.48         39.63        52.86 o                         
  -7   8   6       6321.84       6521.48       308.00 o                         
  -6   8   6        153.88        233.67        73.50 o                         
  -5   8   6        978.98       1040.29        86.84 o                         
  -4   8   6         94.40          3.47        69.47 o                         
  -3   8   6       9857.62      10007.25       415.39 o                         
  -2   8   6        903.45        743.76        78.63 o                         
  -1   8   6       3410.82       3475.00       132.88 o                         
   0   8   6       1670.33       1733.09       108.97 o                         
   1   8   6       4491.67       4787.82       170.23 o                         
   2   8   6        700.78        666.88        65.56 o                         
   3   8   6       1147.05       1368.86        93.55 o                         
   4   8   6        662.88        640.17        76.25 o                         
   5   8   6       6045.21       6414.71       278.06 o                         
   6   8   6         97.99        -97.54        88.83 o                         
   7   8   6        659.31        628.18       143.29 o                         
   8   8   6        229.09         69.97       206.25 o                         
   9   8   6       1902.08       2279.56       386.44 o                         
 -10   9   6         20.39        -60.88        65.34 o                         
  -9   9   6       1570.87       1375.87       249.85 o                         
  -8   9   6        206.68        191.73        57.03 o                         
  -7   9   6        127.16        143.66        53.34 o                         
  -6   9   6         40.12        -27.38        80.33 o                         
  -5   9   6       5014.33       5262.08       225.47 o                         
  -4   9   6        206.16        218.58        62.42 o                         
  -3   9   6        320.19        503.55        68.87 o                         
  -2   9   6       2471.25       2654.35       137.77 o                         
  -1   9   6       5378.57       5254.88       221.87 o                         
   0   9   6         19.06         36.11        59.35 o                         
   1   9   6       2617.21       2749.91       103.76 o                         
   2   9   6       1281.56       1205.15        75.14 o                         
   3   9   6       8125.45       8072.24       260.06 o                         
   4   9   6          4.99         49.05        72.11 o                         
   5   9   6        599.00        718.15       133.88 o                         
   6   9   6        203.60        233.67        97.81 o                         
   7   9   6       1923.60       2199.08       158.26 o                         
   8   9   6        273.45        295.55       114.08 o                         
  -9  10   6          2.37        -48.65        65.00 o                         
  -8  10   6       1102.62       1138.16        79.73 o                         
  -7  10   6       1019.68        960.20       100.59 o                         
  -6  10   6        188.80        143.14        73.14 o                         
  -5  10   6        170.84        139.57        69.80 o                         
  -4  10   6       2925.22       2895.55       150.12 o                         
  -3  10   6       3168.70       3336.80       174.40 o                         
  -2  10   6        192.20        111.24       199.01 o                         
  -1  10   6        116.15        136.08        69.77 o                         
   0  10   6       3319.69       3484.53       121.76 o                         
   1  10   6       3695.13       3691.19       127.52 o                         
   2  10   6       1136.78       1220.56        79.09 o                         
   3  10   6       1377.93       1394.74        93.69 o                         
   4  10   6       1840.74       1917.85       159.68 o                         
   5  10   6       1530.38       1536.53       131.96 o                         
   6  10   6        708.42       1158.30       239.53 o                         
   7  10   6        356.72        309.95       108.79 o                         
  -9  11   6        113.39        147.74        82.92 o                         
  -8  11   6        419.44        369.62       188.15 o                         
  -7  11   6          8.67        -38.84        78.02 o                         
  -6  11   6       2504.26       2630.52       158.48 o                         
  -5  11   6         21.95        -54.47        85.39 o                         
  -4  11   6       1488.35       1525.39       108.94 o                         
  -3  11   6         36.38         10.79        68.50 o                         
  -2  11   6       4830.98       5098.53       224.52 o                         
  -1  11   6        154.44        204.87        69.08 o                         
   0  11   6        413.93        434.18        75.20 o                         
   1  11   6         91.50         77.28        61.74 o                         
   2  11   6       5733.95       5833.58       180.63 o                         
   3  11   6       1263.95       1244.31       158.19 o                         
   4  11   6        432.37        436.09        83.35 o                         
   5  11   6        132.95        158.33       104.42 o                         
   6  11   6       2284.06       2516.25       170.20 o                         
   7  11   6          2.37         -8.32       224.34 o                         
  -8  12   6        974.59        683.14       107.24 o                         
  -7  12   6        244.16        158.86        90.03 o                         
  -6  12   6        523.33        540.02        92.73 o                         
  -5  12   6        210.05        195.67        81.55 o                         
  -4  12   6       2406.36       2720.82       153.84 o                         
  -3  12   6        524.37        487.74        77.59 o                         
  -2  12   6        619.26        585.64        79.03 o                         
  -1  12   6         95.59        221.49        75.40 o                         
   0  12   6       2599.32       2662.91       127.18 o                         
   1  12   6        123.22         42.82        66.23 o                         
   2  12   6        293.64        268.82        84.93 o                         
   3  12   6         32.56         25.33        77.45 o                         
   4  12   6       2154.33       2231.75       125.67 o                         
   5  12   6        392.45        576.41       119.02 o                         
   6  12   6        223.65        471.67       224.34 o                         
  -7  13   6        157.91        173.28       143.56 o                         
  -6  13   6        526.41        493.28       118.44 o                         
  -5  13   6        964.59       1216.14        99.09 o                         
  -4  13   6        207.57        160.13        80.63 o                         
  -3  13   6         31.27         13.58        76.34 o                         
  -2  13   6        397.67        265.90       107.02 o                         
  -1  13   6       1418.70       1320.95        99.21 o                         
   0  13   6        386.34        221.87        83.99 o                         
   1  13   6        241.98        259.92        75.65 o                         
   2  13   6        936.28        863.90        86.97 o                         
   3  13   6       1441.97       1621.02       114.28 o                         
   4  13   6        263.13        393.71        95.51 o                         
   5  13   6        195.89        259.49       125.05 o                         
  -5  14   6        149.30         15.56       141.05 o                         
  -4  14   6          2.80         28.36       136.61 o                         
  -3  14   6       1193.44       1043.13       193.94 o                         
  -2  14   6        102.17        107.05       133.52 o                         
  -1  14   6        204.88        223.49       133.54 o                         
   0  14   6         43.74        105.61       129.28 o                         
   1  14   6       1881.74       1773.17       131.49 o                         
   2  14   6          0.25        -29.83       106.57 o                         
   3  14   6        345.64        482.54       102.89 o                         
  -2  15   6        475.55        299.70       152.31 o                         
  -1  15   6        946.94        891.70       256.90 o                         
   0  15   6          5.09        111.06       140.39 o                         
 -11   0   7       1542.65       1512.79       180.19 o                         
  -9   0   7       4801.63       4548.66       201.34 o                         
  -7   0   7       7278.60       6994.05       274.70 o                         
  -5   0   7       2684.82       2916.82       122.37 o                         
  -3   0   7      14648.52      14691.52       522.85 o                         
  -1   0   7       9926.92       9908.83       302.53 o                         
   1   0   7       6871.38       7183.16       235.09 o                         
   3   0   7      11774.57      11456.85       441.36 o                         
   5   0   7      11214.06      11711.56       464.25 o                         
   7   0   7       4986.65       5037.26       249.49 o                         
   9   0   7       3879.09       3753.34       211.77 o                         
 -12   1   7        137.38         92.63        75.26 o                         
 -11   1   7       1239.31       1222.95        81.00 o                         
 -10   1   7         69.87         76.97        91.29 o                         
  -9   1   7        799.05        704.66        56.91 o                         
  -8   1   7       2313.85       2139.98        82.41 o                         
  -7   1   7       6886.01       6576.68       185.14 o                         
  -6   1   7         83.54         71.22        40.95 o                         
  -5   1   7       8539.32       8578.32       182.32 o                         
  -4   1   7       8295.49       8436.07       191.64 o                         
  -3   1   7       7925.52       7723.82       186.73 o                         
  -2   1   7        649.44        638.73        39.74 o                         
  -1   1   7       7569.59       7441.70       167.37 o                         
   0   1   7       3067.99       3154.78        89.60 o                         
   1   1   7       3840.67       3878.28       113.48 o                         
   2   1   7         58.73         60.06        75.62 o                         
   3   1   7      10224.53      10077.06       297.27 o                         
   4   1   7       5693.43       5792.03       186.43 o                         
   5   1   7       9921.27      10305.67       293.09 o                         
   6   1   7         26.52        -23.10        59.22 o                         
   7   1   7       4345.33       4448.00       159.91 o                         
   8   1   7       1499.88       1561.25        91.80 o                         
   9   1   7        921.74        978.61        82.76 o                         
  10   1   7        171.59         42.54       121.31 o                         
 -12   2   7          1.09         37.11       128.09 o                         
 -11   2   7        279.65        390.90        82.93 o                         
 -10   2   7       2498.59       2583.52       109.98 o                         
  -9   2   7        457.36        513.39       110.63 o                         
  -8   2   7         66.17        133.44        71.23 o                         
  -7   2   7        379.60        417.01        43.93 o                         
  -6   2   7       5524.78       5491.62       138.80 o                         
  -5   2   7       1175.51       1142.10        41.50 o                         
  -4   2   7        479.62        528.10        29.94 o                         
  -3   2   7       1491.99       1465.09        74.29 o                         
  -2   2   7      20412.84      19641.52       484.20 o                         
  -1   2   7       2767.69       2898.11        97.16 o                         
   0   2   7       2282.66       2380.74        86.90 o                         
   1   2   7       2621.34       2573.68        94.32 o                         
   2   2   7      15013.88      14350.87       367.63 o                         
   3   2   7       2883.28       3156.68       120.22 o                         
   4   2   7        402.88        460.74       115.87 o                         
   5   2   7       3274.06       3145.28       164.38 o                         
   6   2   7      14644.74      14792.05       520.98 o                         
   7   2   7        598.50        669.75        72.76 o                         
   8   2   7        741.69        557.34       100.27 o                         
   9   2   7        586.00        702.84       113.47 o                         
  10   2   7       1423.67       1299.15        94.27 o                         
 -12   3   7        717.11        791.22        82.82 o                         
 -11   3   7         68.80         82.39        87.70 o                         
 -10   3   7        502.04        557.16        84.25 o                         
  -9   3   7          8.07         64.04        98.33 o                         
  -8   3   7       7158.42       7352.14       294.85 o                         
  -7   3   7        190.04        253.22        32.48 o                         
  -6   3   7        150.87         34.18        34.71 o                         
  -5   3   7        663.12        718.99        50.76 o                         
  -4   3   7      24719.07      24706.68       597.97 o                         
  -3   3   7         35.81         39.59        56.40 o                         
  -2   3   7       1241.28       1396.85        88.16 o                         
  -1   3   7         10.27         -3.70        53.69 o                         
   0   3   7      11285.71      10783.56       297.90 o                         
   1   3   7        223.94        171.86        71.45 o                         
   2   3   7         29.33        -11.40        68.10 o                         
   3   3   7         42.74          8.52        60.20 o                         
   4   3   7      12768.94      12737.29       413.30 o                         
   5   3   7       1126.66       1188.29        81.86 o                         
   6   3   7         29.95         86.56        62.41 o                         
   7   3   7          2.10         12.97        63.38 o                         
   8   3   7       5665.83       5695.23       205.90 o                         
   9   3   7          3.71         29.43       225.79 o                         
 -12   4   7         56.07         33.29       105.66 o                         
 -11   4   7        487.75        626.62        70.93 o                         
 -10   4   7       1911.60       1873.65        93.08 o                         
  -9   4   7       1356.66       1351.28       150.91 o                         
  -8   4   7          1.95         12.04        72.21 o                         
  -7   4   7       2360.10       2398.59        82.24 o                         
  -6   4   7       7790.14       7466.91       197.93 o                         
  -5   4   7       1234.31       1283.90        60.37 o                         
  -4   4   7        144.44         71.37        75.41 o                         
  -3   4   7       4816.58       5149.31       147.63 o                         
  -2   4   7       9324.17       9793.38       260.92 o                         
  -1   4   7       3660.93       3945.92       121.51 o                         
   0   4   7          0.98        -10.53        47.12 o                         
   1   4   7       1170.40       1190.28        81.68 o                         
   2   4   7      10970.04      10243.22       428.26 o                         
   3   4   7       1972.62       1799.95        93.56 o                         
   4   4   7        254.74        218.26        95.30 o                         
   5   4   7       5403.29       5578.48       259.45 o                         
   6   4   7       7129.77       6414.61       508.02 o                         
   7   4   7       2070.80       2051.05       270.65 o                         
   8   4   7        452.53        378.96       102.00 o                         
   9   4   7        790.93        977.20       123.28 o                         
 -11   5   7        842.56        833.88       206.25 o                         
 -10   5   7         28.50        122.43        73.91 o                         
  -9   5   7        598.95        462.03       125.92 o                         
  -8   5   7        386.63        390.45       128.19 o                         
  -7   5   7       6484.46       6755.17       218.16 o                         
  -6   5   7        121.14         93.08        46.19 o                         
  -5   5   7       9096.44      10008.36       600.65 o                         
  -4   5   7        961.50        885.17        78.68 o                         
  -3   5   7       6356.01       7081.70       230.48 o                         
  -2   5   7         42.46         22.93        55.29 o                         
  -1   5   7       8926.23       9243.66       289.17 o                         
   0   5   7       6045.01       5931.86       207.23 o                         
   1   5   7       3430.52       3446.22       141.79 o                         
   2   5   7          1.87         11.62       127.26 o                         
   3   5   7       6597.22       6772.92       289.28 o                         
   4   5   7        705.00        685.57       104.99 o                         
   5   5   7       7258.64       7109.08       311.26 o                         
   6   5   7        111.94        262.75       280.06 o                         
   7   5   7       3147.64       2921.57       462.43 o                         
   8   5   7        578.76        483.86       113.03 o                         
   9   5   7        728.58        860.32       119.15 o                         
 -11   6   7        944.82        882.94       104.43 o                         
 -10   6   7        128.47        122.16        98.79 o                         
  -9   6   7       1919.57       1873.04        93.44 o                         
  -8   6   7         15.95        -28.64       155.15 o                         
  -7   6   7       2246.60       2249.16       195.47 o                         
  -6   6   7         59.90        -37.39        49.18 o                         
  -5   6   7       3110.66       3096.21       155.84 o                         
  -4   6   7        342.86        385.33        76.71 o                         
  -3   6   7       6503.81       6600.02       221.02 o                         
  -2   6   7        445.50        584.56        75.01 o                         
  -1   6   7       4935.58       5175.28       180.97 o                         
   0   6   7        569.23        578.68        72.08 o                         
   1   6   7       6859.28       7216.44       240.41 o                         
   2   6   7        515.40        524.16        78.63 o                         
   3   6   7       8843.51       8625.42       346.10 o                         
   4   6   7         28.22         31.78        91.14 o                         
   5   6   7       5344.51       5252.28       248.59 o                         
   6   6   7       1250.94       1515.07       351.70 o                         
   7   6   7       1735.99       1826.36       319.14 o                         
   8   6   7         33.27        -59.29        99.25 o                         
   9   6   7       2233.95       2267.98       395.12 o                         
 -11   7   7        296.81        461.70       274.99 o                         
 -10   7   7        158.35        152.59        62.28 o                         
  -9   7   7        499.87        543.64        76.28 o                         
  -8   7   7       2190.54       2330.71       185.12 o                         
  -7   7   7       2536.66       2491.98       107.20 o                         
  -6   7   7         69.79        166.48        86.12 o                         
  -5   7   7       1193.64       1125.92       166.44 o                         
  -4   7   7       4921.67       5304.39       228.07 o                         
  -3   7   7       4032.73       4005.36       148.80 o                         
  -2   7   7        588.89        585.54        95.33 o                         
  -1   7   7       5428.30       5515.60       190.85 o                         
   0   7   7       2667.85       2710.72       120.85 o                         
   1   7   7       3118.15       3121.63       134.85 o                         
   2   7   7          1.40        129.62        70.45 o                         
   3   7   7       4521.63       4596.03       173.81 o                         
   4   7   7       3707.54       3725.60       194.10 o                         
   5   7   7        597.86        610.62       113.79 o                         
   6   7   7         85.71         98.10       312.63 o                         
   7   7   7       2140.52       2096.11       157.14 o                         
   8   7   7       1851.16       1847.88       153.92 o                         
 -10   8   7       1525.48       1412.88        89.95 o                         
  -9   8   7         68.71        129.68        59.79 o                         
  -8   8   7         19.97         51.42        81.71 o                         
  -7   8   7          9.68        -87.71        52.45 o                         
  -6   8   7       4752.77       5030.25       225.96 o                         
  -5   8   7        435.93        382.32        69.11 o                         
  -4   8   7         23.23          3.49        62.42 o                         
  -3   8   7        172.17        175.14        56.54 o                         
  -2   8   7       6284.68       6494.56       216.10 o                         
  -1   8   7        545.95        540.58        67.45 o                         
   0   8   7         11.92         77.26        61.17 o                         
   1   8   7       1692.27       1707.56        99.03 o                         
   2   8   7       8004.02       7729.40       254.96 o                         
   3   8   7        499.70        532.75        76.78 o                         
   4   8   7         51.76         80.26        96.98 o                         
   5   8   7         35.74        108.19       207.69 o                         
   6   8   7       5408.48       5599.61       389.33 o                         
   7   8   7         26.37         69.55       107.20 o                         
   8   8   7        387.29        153.42       299.60 o                         
 -10   9   7         32.21         37.10        64.48 o                         
  -9   9   7         11.32        -19.91        83.32 o                         
  -8   9   7       1975.44       2287.09       212.26 o                         
  -7   9   7        342.28        423.14        85.93 o                         
  -6   9   7         21.72         26.03        71.80 o                         
  -5   9   7        943.78        976.56       155.59 o                         
  -4   9   7       4968.68       4826.89       214.69 o                         
  -3   9   7        349.45        386.50       138.94 o                         
  -2   9   7          5.04        -38.84       100.01 o                         
  -1   9   7        175.43        104.33        59.90 o                         
   0   9   7       6251.99       6246.11       213.13 o                         
   1   9   7         37.40        -76.00        65.69 o                         
   2   9   7         65.04         82.19        63.31 o                         
   3   9   7        289.35        292.04        74.89 o                         
   4   9   7       4301.98       4318.84       214.49 o                         
   5   9   7        662.68        546.58       113.58 o                         
   6   9   7         78.51        159.06       227.23 o                         
   7   9   7        161.15        233.23       137.50 o                         
  -9  10   7        206.37        269.42        68.56 o                         
  -8  10   7          8.99        -72.15        86.50 o                         
  -7  10   7        816.90        865.20       117.96 o                         
  -6  10   7       1766.33       1940.17       127.17 o                         
  -5  10   7        588.91        626.00       126.64 o                         
  -4  10   7        313.07        287.77        73.87 o                         
  -3  10   7       1223.59       1246.14       100.16 o                         
  -2  10   7       2088.85       2086.53       137.61 o                         
  -1  10   7       1881.17       1883.84       100.92 o                         
   0  10   7         54.98         90.88       105.34 o                         
   1  10   7       1101.97       1075.54        77.43 o                         
   2  10   7       3519.04       3271.45       140.21 o                         
   3  10   7       2330.66       2338.72       119.58 o                         
   4  10   7         22.47        230.13       107.30 o                         
   5  10   7       1657.07       1831.27       406.70 o                         
   6  10   7        877.25        897.98       129.03 o                         
   7  10   7        387.92        590.51       270.65 o                         
  -8  11   7          2.99       -152.43        89.28 o                         
  -7  11   7       1397.84       1510.79       123.11 o                         
  -6  11   7         77.05        216.33       172.23 o                         
  -5  11   7       1381.30       1649.08       238.81 o                         
  -4  11   7         59.46        107.88        80.25 o                         
  -3  11   7       1720.10       1693.47       146.91 o                         
  -2  11   7        265.23        154.38       114.34 o                         
  -1  11   7       3789.74       3854.42       167.88 o                         
   0  11   7       1102.47       1137.79        80.03 o                         
   1  11   7       2278.62       2282.83       105.76 o                         
   2  11   7          1.85       -145.43        74.18 o                         
   3  11   7       1757.69       1743.40       139.00 o                         
   4  11   7         76.66        -12.73       106.29 o                         
   5  11   7        700.85        768.12       121.21 o                         
   6  11   7        321.09        127.43       120.45 o                         
  -7  12   7        776.86        895.27       110.90 o                         
  -6  12   7        159.69        571.70       221.44 o                         
  -5  12   7       1053.12        872.28       102.76 o                         
  -4  12   7         44.78         85.82        81.75 o                         
  -3  12   7        838.67       1095.33       108.07 o                         
  -2  12   7        314.74        363.22        80.47 o                         
  -1  12   7       1124.95       1179.77        84.99 o                         
   0  12   7         19.69        -18.98        83.77 o                         
   1  12   7       2131.41       2181.61       105.24 o                         
   2  12   7        694.91        600.02       106.97 o                         
   3  12   7       1280.79       1252.68       104.18 o                         
   4  12   7          6.46         56.90       307.56 o                         
   5  12   7        810.88        942.84       134.09 o                         
  -6  13   7         14.14        -25.37       140.39 o                         
  -5  13   7         60.39         14.11       115.79 o                         
  -4  13   7       1135.86       1168.58       102.61 o                         
  -3  13   7        597.47        687.64        91.01 o                         
  -2  13   7         63.05        108.35        83.33 o                         
  -1  13   7        666.78        679.77       106.61 o                         
   0  13   7       1092.33       1092.52        90.25 o                         
   1  13   7        837.16        731.17        88.38 o                         
   2  13   7         33.05         21.19        91.01 o                         
   3  13   7        551.68        655.40       102.96 o                         
  -4  14   7          8.89       -119.33       144.25 o                         
  -3  14   7         17.01         33.56        90.49 o                         
  -2  14   7       1143.53       1072.53       107.82 o                         
  -1  14   7         32.64        -79.24        80.56 o                         
   0  14   7         46.67        -13.40        83.05 o                         
   1  14   7         64.43        -38.76        87.92 o                         
 -12   0   8       1065.30       1092.74       127.37 o                         
 -10   0   8        219.73        249.53       138.94 o                         
  -8   0   8       3570.81       3475.11       346.64 o                         
  -6   0   8       7778.27       7567.81       234.26 o                         
  -4   0   8      17605.51      16920.12       603.69 o                         
  -2   0   8       1088.21       1167.89       106.41 o                         
   0   0   8      12336.94      12003.99       367.63 o                         
   2   0   8       6613.17       6836.06       297.43 o                         
   4   0   8      13283.35      13053.35       508.30 o                         
   6   0   8       1592.69       1454.31       131.60 o                         
   8   0   8       1198.63       1378.23       128.79 o                         
 -12   1   8         24.17        -50.96        88.63 o                         
 -11   1   8        635.49        648.81       125.79 o                         
 -10   1   8       2730.79       2486.45        98.99 o                         
  -9   1   8        256.06        176.36        46.55 o                         
  -8   1   8       1351.60       1229.24        85.44 o                         
  -7   1   8       1972.86       1968.80        67.68 o                         
  -6   1   8       6079.26       6117.43       138.29 o                         
  -5   1   8         33.84         10.06        27.82 o                         
  -4   1   8       2491.89       2435.87       116.78 o                         
  -3   1   8       2923.61       2901.53        98.60 o                         
  -2   1   8       7285.89       7238.85       180.92 o                         
  -1   1   8        701.90        655.08        48.79 o                         
   0   1   8        713.50        753.95        87.67 o                         
   1   1   8       3531.80       3444.08       110.15 o                         
   2   1   8      14818.98      14881.64       391.51 o                         
   3   1   8         43.73        -26.31        82.73 o                         
   4   1   8       2983.43       2951.26       123.32 o                         
   5   1   8       5410.64       5456.21       184.19 o                         
   6   1   8       5592.14       5783.70       234.18 o                         
   7   1   8          2.19        -44.14       115.32 o                         
   8   1   8       2135.43       2146.97       115.44 o                         
   9   1   8        612.21        526.41       124.42 o                         
 -12   2   8        135.14        -80.42        98.76 o                         
 -11   2   8        180.02        104.61       104.29 o                         
 -10   2   8         63.25        -28.16        53.42 o                         
  -9   2   8       1467.76       1382.64       131.44 o                         
  -8   2   8        788.79        732.75        56.55 o                         
  -7   2   8        663.76        676.78        43.49 o                         
  -6   2   8         60.95         58.55        28.75 o                         
  -5   2   8       3361.45       3324.83        84.02 o                         
  -4   2   8       2905.59       2971.44       100.72 o                         
  -3   2   8       3468.59       3496.51       113.10 o                         
  -2   2   8        876.96        918.89       126.60 o                         
  -1   2   8      10968.85      11455.01       298.85 o                         
   0   2   8       4834.19       4955.59       150.27 o                         
   1   2   8        708.14        631.83       118.68 o                         
   2   2   8       1003.77        931.80       184.97 o                         
   3   2   8      22350.68      22322.17       648.29 o                         
   4   2   8       1335.44       1636.03        96.33 o                         
   5   2   8        383.16        365.11        76.67 o                         
   6   2   8        779.83        893.23        80.90 o                         
   7   2   8       3737.89       3579.14       166.79 o                         
   8   2   8        427.83        336.29        73.35 o                         
   9   2   8         57.97        -35.83       102.56 o                         
 -11   3   8       1881.55       2184.75       259.80 o                         
 -10   3   8        104.70         48.77        65.74 o                         
  -9   3   8       1107.04       1114.44        71.30 o                         
  -8   3   8         76.73        116.23        49.09 o                         
  -7   3   8       6979.69       7029.62       207.86 o                         
  -6   3   8          6.26         62.20        30.30 o                         
  -5   3   8         80.71         89.82        40.53 o                         
  -4   3   8         76.26         82.06        39.37 o                         
  -3   3   8       8524.00       8301.12       253.30 o                         
  -2   3   8         76.34         65.50        55.99 o                         
  -1   3   8        888.64       1003.84       120.12 o                         
   0   3   8        278.71        373.87        63.93 o                         
   1   3   8      11317.45      11333.74       301.33 o                         
   2   3   8       1309.36       1258.26        83.86 o                         
   3   3   8       2021.15       2020.40       103.34 o                         
   4   3   8         75.56         83.32        70.08 o                         
   5   3   8      10616.08      10626.85       624.53 o                         
   6   3   8        145.23        133.01       154.87 o                         
   7   3   8          6.05         51.84       101.70 o                         
   8   3   8        127.01        167.08       204.07 o                         
   9   3   8       3439.25       3405.96       203.67 o                         
 -11   4   8        208.20        215.62       116.51 o                         
 -10   4   8        121.85         85.15        77.71 o                         
  -9   4   8       1418.81       1226.93        77.26 o                         
  -8   4   8        899.51       1017.10        80.76 o                         
  -7   4   8        987.87       1020.12        86.37 o                         
  -6   4   8       1816.77       1801.59        58.28 o                         
  -5   4   8       3963.67       3827.60       111.94 o                         
  -4   4   8       5234.50       5249.72       172.05 o                         
  -3   4   8       1140.74       1067.73        85.78 o                         
  -2   4   8         96.61         35.15        90.99 o                         
  -1   4   8       6145.71       6390.36       261.57 o                         
   0   4   8       3818.30       3803.20       155.57 o                         
   1   4   8        433.89        310.85        77.24 o                         
   2   4   8       3761.56       3685.09       189.89 o                         
   3   4   8      11802.86      11378.33       749.72 o                         
   4   4   8       5145.28       5336.87       252.49 o                         
   5   4   8         41.40         56.70        94.76 o                         
   6   4   8        518.92        639.81       168.62 o                         
   7   4   8       3787.47       3772.69       289.47 o                         
   8   4   8        119.91        142.50       127.37 o                         
 -11   5   8         20.96         73.09        64.55 o                         
 -10   5   8       2054.92       1949.20        98.72 o                         
  -9   5   8        172.12        156.00       112.89 o                         
  -8   5   8       1638.66       1619.04       175.22 o                         
  -7   5   8        356.58        306.91       102.36 o                         
  -6   5   8       3686.06       3656.39       224.23 o                         
  -5   5   8        335.32        317.80        69.69 o                         
  -4   5   8       2119.19       2312.49       185.98 o                         
  -3   5   8       1439.33       1402.18        97.82 o                         
  -2   5   8       7650.77       8112.02       266.87 o                         
  -1   5   8         96.89         71.00        66.45 o                         
   0   5   8        541.16        420.44        75.12 o                         
   1   5   8       2272.73       2450.95       123.81 o                         
   2   5   8      12829.19      12791.97       483.84 o                         
   3   5   8        185.27        437.73       171.51 o                         
   4   5   8       2461.53       2801.00       171.60 o                         
   5   5   8        699.50        801.13       115.28 o                         
   6   5   8       4707.74       4571.36       382.10 o                         
   7   5   8         54.21        123.80       105.64 o                         
   8   5   8       2043.24       2111.51       327.10 o                         
 -11   6   8          1.84       -176.58       274.99 o                         
 -10   6   8        461.84        486.84        70.47 o                         
  -9   6   8          5.71        -53.86        70.69 o                         
  -8   6   8       1880.86       1869.11        93.39 o                         
  -7   6   8          0.00        -48.93        59.29 o                         
  -6   6   8        787.71        659.31       117.96 o                         
  -5   6   8        105.53         26.81        74.54 o                         
  -4   6   8       7138.56       7178.48       293.09 o                         
  -3   6   8        346.85        442.82        71.99 o                         
  -2   6   8       1590.51       1658.27        97.18 o                         
  -1   6   8         39.30        143.98        68.41 o                         
   0   6   8      11569.20      11870.58       368.54 o                         
   1   6   8          1.09        -20.17        67.82 o                         
   2   6   8       2610.18       2556.61       150.04 o                         
   3   6   8       1657.32       1830.15       139.17 o                         
   4   6   8       5483.15       5327.60       388.61 o                         
   5   6   8          6.07         81.52       107.39 o                         
   6   6   8       2136.86       2142.26       352.43 o                         
   7   6   8         19.08         76.28       104.74 o                         
   8   6   8       1695.29       1328.66       358.94 o                         
 -10   7   8        650.48        561.58        75.05 o                         
  -9   7   8        373.80        220.49        61.53 o                         
  -8   7   8        143.44        150.78        57.36 o                         
  -7   7   8       2534.41       2529.62       146.80 o                         
  -6   7   8       3286.87       3369.41       331.44 o                         
  -5   7   8         80.07         62.29        66.21 o                         
  -4   7   8        383.36        387.51        71.74 o                         
  -3   7   8       1788.10       1912.27       116.95 o                         
  -2   7   8       4826.45       4944.07       181.18 o                         
  -1   7   8        250.12        258.30        96.02 o                         
   0   7   8       1814.20       1850.26       105.86 o                         
   1   7   8       2587.20       2428.53       121.85 o                         
   2   7   8       2738.80       2631.91       154.72 o                         
   3   7   8        548.44        658.42       107.50 o                         
   4   7   8       1375.28       1057.53       125.63 o                         
   5   7   8       3531.26       3585.71       204.80 o                         
   6   7   8       1694.92       1914.54       154.27 o                         
   7   7   8          2.77        133.38       116.80 o                         
 -10   8   8          0.84         -4.34       260.52 o                         
  -9   8   8       1018.21        922.54       118.58 o                         
  -8   8   8        208.31        164.99       108.14 o                         
  -7   8   8        362.84        429.08       128.81 o                         
  -6   8   8         35.12         57.93       110.72 o                         
  -5   8   8       3562.00       3525.50       178.40 o                         
  -4   8   8        209.31        204.60        65.86 o                         
  -3   8   8        524.17        539.33        78.94 o                         
  -2   8   8        422.78        498.99       110.45 o                         
  -1   8   8       5507.48       5542.86       198.53 o                         
   0   8   8       1732.66       1652.16       150.96 o                         
   1   8   8        610.93        618.94        84.88 o                         
   2   8   8         70.89         10.02        89.80 o                         
   3   8   8       6648.86       6623.91       291.06 o                         
   4   8   8         15.61         62.60       106.35 o                         
   5   8   8         25.35         86.26       114.68 o                         
   6   8   8        481.92        509.79       120.20 o                         
   7   8   8       2405.17       2774.19       536.96 o                         
  -9   9   8        328.22        349.72        69.38 o                         
  -8   9   8        229.32        161.20       141.84 o                         
  -7   9   8       2195.04       2447.57       181.64 o                         
  -6   9   8         31.27        -17.09        76.92 o                         
  -5   9   8        399.31        400.40        81.05 o                         
  -4   9   8        197.88        170.69        77.43 o                         
  -3   9   8       3408.52       3888.24       189.03 o                         
  -2   9   8        287.85        210.54        70.51 o                         
  -1   9   8         71.51        109.32        69.99 o                         
   0   9   8          5.87         29.91       111.44 o                         
   1   9   8       4598.93       4824.47       218.45 o                         
   2   9   8       1038.84        966.72        91.32 o                         
   3   9   8        444.86        469.94       109.10 o                         
   4   9   8        110.25         49.45       175.13 o                         
   5   9   8       2581.31       2847.38       225.78 o                         
   6   9   8        176.32        -22.97       118.84 o                         
  -8  10   8        526.02        544.38       101.59 o                         
  -7  10   8        361.35        462.30       122.30 o                         
  -6  10   8        125.71        -41.73        79.81 o                         
  -5  10   8        863.36        762.90        93.18 o                         
  -4  10   8       1327.61       1364.57       112.75 o                         
  -3  10   8        260.09        221.80       321.31 o                         
  -2  10   8        680.48        690.87        87.22 o                         
  -1  10   8       3209.43       3304.19       144.11 o                         
   0  10   8       3135.44       3247.25       145.25 o                         
   1  10   8        104.60          3.00        79.49 o                         
   2  10   8        768.53        914.70        92.61 o                         
   3  10   8       1233.80       1203.43       125.78 o                         
   4  10   8       1386.09       1621.32       144.01 o                         
   5  10   8          7.13          7.32       233.02 o                         
   6  10   8        475.68         86.84       280.78 o                         
  -7  11   8          7.47        121.05       133.88 o                         
  -6  11   8       1670.19       1624.55       128.91 o                         
  -5  11   8        322.02        210.03        86.32 o                         
  -4  11   8        884.06        851.26        99.22 o                         
  -3  11   8        684.20        852.34       106.15 o                         
  -2  11   8       2078.23       1998.28       114.98 o                         
  -1  11   8         40.38        -16.23       101.59 o                         
   0  11   8        648.47        850.93        82.35 o                         
   1  11   8        269.12        268.96        76.87 o                         
   2  11   8       2177.36       2422.34       129.45 o                         
   3  11   8         44.89         26.81       114.34 o                         
   4  11   8        676.20        718.97       134.52 o                         
   5  11   8          5.17         89.74       246.05 o                         
  -6  12   8        168.80        152.89        97.99 o                         
  -5  12   8        214.02        217.57        98.92 o                         
  -4  12   8       1131.00       1297.75       210.59 o                         
  -3  12   8         97.55         16.57       151.25 o                         
  -2  12   8        530.70        696.20        92.84 o                         
  -1  12   8        300.74        358.92        77.80 o                         
   0  12   8       1824.20       1928.89       106.59 o                         
   1  12   8         52.03        -89.26        77.09 o                         
   2  12   8        332.79        530.15       118.28 o                         
   3  12   8        384.59        333.57       186.71 o                         
  -4  13   8         54.01         -2.52       107.79 o                         
  -3  13   8        631.62        682.85        99.98 o                         
  -2  13   8        619.55        561.46        87.30 o                         
  -1  13   8         43.40        -16.42        81.38 o                         
   0  13   8        343.21        433.26        88.62 o                         
   1  13   8        866.34        848.02       223.82 o                         
   2  13   8        329.10        245.16        99.25 o                         
 -11   0   9       1440.78       1346.43       111.95 o                         
  -9   0   9         28.26        113.78        42.54 o                         
  -7   0   9       5742.58       5646.74       186.81 o                         
  -5   0   9        326.80        287.16        61.39 o                         
  -3   0   9      12606.42      12499.67       462.17 o                         
  -1   0   9       1486.51       1605.78        99.77 o                         
   1   0   9      17979.16      18605.30       553.22 o                         
   3   0   9        139.95        229.88       101.58 o                         
   5   0   9       4097.86       4118.05       223.36 o                         
   7   0   9        720.67        692.14       119.89 o                         
 -11   1   9         41.23         17.27        60.82 o                         
 -10   1   9        457.82        319.58        56.54 o                         
  -9   1   9       1482.44       1372.87        62.34 o                         
  -8   1   9        141.57        177.74        39.66 o                         
  -7   1   9         98.19          9.38        32.95 o                         
  -6   1   9        961.58        903.42        42.03 o                         
  -5   1   9       3100.66       2935.12       110.31 o                         
  -4   1   9       2129.59       2192.14        84.12 o                         
  -3   1   9        376.58        317.32        43.26 o                         
  -2   1   9       1213.39       1462.78       129.52 o                         
  -1   1   9      10243.40      10497.70       253.61 o                         
   0   1   9       1821.22       1819.71        80.43 o                         
   1   1   9        841.64        849.92        65.94 o                         
   2   1   9       5527.63       5775.96       183.61 o                         
   3   1   9      16970.70      17003.26       450.02 o                         
   4   1   9         40.14         24.13       111.56 o                         
   5   1   9        332.10        420.29       104.66 o                         
   6   1   9        970.22        964.11        87.67 o                         
   7   1   9       2315.98       2358.70       123.66 o                         
   8   1   9         40.11         71.97        78.00 o                         
 -11   2   9        181.38        141.72        62.94 o                         
 -10   2   9        620.62        647.93        54.75 o                         
  -9   2   9         12.32        -18.29        43.24 o                         
  -8   2   9       1302.85       1291.53        53.53 o                         
  -7   2   9        941.02        906.43        45.39 o                         
  -6   2   9       2644.28       2870.48        78.38 o                         
  -5   2   9          7.36        -31.48        40.29 o                         
  -4   2   9       2368.67       2481.21       102.65 o                         
  -3   2   9       2952.83       2805.09       106.42 o                         
  -2   2   9       4763.37       4623.88       156.65 o                         
  -1   2   9         60.02        143.50        70.97 o                         
   0   2   9      10468.70      10380.88       282.65 o                         
   1   2   9       3275.35       3295.92       119.13 o                         
   2   2   9       3099.18       3110.77       132.94 o                         
   3   2   9        584.16        658.83        76.65 o                         
   4   2   9       4572.66       4840.64       184.65 o                         
   5   2   9       1383.99       1384.56        98.11 o                         
   6   2   9        304.98        339.52       107.32 o                         
   7   2   9         33.99         49.46       194.67 o                         
   8   2   9       2289.40       2472.63       312.63 o                         
 -11   3   9         20.65         24.66        85.84 o                         
 -10   3   9       1597.60       1465.41        74.59 o                         
  -9   3   9          1.45         40.46        43.75 o                         
  -8   3   9        388.17        476.11        36.06 o                         
  -7   3   9         37.10        -13.87        36.85 o                         
  -6   3   9       3989.12       3878.55       149.58 o                         
  -5   3   9         34.23        -39.03        42.40 o                         
  -4   3   9       4574.47       4614.05       156.33 o                         
  -3   3   9        323.22        366.72        61.87 o                         
  -2   3   9       3734.21       3846.96       127.01 o                         
  -1   3   9          6.85         70.60       191.30 o                         
   0   3   9       5025.89       5489.92       218.71 o                         
   1   3   9        180.24        156.82        76.36 o                         
   2   3   9      10127.24      10859.95       430.13 o                         
   3   3   9        978.55       1023.79       112.81 o                         
   4   3   9       1112.51       1014.41       123.72 o                         
   5   3   9          8.03       -134.87        95.63 o                         
   6   3   9       4036.41       3934.96       220.64 o                         
   7   3   9          7.76          8.35       253.28 o                         
   8   3   9        286.25        427.42       456.64 o                         
 -11   4   9        369.24        390.78       264.86 o                         
 -10   4   9        525.54        588.17        71.15 o                         
  -9   4   9          0.84        -35.66        89.50 o                         
  -8   4   9        892.40        812.32        67.64 o                         
  -7   4   9       2308.82       2317.27       204.36 o                         
  -6   4   9       2414.54       2411.03       137.07 o                         
  -5   4   9         42.91         30.89       106.38 o                         
  -4   4   9       2959.26       3222.39       282.95 o                         
  -3   4   9       4127.27       4172.00       190.60 o                         
  -2   4   9       2234.23       2236.92       162.23 o                         
  -1   4   9        897.98        885.19        83.12 o                         
   0   4   9       4785.76       4818.32       188.27 o                         
   1   4   9       5488.47       5263.27       374.75 o                         
   2   4   9       1329.47       1459.75       161.38 o                         
   3   4   9        262.36        277.76        96.20 o                         
   4   4   9       3785.85       3604.82       202.26 o                         
   5   4   9        908.25       1137.00       123.45 o                         
   6   4   9        566.26        601.91       254.73 o                         
   7   4   9        114.22       -201.59       162.83 o                         
   8   4   9       1675.51        853.93       367.62 o                         
 -10   5   9         47.44         31.05        71.45 o                         
  -9   5   9       1285.42       1275.82       168.69 o                         
  -8   5   9        481.11        419.34        60.42 o                         
  -7   5   9        328.73        415.82       252.56 o                         
  -6   5   9        325.82        444.73       140.39 o                         
  -5   5   9       2898.01       2947.49       156.17 o                         
  -4   5   9        282.71        256.17       109.27 o                         
  -3   5   9        176.81        183.47        70.92 o                         
  -2   5   9       1246.95       1432.20       116.86 o                         
  -1   5   9      10662.15      10895.51       386.87 o                         
   0   5   9        578.76        561.91       103.97 o                         
   1   5   9        412.24        571.52       147.33 o                         
   2   5   9         98.21         97.16        86.69 o                         
   3   5   9      11688.99      11116.54       447.89 o                         
   4   5   9        342.84        374.72       113.22 o                         
   5   5   9        344.79        307.46       111.66 o                         
   6   5   9        990.72        952.14       130.86 o                         
   7   5   9       1849.04       1937.57       500.06 o                         
 -10   6   9          0.30          9.16       120.53 o                         
  -9   6   9          9.77         12.06        65.95 o                         
  -8   6   9         39.44         66.86        66.46 o                         
  -7   6   9       3310.88       3206.39       173.07 o                         
  -6   6   9         57.74         13.03       101.31 o                         
  -5   6   9         43.11         -6.10        66.17 o                         
  -4   6   9          5.93        -51.62        62.17 o                         
  -3   6   9       7311.50       7682.28       312.28 o                         
  -2   6   9        129.82        158.60        66.42 o                         
  -1   6   9        490.61        539.02       103.85 o                         
   0   6   9        584.32        716.25       120.12 o                         
   1   6   9       9312.86       9319.42       587.62 o                         
   2   6   9        154.07        -57.15       151.97 o                         
   3   6   9        504.49        422.87       111.24 o                         
   4   6   9        110.96        260.07       112.30 o                         
   5   6   9       3326.04       3703.44       328.55 o                         
   6   6   9         32.39       -126.42       111.83 o                         
   7   6   9         85.78       -144.73       312.63 o                         
  -9   7   9       1134.30       1046.80       137.73 o                         
  -8   7   9         82.99        119.11        79.14 o                         
  -7   7   9         19.69        125.48       151.97 o                         
  -6   7   9        513.69        568.62        87.60 o                         
  -5   7   9       2086.31       2071.33       240.26 o                         
  -4   7   9        919.79        868.79       270.65 o                         
  -3   7   9        275.98        182.66        72.68 o                         
  -2   7   9       1125.56       1306.39       191.25 o                         
  -1   7   9       4619.27       4829.58       188.35 o                         
   0   7   9       1469.48       1488.68       114.77 o                         
   1   7   9         58.10       -146.14        96.25 o                         
   2   7   9       3854.85       3776.33       201.59 o                         
   3   7   9       2425.09       2280.78       161.50 o                         
   4   7   9        355.57         51.86       114.28 o                         
   5   7   9        330.44        238.55       125.95 o                         
   6   7   9       1083.62       1012.78       170.79 o                         
  -9   8   9         15.42        124.12        91.29 o                         
  -8   8   9        810.49        832.80       104.51 o                         
  -7   8   9        122.98        310.83        85.38 o                         
  -6   8   9       1004.16       1258.81       110.70 o                         
  -5   8   9          0.91        -31.11        73.03 o                         
  -4   8   9       2444.52       2352.12       143.87 o                         
  -3   8   9        850.08        765.67       119.41 o                         
  -2   8   9       1729.92       1706.20       109.34 o                         
  -1   8   9         35.40         37.82        85.92 o                         
   0   8   9       2998.73       2955.84       210.22 o                         
   1   8   9        104.48        178.80        94.18 o                         
   2   8   9       1108.20       1029.94       118.40 o                         
   3   8   9         41.17         48.24       233.75 o                         
   4   8   9       2662.38       2824.38       329.99 o                         
   5   8   9        711.77        808.37       144.65 o                         
   6   8   9        455.60        496.44       321.31 o                         
  -8   9   9        563.39        600.23       103.51 o                         
  -7   9   9        199.53        158.81       175.85 o                         
  -6   9   9       1137.18       1003.68       283.68 o                         
  -5   9   9         90.56        121.56        80.41 o                         
  -4   9   9        838.71        854.60       189.60 o                         
  -3   9   9        380.59        248.60        83.09 o                         
  -2   9   9       1534.07       1742.35       112.08 o                         
  -1   9   9        910.02        980.95        95.87 o                         
   0   9   9       1404.69       1542.21       111.78 o                         
   1   9   9         83.59        -31.57        95.92 o                         
   2   9   9       2171.23       2114.42       188.15 o                         
   3   9   9        667.56        545.02       115.42 o                         
   4   9   9        837.30       1025.70       138.20 o                         
   5   9   9        179.29          6.00       157.76 o                         
  -7  10   9        754.60        905.45       116.86 o                         
  -6  10   9        481.08        494.06        98.28 o                         
  -5  10   9          6.92         62.25        89.74 o                         
  -4  10   9        670.18        918.03       102.39 o                         
  -3  10   9       2193.22       2773.10       301.05 o                         
  -2  10   9        754.59        623.13        86.13 o                         
  -1  10   9        147.85        256.69        98.47 o                         
   0  10   9       1228.20       1188.73       107.98 o                         
   1  10   9       2546.70       2885.64       172.91 o                         
   2  10   9        293.83        258.05        90.28 o                         
   3  10   9        210.51        102.27       111.07 o                         
   4  10   9       1066.18       1105.98       150.07 o                         
  -6  11   9         66.97        131.96        99.86 o                         
  -5  11   9       1175.16       1254.38       125.14 o                         
  -4  11   9         73.99         17.64        90.07 o                         
  -3  11   9         97.31         30.12       100.65 o                         
  -2  11   9        170.23        155.20       144.01 o                         
  -1  11   9       3056.56       3180.64       155.68 o                         
   0  11   9         88.73         70.92       113.60 o                         
   1  11   9         10.33        -69.38        88.56 o                         
   2  11   9         12.94        -37.25        93.68 o                         
   3  11   9       1883.61       1938.77       362.56 o                         
  -4  12   9        222.04        239.07       111.36 o                         
  -3  12   9       1702.26       1864.30       148.42 o                         
  -2  12   9         58.40        -81.75       120.85 o                         
  -1  12   9         24.61         20.17        96.36 o                         
   0  12   9        292.61        348.43       105.50 o                         
   1  12   9       1183.70       1169.95       113.70 o                         
 -10   0  10       1990.37       2101.30       152.89 o                         
  -8   0  10          9.71        -99.26        53.69 o                         
  -6   0  10       7607.92       7114.18       362.56 o                         
  -4   0  10        686.59        655.67       135.33 o                         
  -2   0  10       9140.62       8543.96       336.95 o                         
   0   0  10         14.75        -26.40        75.50 o                         
   2   0  10       6437.02       6909.12       305.43 o                         
   4   0  10        118.86        162.41       119.41 o                         
   6   0  10       4187.72       4328.16       239.58 o                         
 -10   1  10          5.88         26.93        71.96 o                         
  -9   1  10          6.41         31.78        53.62 o                         
  -8   1  10       1495.84       1401.57        56.48 o                         
  -7   1  10       1093.13       1144.97        87.49 o                         
  -6   1  10       1271.77       1315.42        70.66 o                         
  -5   1  10        227.04        151.78        45.49 o                         
  -4   1  10       4147.42       4113.73       132.75 o                         
  -3   1  10       2823.44       2844.60       103.76 o                         
  -2   1  10        204.08        235.59        51.46 o                         
  -1   1  10       3207.11       3255.99       115.99 o                         
   0   1  10      11734.76      11888.13       317.22 o                         
   1   1  10       1202.79       1104.65       123.57 o                         
   2   1  10         89.08         19.20        70.61 o                         
   3   1  10       1257.11       1375.48        99.44 o                         
   4   1  10       2824.48       2853.15       130.68 o                         
   5   1  10         84.06         46.65       100.27 o                         
   6   1  10          3.87        174.29       230.13 o                         
   7   1  10        251.21        168.70       130.28 o                         
 -10   2  10        264.58        256.51        45.40 o                         
  -9   2  10        874.95        860.66        51.44 o                         
  -8   2  10        200.96        176.46        39.84 o                         
  -7   2  10        310.25        284.79        43.62 o                         
  -6   2  10       1435.47       1363.61       121.74 o                         
  -5   2  10       2628.72       2651.56       106.41 o                         
  -4   2  10        136.38        147.63        44.89 o                         
  -3   2  10       2159.09       2082.19        93.26 o                         
  -2   2  10       2151.55       2220.66       112.34 o                         
  -1   2  10       4774.93       4877.19       154.41 o                         
   0   2  10          6.85          3.80        72.26 o                         
   1   2  10       3239.37       3335.12       182.26 o                         
   2   2  10       1289.56       1236.15       126.87 o                         
   3   2  10       3536.78       3492.14       199.41 o                         
   4   2  10         15.98         28.93       114.11 o                         
   5   2  10       1290.90       1316.75       234.47 o                         
   6   2  10        875.04        837.44       130.61 o                         
   7   2  10       1928.96       1964.81       174.58 o                         
 -10   3  10         45.81         -0.86        62.60 o                         
  -9   3  10        203.68        354.63        76.76 o                         
  -8   3  10         21.79         10.33       117.40 o                         
  -7   3  10       2059.26       2185.87       220.72 o                         
  -6   3  10        249.95        305.94        77.31 o                         
  -5   3  10        644.32        561.89        92.63 o                         
  -4   3  10         27.45         57.94        63.34 o                         
  -3   3  10       6468.45       6650.99       276.84 o                         
  -2   3  10         10.27        468.94       214.21 o                         
  -1   3  10       6294.56       6475.09       285.80 o                         
   0   3  10        691.84        694.28        86.08 o                         
   1   3  10       5513.29       5536.91       257.71 o                         
   2   3  10          3.17       -101.32       103.51 o                         
   3   3  10       2383.65       2596.02       231.57 o                         
   4   3  10         22.69        158.37       111.83 o                         
   5   3  10        985.24       1150.19       135.55 o                         
   6   3  10          5.66         12.60       108.39 o                         
   7   3  10       1453.65       1474.12       156.95 o                         
 -10   4  10        607.67        822.45       367.62 o                         
  -9   4  10        911.62        735.92        73.46 o                         
  -8   4  10         18.40          2.88        56.23 o                         
  -7   4  10        400.47        218.08       117.23 o                         
  -6   4  10       1962.45       2034.16       225.79 o                         
  -5   4  10       1555.02       1473.15       171.51 o                         
  -4   4  10        212.27        101.23       116.51 o                         
  -3   4  10       1320.47       1102.69        99.02 o                         
  -2   4  10       3482.57       3562.17       178.72 o                         
  -1   4  10       2836.10       2815.78       140.17 o                         
   0   4  10         41.77        -35.19       105.18 o                         
   1   4  10       2024.64       2096.88       145.37 o                         
   2   4  10       2353.32       2355.99       160.17 o                         
   3   4  10       2426.83       2460.79       167.22 o                         
   4   4  10          3.57       -137.02       261.24 o                         
   5   4  10       1062.52       1077.72       131.45 o                         
   6   4  10        941.89       1086.26       135.46 o                         
  -9   5  10         82.35        -34.74       102.68 o                         
  -8   5  10        941.77        976.78       105.33 o                         
  -7   5  10        242.19        241.69        79.45 o                         
  -6   5  10        826.96        738.22        92.38 o                         
  -5   5  10         67.60        133.60        75.33 o                         
  -4   5  10       4385.30       4663.45       215.69 o                         
  -3   5  10        615.94        587.77        84.62 o                         
  -2   5  10        361.32        436.84        87.89 o                         
  -1   5  10         10.33         99.80        75.62 o                         
   0   5  10       9710.73      10290.41       412.06 o                         
   1   5  10        467.82        560.33       169.34 o                         
   2   5  10         51.53         51.25        99.07 o                         
   3   5  10        836.90        831.84       185.98 o                         
   4   5  10       2651.23       2483.53       248.94 o                         
   5   5  10       1045.20        927.42       136.35 o                         
   6   5  10          0.76         89.34       119.21 o                         
  -9   6  10          1.77         69.51        91.40 o                         
  -8   6  10        208.25         97.35        99.87 o                         
  -7   6  10         40.33        -19.57       219.27 o                         
  -6   6  10       3581.30       3423.24       182.64 o                         
  -5   6  10        141.37        183.96        74.91 o                         
  -4   6  10        349.47        346.61        81.78 o                         
  -3   6  10         19.25        -64.21        74.74 o                         
  -2   6  10       5013.20       5093.53       230.79 o                         
  -1   6  10         89.58        173.60       107.10 o                         
   0   6  10         83.90        194.58        88.55 o                         
   1   6  10        157.28        237.15       204.07 o                         
   2   6  10       4773.21       4592.48       232.67 o                         
   3   6  10          5.19         63.11       111.93 o                         
   4   6  10          7.46        -25.14       119.13 o                         
   5   6  10         45.09        130.33       201.90 o                         
   6   6  10       3181.54       2832.44       421.18 o                         
  -9   7  10         53.58         41.97       288.02 o                         
  -8   7  10        513.89        444.88       233.02 o                         
  -7   7  10        613.90        827.48       215.65 o                         
  -6   7  10         48.35         28.93        81.67 o                         
  -5   7  10        119.47        252.67        81.73 o                         
  -4   7  10       2527.96       2698.76       157.65 o                         
  -3   7  10       2170.00       2457.15       148.37 o                         
  -2   7  10        395.57        522.01       112.17 o                         
  -1   7  10       2888.49       2946.27       248.47 o                         
   0   7  10       2444.79       2296.47       132.48 o                         
   1   7  10       1157.56       1019.52       117.26 o                         
   2   7  10          1.65         13.02       105.71 o                         
   3   7  10        706.67        686.02       128.08 o                         
   4   7  10       2840.21       2726.39       324.20 o                         
   5   7  10        161.91        110.36       133.83 o                         
  -8   8  10         28.75        -37.63       289.47 o                         
  -7   8  10        586.84        571.48       103.29 o                         
  -6   8  10        138.74        231.16        92.00 o                         
  -5   8  10       1115.31       1119.72       111.12 o                         
  -4   8  10         36.29         -9.08       162.10 o                         
  -3   8  10       1216.43       1249.79       314.80 o                         
  -2   8  10        378.90        335.16       131.71 o                         
  -1   8  10       2142.68       2136.14       183.56 o                         
   0   8  10        204.36        176.71        87.90 o                         
   1   8  10        901.94        980.00       122.07 o                         
   2   8  10        178.38        201.01       112.19 o                         
   3   8  10       1503.12       1515.34       194.67 o                         
   4   8  10          7.79         26.48       129.71 o                         
  -7   9  10        861.25       1061.08       130.26 o                         
  -6   9  10        128.39        270.94       122.30 o                         
  -5   9  10        319.76        360.01       141.12 o                         
  -4   9  10        371.05        428.78        98.06 o                         
  -3   9  10       1698.22       1915.52       145.83 o                         
  -2   9  10          0.84        -33.91        83.32 o                         
  -1   9  10        688.90        575.39        97.12 o                         
   0   9  10        766.22        694.89       100.46 o                         
   1   9  10       1619.91       1700.34       375.58 o                         
   2   9  10         32.79         84.80       225.06 o                         
   3   9  10       1410.60       1594.54       160.10 o                         
   4   9  10          8.37         47.76       296.70 o                         
  -6  10  10        778.85        787.35       303.94 o                         
  -5  10  10        695.72        732.85       119.37 o                         
  -4  10  10          5.27         -0.76        97.51 o                         
  -3  10  10        437.53        250.81       101.25 o                         
  -2  10  10       1806.02       1919.35       143.55 o                         
  -1  10  10        594.99        426.49       161.81 o                         
   0  10  10          3.42        -16.73       112.89 o                         
   1  10  10        477.61        726.90       212.04 o                         
   2  10  10       1201.56       1298.71       150.80 o                         
   3  10  10        706.25        573.15       308.28 o                         
  -4  11  10       1382.31       1555.70       142.53 o                         
  -3  11  10         36.38        108.97       106.45 o                         
  -2  11  10        201.53        241.90       107.36 o                         
  -1  11  10         52.01         59.80       105.72 o                         
   0  11  10       1579.38       1732.70       154.34 o                         
   1  11  10         53.91         26.79       185.98 o                         
  -9   0  11       1253.92       1132.16        81.74 o                         
  -7   0  11        709.21        680.62        91.04 o                         
  -5   0  11       2974.98       2663.02       216.38 o                         
  -3   0  11        727.39        809.70        90.94 o                         
  -1   0  11       7224.38       7424.40       304.94 o                         
   1   0  11       3060.32       3265.89       189.89 o                         
   3   0  11       2635.81       2493.99       180.84 o                         
   5   0  11        479.68        601.06       141.84 o                         
  -9   1  11        489.57        373.62        48.60 o                         
  -8   1  11        108.00         52.22        46.43 o                         
  -7   1  11       1404.63       1330.73        76.67 o                         
  -6   1  11       1696.88       1634.99        80.92 o                         
  -5   1  11        866.85        833.02        61.71 o                         
  -4   1  11        514.60        527.19       103.62 o                         
  -3   1  11       4725.42       4613.90       150.57 o                         
  -2   1  11       2103.02       1937.05       120.30 o                         
  -1   1  11        745.84        790.24       148.05 o                         
   0   1  11        565.97        466.86        98.06 o                         
   1   1  11       2793.05       2717.37       173.55 o                         
   2   1  11        159.99        219.46       128.81 o                         
   3   1  11       1051.37       1256.18       147.02 o                         
   4   1  11        254.50        143.55       119.81 o                         
   5   1  11       2282.30       2384.21       182.66 o                         
   6   1  11       1204.93       1356.24       164.64 o                         
  -9   2  11        168.19         77.43       105.58 o                         
  -8   2  11       1155.15       1103.16       120.13 o                         
  -7   2  11        341.40        282.99        91.91 o                         
  -6   2  11          9.58        113.74        72.58 o                         
  -5   2  11        562.07        470.27        78.23 o                         
  -4   2  11       3055.93       3091.88       163.10 o                         
  -3   2  11        439.10        178.06        79.10 o                         
  -2   2  11        773.56        764.27       126.64 o                         
  -1   2  11       1118.46        878.20       101.48 o                         
   0   2  11       4046.79       4097.73       211.49 o                         
   1   2  11         67.46         84.82       186.71 o                         
   2   2  11        111.16         16.12       114.70 o                         
   3   2  11       1304.24       1238.31       167.89 o                         
   4   2  11       2672.06       2648.88       189.29 o                         
   5   2  11        223.94        356.24       134.31 o                         
   6   2  11        509.00        238.11       258.35 o                         
  -9   3  11         29.10         46.59        62.37 o                         
  -8   3  11         16.53         61.46       107.10 o                         
  -7   3  11        170.63        138.62        83.32 o                         
  -6   3  11       4451.69       4323.86       211.27 o                         
  -5   3  11         13.46        152.11        75.65 o                         
  -4   3  11        551.41        573.06       196.11 o                         
  -3   3  11         22.97        118.69        77.77 o                         
  -2   3  11       4638.54       4640.05       217.66 o                         
  -1   3  11         23.01         93.77        86.32 o                         
   0   3  11        872.48        654.93       133.16 o                         
   1   3  11          6.49        -23.09        97.99 o                         
   2   3  11       2052.26       2021.73       273.55 o                         
   3   3  11         13.33        -47.20       117.47 o                         
   4   3  11        578.38        648.11       139.86 o                         
   5   3  11         67.99        227.61       127.92 o                         
  -9   4  11        416.06        354.56       102.04 o                         
  -8   4  11        988.45        926.53       192.50 o                         
  -7   4  11        363.54        322.87       136.05 o                         
  -6   4  11        150.78         93.74        80.87 o                         
  -5   4  11       1256.56       1227.63       340.12 o                         
  -4   4  11       1816.84       1785.67       215.65 o                         
  -3   4  11        124.38        222.68       188.15 o                         
  -2   4  11        146.03        366.63       361.11 o                         
  -1   4  11       2928.70       3092.32       253.28 o                         
   0   4  11       2782.60       3030.42       179.24 o                         
   1   4  11        557.17        542.08       256.90 o                         
   2   4  11        195.90        290.08       264.14 o                         
   3   4  11        529.32        553.34       263.42 o                         
   4   4  11       2087.82       1978.37       175.50 o                         
   5   4  11        121.17          9.96       123.41 o                         
  -8   5  11         17.87        -11.51        89.97 o                         
  -7   5  11       1346.54       1212.24       117.23 o                         
  -6   5  11        471.21        506.88        89.92 o                         
  -5   5  11        772.79        750.43        94.21 o                         
  -4   5  11         79.64        105.06       109.27 o                         
  -3   5  11       5242.87       5683.81       256.75 o                         
  -2   5  11        419.00        474.16       102.76 o                         
  -1   5  11        550.94        450.77        91.79 o                         
   0   5  11         62.07        134.65        98.05 o                         
   1   5  11       1764.08       1631.91       143.01 o                         
   2   5  11       1011.49       1183.50       137.71 o                         
   3   5  11        840.37        702.99       131.96 o                         
   4   5  11        128.32        161.36       170.06 o                         
   5   5  11       1675.99       1102.87       369.07 o                         
  -8   6  11         38.64        -89.74       269.21 o                         
  -7   6  11        625.97        627.88       108.58 o                         
  -6   6  11         30.21         38.20        80.96 o                         
  -5   6  11       1787.21       1633.86       125.95 o                         
  -4   6  11         17.94         23.35        84.62 o                         
  -3   6  11        938.48       1077.48       111.68 o                         
  -2   6  11        135.34          0.46       190.33 o                         
  -1   6  11       3194.68       3164.20       177.95 o                         
   0   6  11         77.24         17.06       199.73 o                         
   1   6  11        720.53        437.00       111.86 o                         
   2   6  11          3.40       -126.26       121.28 o                         
   3   6  11       2846.74       2768.05       191.37 o                         
   4   6  11         43.79        106.49       253.28 o                         
  -7   7  11        346.18        448.78       103.87 o                         
  -6   7  11       1175.14       1208.91       168.62 o                         
  -5   7  11        377.75        377.49        97.67 o                         
  -4   7  11        453.22        428.12       100.12 o                         
  -3   7  11       1731.74       1925.39       145.47 o                         
  -2   7  11       1337.88       1460.95       127.35 o                         
  -1   7  11        395.45        163.73        98.18 o                         
   0   7  11        375.06        213.21       130.98 o                         
   1   7  11       1918.06       2089.81       220.72 o                         
   2   7  11        477.34        423.64       130.31 o                         
   3   7  11        263.66        360.00       133.83 o                         
   4   7  11        137.30       -319.86       327.10 o                         
  -6   8  11        154.38        -47.10        96.73 o                         
  -5   8  11        120.12        210.25       101.34 o                         
  -4   8  11       1096.00       1088.22       116.29 o                         
  -3   8  11        143.26        332.35       102.29 o                         
  -2   8  11         76.15        170.90       107.83 o                         
  -1   8  11         11.83        141.52       152.69 o                         
   0   8  11       1966.71       1916.23       150.52 o                         
   1   8  11         11.12         45.62       112.09 o                         
   2   8  11        152.12        169.67       198.29 o                         
   3   8  11        582.24        393.68       328.55 o                         
  -5   9  11        105.14        198.29       283.68 o                         
  -4   9  11          3.99         65.32        98.35 o                         
  -3   9  11        570.95        432.89       128.81 o                         
  -2   9  11       1459.98       1457.04       136.28 o                         
  -1   9  11         14.46         63.87        96.21 o                         
   0   9  11        342.56        499.25       119.55 o                         
   1   9  11          6.63        -50.66       289.47 o                         
   2   9  11       2005.72       2171.01       366.18 o                         
  -3  10  11        342.85        972.61       308.28 o                         
  -2  10  11         11.32        -37.63       270.65 o                         
  -1  10  11        983.76        655.65       282.23 o                         
  -8   0  12        317.60        172.46        94.30 o                         
  -6   0  12       1422.77       1374.63       111.47 o                         
  -4   0  12       1978.97       1881.80       130.22 o                         
  -2   0  12       2252.52       2288.23       147.07 o                         
   0   0  12       1178.95       1344.58       150.52 o                         
   2   0  12       2517.30       2619.69       429.86 o                         
   4   0  12       2903.82       2320.09       490.65 o                         
  -8   1  12        909.61        603.25       106.50 o                         
  -7   1  12          0.91        -22.42       120.60 o                         
  -6   1  12       1224.71        988.23       143.55 o                         
  -5   1  12        895.72        840.49        97.13 o                         
  -4   1  12        680.38        577.55        95.15 o                         
  -3   1  12         59.49        -21.14       227.23 o                         
  -2   1  12        926.98        708.86       102.50 o                         
  -1   1  12        762.46        768.57       108.34 o                         
   0   1  12       1675.65       1427.08       154.87 o                         
   1   1  12          3.16        168.41       120.32 o                         
   2   1  12        629.84        594.69       171.51 o                         
   3   1  12       1032.73       1098.69       159.09 o                         
   4   1  12       1945.85       1903.71       182.66 o                         
  -8   2  12         81.13         97.57        92.46 o                         
  -7   2  12       1169.99       1028.35       107.67 o                         
  -6   2  12        497.47        575.68        90.15 o                         
  -5   2  12          6.28         73.98       146.18 o                         
  -4   2  12        246.34        131.52        85.50 o                         
  -3   2  12       3528.67       3552.00       188.92 o                         
  -2   2  12        427.18        363.82        93.35 o                         
  -1   2  12        177.64        103.65       105.66 o                         
   0   2  12        527.72        542.75       125.92 o                         
   1   2  12       1760.78       1971.20       162.33 o                         
   2   2  12        244.00       -122.20       230.13 o                         
   3   2  12         38.76        158.72       141.25 o                         
   4   2  12        409.01        528.11       233.75 o                         
  -8   3  12         32.37          9.75       103.48 o                         
  -7   3  12          8.76        140.44        89.05 o                         
  -6   3  12         10.15         13.92        80.52 o                         
  -5   3  12       2198.13       2046.54       139.02 o                         
  -4   3  12         43.05         45.10       216.38 o                         
  -3   3  12         38.56         15.58        88.98 o                         
  -2   3  12          1.25        -56.48        97.70 o                         
  -1   3  12       2699.41       2787.83       310.45 o                         
   0   3  12         27.45        108.55       112.89 o                         
   1   3  12        123.66         74.79       120.40 o                         
   2   3  12          0.86       -165.72       126.50 o                         
   3   3  12       3876.97       3898.99       449.40 o                         
   4   3  12        144.61         38.31       269.21 o                         
  -7   4  12        702.11        725.86       339.40 o                         
  -6   4  12        391.88        291.22       211.31 o                         
  -5   4  12          1.40        100.06        90.08 o                         
  -4   4  12       1070.68        947.04       180.92 o                         
  -3   4  12       1778.10       1906.18       139.42 o                         
  -2   4  12        715.07        717.08       102.89 o                         
  -1   4  12         13.46       -225.77       222.89 o                         
   0   4  12        384.35        435.65       123.02 o                         
   1   4  12       2216.32       2076.73       261.24 o                         
   2   4  12        488.31        791.83       150.10 o                         
   3   4  12          3.14         17.02       161.38 o                         
  -7   5  12         79.05        -30.95       111.45 o                         
  -6   5  12       1070.55       1281.81       314.80 o                         
  -5   5  12        277.64        219.04       142.56 o                         
  -4   5  12        559.48        449.27       101.18 o                         
  -3   5  12         18.82         80.20        92.32 o                         
  -2   5  12        892.46        982.79       111.92 o                         
  -1   5  12        425.79        304.75       142.56 o                         
   0   5  12       1528.62       1471.94       154.87 o                         
   1   5  12         34.36        135.83       270.65 o                         
   2   5  12        652.75        643.88       149.49 o                         
   3   5  12        594.37        341.66       141.50 o                         
  -6   6  12       1195.05       1109.72       281.51 o                         
  -5   6  12         13.42        249.77       100.20 o                         
  -4   6  12        494.77        282.08       101.45 o                         
  -3   6  12        114.99        141.50        99.94 o                         
  -2   6  12       1679.07       1228.57       197.56 o                         
  -1   6  12          4.14       -157.76       105.66 o                         
   0   6  12       1547.55       1686.15       170.79 o                         
   1   6  12         31.59        -39.81       306.11 o                         
   2   6  12       1366.23       1508.92       167.40 o                         
  -5   7  12        937.86       1058.01       314.07 o                         
  -4   7  12        899.87       1100.71       123.89 o                         
  -3   7  12         42.90        -51.36        93.63 o                         
  -2   7  12        628.47        327.79       227.23 o                         
  -1   7  12        457.28        364.73       124.47 o                         
   0   7  12        495.76        453.02       138.94 o                         
   1   7  12         41.24        125.92       338.68 o                         
  -4   8  12          1.00       -353.15       279.34 o                         
  -3   8  12       1219.09       1043.53       299.60 o                         
  -2   8  12        129.79        277.89       272.10 o                         
  -5   0  13       1173.00       1091.29       283.68 o                         
  -3   0  13        259.70        413.94       266.31 o                         
  -6   1  13          3.41        -15.36       100.59 o                         
  -5   1  13        142.63         73.86        93.60 o                         
  -4   1  13        464.48        572.37       111.13 o                         
  -3   1  13       1647.19       1224.88       231.57 o                         
  -2   1  13        179.60        105.00       110.23 o                         
  -1   1  13         25.13         99.87       130.26 o                         
   0   1  13        551.62        211.31       136.05 o                         
   2   1  13         11.70       -428.41       406.70 o                         
  -6   2  13       1439.37       1267.37       126.26 o                         
  -5   2  13        412.81        196.82       100.82 o                         
  -4   2  13        228.61         38.43       106.00 o                         
  -3   2  13         91.94          7.51       153.42 o                         
  -2   2  13        925.93        726.32       149.08 o                         
  -1   2  13        418.51        274.99       136.05 o                         
   0   2  13        211.53        380.65       146.18 o                         
   1   2  13        242.86        272.10       160.65 o                         
   2   2  13       2477.64       2325.88       225.06 o                         
  -6   3  13         76.68         51.93        99.14 o                         
  -5   3  13          3.87        -98.68       178.75 o                         
  -4   3  13        894.89        830.30       187.43 o                         
  -3   3  13         15.08         42.89        99.73 o                         
  -2   3  13        764.61        720.04       140.39 o                         
  -1   3  13         34.13         28.95       128.81 o                         
   0   3  13       2213.49       2266.53       201.18 o                         
   1   3  13         23.33        282.23       157.76 o                         
  -5   4  13        433.52        453.29       124.47 o                         
  -4   4  13        189.05        -34.75       154.87 o                         
  -3   4  13        104.50        221.75       120.13 o                         
  -2   4  13       1057.85       1165.16       243.15 o                         
  -1   4  13        612.53        768.54       144.73 o                         
   0   4  13        149.41        104.21       133.16 o                         
   1   4  13        194.15        146.18       144.73 o                         
  -4   5  13        125.60        281.56       110.04 o                         
  -3   5  13       1233.83       1157.61       185.26 o                         
  -2   5  13          4.74         21.37       111.83 o                         
  -1   5  13         25.48         78.16       136.05 o                         
   0   5  13        304.88        484.86       147.63 o                         
                                                                                
